# Supplementary material for: MYBL2-Driven Transcriptional Programs Link Replication Stress and Error-prone DNA Repair With Genomic Instability in Lung Adenocarcinoma
Source: Front Oncol. 2021 Jan 8;10:585551. doi: 10.3389/fonc.2020.585551 (PMC7821388; doi:10.3389/fonc.2020.585551)
Supplement: Supplementary Table 1 — COSMIC Signature Analysis. Table depicting average mutational signature contribution for all 30 COSMIC signatures across TCGA MYBL2 High and Low cohorts. [file Table_1.xlsx]

## Sheet: Summary
	Signature	MYBL2 High	MYBL2 Low	p value	Significant?	Association
	Signature.1	0.0601843	0.159449	7.6546e-07	Yes	Age
	Signature.4	0.484601	0.303292	1.59942e-06	Yes	Smoking, TC-NER
	Signature.15	0.00505667	0.0260672	0.000144107	Yes	DNA MMR deficiency
	Signature.3	0.0529928	0.0277294	0.00513818	Yes	MMEJ
	Signature.22	0.00766346	0.0158343	0.00582217	Yes	Aristolochic acid
	Signature.30	0.00517098	0.0160751	0.0117222	Yes	Unknown
	Signature.8	0.000531135	0.00676032	0.0125367	Yes	Unknown
	Signature.19	0.00127847	0.0113306	0.0172607	Yes	Unknown
	Signature.13	0.0656976	0.0411211	0.0175932	Yes	APOBEC
	Signature.21	0.00504008	0.018787	0.0258852	Yes	Unknown
	Signature.7	0.0278517	0.0394602	0.0315487	Yes	Ultraviolet light
	Signature.28	0.000549908	0.00561307	0.0422947	Yes	Unknown
	Signature.2	0.063701	0.0441887	0.0431749	Yes	APOBEC
	Signature.29	0.00669393	0.0208266	0.0531039	No	Tobacco chewing
	Signature.18	0.0161278	0.0285063	0.0658678	No	Unknown
	Signature.24	0.0671351	0.0842153	0.0963187	No	aflatoxin
	Signature.23	0.0016826	0.00967335	0.104126	No	Unknown
	Signature.25	0.00351449	0.00904424	0.104539	No	Unknown
	Signature.27	0.00109054	0.0025112	0.154539	No	Unknown
	Signature.12	0.00549107	0.00295014	0.220527	No	Unknown
	Signature.5	0.0058778	0.010789	0.260761	No	Smoking
	Signature.11	0.00410169	0.00648674	0.279352	No	Temozolomide
	Signature.14	0.00521776	0.0111345	0.279984	No	Unknown
	Signature.16	0.0102389	0.00689694	0.350593	No	Unknown
	Signature.17	0.00478107	0.00731576	0.543438	No	Unknown
	Signature.6	0.0443854	0.0403224	0.612785	No	DNA MMR deficiency
	Signature.26	0.00371506	0.00305106	0.703896	No	DNA MMR deficiency
	Signature.20	0.0246431	0.0266186	0.728991	No	DNA MMR deficiency
	Signature.9	0.00201803	0.00225356	0.849171	No	Immunoglobuline gene hypermutation
	Signature.10	0.00945379	0.00987757	0.88041	No	POLE mutations

## Sheet: Data
Patient ID	Sample ID	Type	Signature1	Signature10	Signature11	Signature12	Signature13	Signature14	Signature15	Signature16	Signature17	Signature18	Signature19	Signature2	Signature20	Signature21	Signature22	Signature23	Signature24	Signature25	Signature26	Signature27	Signature28	Signature29	Signature3	Signature30	Signature4	Signature5	Signature6	Signature7	Signature8	Signature9
TCGA-05-4390	TCGA-05-4390-01	High	0	0	0	0	0	0	0	0	0	0	0	0	0.0215223	0	0	0	0	0	0	0	0	0	0	0	0.907067	0	0.0598375	0.0115731	0	0
TCGA-05-4397	TCGA-05-4397-01	High	0.0524581	0.0118491	0	0.0573462	0.0687591	0	0	0.0591741	0	0	0	0.0594031	0.0102347	0	0	0	0.0288767	0	0	0.0192917	0	0	0.024899	0	0.593101	0	0	0.0146075	0	0
TCGA-05-4420	TCGA-05-4420-01	High	0	0.0194118	0	0	0	0	0	0	0	0	0.0969241	0.0275886	0.030864	0	0	0	0.0763274	0	0	0	0	0.0921955	0.0327588	0	0.554779	0	0.038145	0	0.0250697	0
TCGA-05-5425	TCGA-05-5425-01	High	0	0	0	0	0.0326548	0	0	0	0	0	0	0	0.0394702	0	0	0	0.117108	0	0	0	0	0	0	0	0.686973	0	0.0434065	0.026744	0	0.0401001
TCGA-35-4122	TCGA-35-4122-01	High	0.0232415	0	0.0142672	0.0671281	0.0616657	0	0	0.0291589	0	0.142116	0	0.02235	0.0867302	0	0	0	0.0553445	0	0	0	0	0	0.194255	0.0681389	0.192838	0	0.0211874	0.0215791	0	0
TCGA-38-4625	TCGA-38-4625-01	High	0	0	0	0	0.0541499	0	0	0	0	0.0184034	0	0.101846	0	0	0	0	0	0	0	0	0	0	0	0	0.802593	0	0	0.0147563	0	0
TCGA-38-4630	TCGA-38-4630-01	High	0.232357	0.0637731	0	0	0.180347	0	0	0	0	0	0	0.193307	0	0	0	0	0	0	0	0	0	0	0.176885	0	0.0205392	0	0.0679252	0.064867	0	0
TCGA-38-4631	TCGA-38-4631-01	High	0.0335704	0	0	0	0	0	0	0	0	0.0143224	0	0	0.0191521	0	0	0	0.0318462	0	0	0	0	0	0	0	0.870827	0	0	0.0161501	0	0
TCGA-38-4632	TCGA-38-4632-01	High	0.0108426	0	0	0	0.0259824	0	0	0	0	0.0445522	0	0	0	0	0.0365854	0	0	0	0.0361555	0	0	0	0	0.0621034	0.696637	0	0.0181535	0.0598806	0	0
TCGA-44-2662	TCGA-44-2662-01	High	0.0148185	0	0.0237514	0	0.285966	0	0	0	0.0428	0	0	0.223617	0	0	0	0	0.119209	0	0	0	0	0	0.0769265	0	0.165739	0	0	0.0471725	0	0
TCGA-44-2668	TCGA-44-2668-01	High	0	0.0133513	0	0	0.0723234	0	0	0	0	0	0	0.0895072	0.0558519	0	0	0	0	0	0	0	0	0	0	0	0.755924	0	0	0	0	0
TCGA-44-5643	TCGA-44-5643-01	High	0.273794	0	0	0	0	0	0	0	0	0.126795	0	0.0866479	0.0644608	0	0	0	0.113735	0	0	0	0	0	0.237578	0	0.0141447	0	0	0.0828448	0	0
TCGA-44-5644	TCGA-44-5644-01	High	0.0457229	0	0	0	0.0240923	0	0	0	0	0.0390611	0	0.0127934	0.0384536	0	0.0105201	0	0.0660621	0	0	0	0	0	0	0	0.740699	0	0.0156522	0	0	0
TCGA-44-7660	TCGA-44-7660-01	High	0	0	0	0.0877832	0.0588304	0	0	0	0	0	0	0	0	0	0.0521776	0.0282636	0	0	0.0156351	0	0	0	0.233675	0	0.409825	0	0.105854	0	0	0
TCGA-44-7662	TCGA-44-7662-01	High	0	0	0	0	0.0431323	0	0	0.0329669	0	0.0176688	0	0.0372838	0.0262567	0	0.0156107	0	0.171927	0	0.0111476	0	0	0	0	0	0.562614	0	0.0475288	0.0338627	0	0
TCGA-44-7667	TCGA-44-7667-01	High	0.100825	0	0	0.0117573	0	0	0	0	0.0253123	0	0	0.0251932	0	0	0	0	0.177195	0	0	0	0	0	0.0467102	0	0.602164	0	0.0108425	0	0	0
TCGA-44-7669	TCGA-44-7669-01	High	0.0152299	0	0.0139817	0	0	0	0	0.0770602	0	0	0	0	0.0289453	0	0	0	0.113249	0	0	0.0194655	0	0	0.0611076	0	0.581342	0	0.0626936	0.0269256	0	0
TCGA-44-7670	TCGA-44-7670-01	High	0	0	0	0	0.0577454	0	0	0	0	0	0	0.0389837	0.0163001	0	0	0	0.0761943	0	0	0	0	0	0	0	0.747546	0	0.0337031	0.0219963	0	0
TCGA-49-4487	TCGA-49-4487-01	High	0.0327839	0	0	0	0.0655678	0	0	0	0	0	0	0.0172532	0.0436397	0	0	0	0.189542	0	0	0	0	0	0.0266209	0	0.592342	0	0	0.0322503	0	0
TCGA-49-4488	TCGA-49-4488-01	High	0	0	0	0	0.0114074	0	0	0	0	0	0	0.063277	0.0281406	0	0	0	0.0481061	0	0	0	0	0	0	0	0.781535	0	0.047386	0	0.0201476	0
TCGA-49-4494	TCGA-49-4494-01	High	0.123132	0	0	0	0	0	0	0	0	0.0590601	0	0	0	0	0	0.0148804	0	0	0	0	0	0	0	0.0389011	0.764026	0	0	0	0	0
TCGA-49-4507	TCGA-49-4507-01	High	0.168263	0.0252571	0	0	0.0623579	0	0	0	0	0	0	0.082445	0	0.0102633	0.0540344	0	0.195086	0	0	0	0	0	0.0728299	0	0.26144	0	0	0.0680242	0	0
TCGA-49-4514	TCGA-49-4514-01	High	0.0472371	0.0467929	0	0	0.125175	0	0	0	0	0	0	0.101485	0.0276678	0	0	0	0.152337	0	0	0	0	0	0	0	0.420211	0	0	0.0790938	0	0
TCGA-49-6743	TCGA-49-6743-01	High	0.0590482	0	0	0.0491784	0.0886485	0	0	0	0	0	0	0.122716	0.0378393	0	0.0297135	0	0	0	0	0	0	0	0.014228	0	0.552654	0	0	0.0459747	0	0
TCGA-49-AAR0	TCGA-49-AAR0-01	High	0.0332946	0.0178398	0	0	0.0534892	0	0.119157	0	0.0457261	0	0	0.0132755	0	0	0.100662	0	0.113709	0	0	0	0.0177488	0.078442	0	0	0.302518	0	0.0131165	0.0910221	0	0
TCGA-49-AAR2	TCGA-49-AAR2-01	High	0.0477758	0	0	0	0	0	0	0	0	0.0336507	0	0	0	0	0	0	0.127412	0	0	0	0	0	0	0	0.774258	0	0	0.0137123	0	0
TCGA-49-AAR3	TCGA-49-AAR3-01	High	0.0298409	0.040175	0	0	0	0	0.0558338	0.0674426	0	0	0	0.0478349	0	0.0288486	0	0	0.0871949	0.134203	0	0	0	0	0.0814677	0	0.417805	0	0	0	0	0
TCGA-49-AAR9	TCGA-49-AAR9-01	High	0.0704311	0	0	0	0	0	0	0	0	0	0	0	0	0	0	0	0.105785	0	0	0	0	0	0	0	0.790808	0	0	0.0235531	0	0
TCGA-49-AARE	TCGA-49-AARE-01	High	0	0	0	0	0.0130353	0	0	0	0	0	0	0.0406577	0	0	0	0	0.05673	0	0	0	0	0	0	0	0.807462	0	0.0601711	0.0134573	0	0
TCGA-49-AARQ	TCGA-49-AARQ-01	High	0	0	0	0	0.0389098	0	0	0	0	0	0	0.0314295	0	0	0	0	0.114564	0	0	0	0	0	0	0	0.743952	0	0.0368392	0.0343061	0	0
TCGA-50-5044	TCGA-50-5044-01	High	0	0	0.032913	0	0.356704	0	0	0	0	0	0	0.251564	0.0420452	0	0	0	0.0468726	0	0	0	0	0	0.149878	0	0	0	0.0645356	0.0554871	0	0
TCGA-50-5072	TCGA-50-5072-01	High	0.107835	0	0	0.0352584	0	0	0	0	0	0.0498254	0	0.0754604	0.0281755	0	0	0	0.0438616	0	0	0	0	0.0271347	0	0	0.577045	0	0	0.055404	0	0
TCGA-50-5931	TCGA-50-5931-01	High	0.030839	0	0	0	0.0372577	0.0422976	0	0.0458551	0	0	0	0	0.078665	0	0	0	0.0689696	0	0	0	0	0	0.0502217	0	0.603956	0	0	0.0218204	0.0116141	0
TCGA-50-5946	TCGA-50-5946-01	High	0	0	0	0	0.104995	0	0	0	0	0.0165822	0	0.0772928	0	0.0296756	0	0	0.0321203	0	0	0	0	0	0	0	0.634106	0	0.0855872	0.0196411	0	0
TCGA-50-5946	TCGA-50-5946-02	High	0	0	0	0	0.104995	0	0	0	0	0.0165822	0	0.0772928	0	0.0296756	0	0	0.0321203	0	0	0	0	0	0	0	0.634106	0	0.0855872	0.0196411	0	0
TCGA-50-6590	TCGA-50-6590-01	High	0	0	0	0	0.0955362	0.0148289	0	0	0	0	0	0.0558723	0.0638429	0	0.0211835	0	0.0359293	0	0	0	0	0	0	0	0.688172	0	0	0.0246349	0	0
TCGA-50-6591	TCGA-50-6591-01	High	0.192548	0.117766	0	0	0.0296791	0	0	0	0.0847085	0	0	0	0	0	0.0167175	0.0456985	0.188728	0	0	0	0	0	0.0736809	0	0	0	0.115085	0.135388	0	0
TCGA-50-6594	TCGA-50-6594-01	High	0	0.0260096	0	0	0.0351733	0	0	0	0	0	0	0.031339	0.038844	0	0	0	0.0806428	0	0	0	0	0	0	0	0.771507	0	0.016484	0	0	0
TCGA-53-7624	TCGA-53-7624-01	High	0	0	0	0	0.0784006	0	0	0	0	0	0	0.0633838	0.0243337	0	0	0	0.0507827	0.0229614	0	0.0116917	0	0	0	0	0.624112	0	0.0687989	0.0522049	0	0
TCGA-55-1594	TCGA-55-1594-01	High	0.102079	0.0162976	0	0	0.123963	0	0	0	0	0	0	0.149847	0	0	0.0314872	0.0169207	0	0	0	0	0	0.107359	0.177598	0	0.164703	0	0.0599837	0.0497605	0	0
TCGA-55-1596	TCGA-55-1596-01	High	0	0	0	0	0	0	0.0261004	0.0580146	0	0.0321524	0	0	0.017892	0	0	0	0.0586195	0	0.0310583	0	0	0	0.0987282	0	0.335396	0.191386	0.0790191	0.0716342	0	0
TCGA-55-5899	TCGA-55-5899-01	High	0	0	0	0	0.0750506	0	0	0	0	0	0	0.0955183	0.0508656	0	0	0	0.104229	0	0	0	0	0	0	0	0.579035	0	0.0510741	0.0405267	0	0
TCGA-55-6968	TCGA-55-6968-01	High	0.0298648	0	0	0	0.307059	0	0	0	0	0.0648505	0	0.239742	0.0346968	0	0	0	0.0865737	0	0	0	0	0	0.0734918	0	0.0780208	0	0	0.07736	0	0
TCGA-55-6969	TCGA-55-6969-01	High	0	0	0	0	0	0	0	0	0	0.0523672	0	0	0.127441	0	0.0160133	0	0	0	0	0	0	0	0	0	0.773732	0	0	0.0304469	0	0
TCGA-55-6975	TCGA-55-6975-01	High	0.19356	0	0	0	0	0	0	0	0	0	0	0	0.11673	0	0.058006	0	0.34086	0	0.017864	0	0	0	0.27298	0	0	0	0	0	0	0
TCGA-55-6978	TCGA-55-6978-01	High	0.212222	0	0	0	0	0	0.067833	0	0.0524133	0	0	0	0.0686085	0	0	0	0	0	0	0	0	0	0.0236725	0	0.575251	0	0	0	0	0
TCGA-55-7726	TCGA-55-7726-01	High	0.235749	0.0340404	0	0	0.335148	0	0	0	0	0.0277206	0	0.163072	0	0.0165417	0.0746877	0	0.0178181	0	0	0	0	0	0.0614289	0	0	0	0.0337931	0	0	0
TCGA-55-7910	TCGA-55-7910-01	High	0.0338389	0.0221397	0	0	0	0	0	0	0	0.0705206	0	0	0.0772501	0	0	0	0.096025	0	0	0	0	0	0.0454542	0	0.574561	0	0.0802101	0	0	0
TCGA-55-7913	TCGA-55-7913-01	High	0	0.0345946	0.033686	0	0.042085	0.0169472	0	0	0	0	0	0.0448408	0	0	0.0180538	0	0.13465	0	0	0	0	0	0	0	0.528722	0	0.123712	0.0127675	0	0
TCGA-55-7995	TCGA-55-7995-01	High	0	0	0	0	0.0333384	0	0	0	0	0	0	0.0625223	0.0289761	0.0147185	0	0	0.0216071	0	0	0	0	0	0.112538	0	0.65717	0	0.0335243	0.0356062	0	0
TCGA-55-8301	TCGA-55-8301-01	High	0.0481948	0	0	0	0.0626668	0	0	0.0605238	0	0	0	0	0	0	0	0	0.124452	0	0.0781679	0	0	0	0	0	0.548443	0	0.0396686	0.0378826	0	0
TCGA-55-8506	TCGA-55-8506-01	High	0.164597	0	0	0	0	0	0	0	0	0.0525114	0	0	0	0	0	0	0.0201757	0	0	0	0	0	0	0	0.473726	0	0.288989	0	0	0
TCGA-55-8614	TCGA-55-8614-01	High	0.162811	0	0	0.0376191	0.0694512	0	0	0	0	0	0	0	0	0.0224052	0.0364588	0	0.153922	0	0	0	0	0	0.0840209	0.0268101	0.118249	0.181142	0.0790399	0.0280698	0	0
TCGA-55-8620	TCGA-55-8620-01	High	0	0	0	0	0	0	0	0	0	0	0	0	0.0187895	0	0	0	0	0	0	0	0	0	0.0623443	0	0.703182	0	0.151116	0.05176	0	0
TCGA-55-A490	TCGA-55-A490-01	High	0	0	0	0	0.0288155	0	0	0	0	0.0358418	0	0.0303931	0.0214476	0	0	0	0.043083	0	0	0	0	0	0	0	0.804904	0	0.0299995	0	0	0
TCGA-55-A493	TCGA-55-A493-01	High	0	0.0104478	0	0	0.0585299	0	0	0	0	0	0	0.121718	0	0	0	0	0.0519925	0.0888429	0	0	0	0	0	0	0.538868	0	0.0831804	0.0212463	0	0
TCGA-55-A4DF	TCGA-55-A4DF-01	High	0.0463861	0.0404479	0	0	0.296573	0	0	0	0	0	0	0.226784	0	0	0	0	0.0976611	0	0	0	0	0	0.0790775	0	0.076066	0	0.0227336	0.114272	0	0
TCGA-62-8394	TCGA-62-8394-01	High	0.207825	0	0.0520101	0	0.146638	0	0.0192212	0	0.0421219	0	0	0.0402886	0	0	0	0	0.0722795	0	0	0	0	0	0.405331	0	0	0	0	0.0142843	0	0
TCGA-62-A471	TCGA-62-A471-01	High	0.115774	0.123638	0.0268986	0	0.15585	0	0	0.090317	0	0	0	0.211892	0	0	0	0	0	0	0	0	0	0	0.140795	0	0	0	0.0507995	0.0840368	0	0
TCGA-64-1677	TCGA-64-1677-01	High	0.132095	0	0.0335681	0	0.213284	0	0	0	0	0	0	0.0419679	0.0508982	0	0.0333017	0	0.235822	0	0	0	0	0	0.16974	0	0.0303335	0	0	0.0472827	0	0.0117072
TCGA-64-5774	TCGA-64-5774-01	High	0	0	0	0	0.0275612	0.18718	0	0	0	0	0	0	0	0	0	0	0.0753778	0	0	0	0	0	0	0	0.645279	0	0.0646024	0	0	0
TCGA-69-7979	TCGA-69-7979-01	High	0	0	0	0	0.0246281	0	0	0	0	0	0	0	0.0192721	0	0	0	0.05466	0	0	0	0	0	0	0	0.843278	0	0.0429812	0.0151809	0	0
TCGA-69-8255	TCGA-69-8255-01	High	0.086174	0.0222404	0	0.0587711	0.0413865	0	0	0	0	0	0	0.0504497	0.0691472	0	0	0	0.142401	0	0	0	0	0	0.0726648	0.0955337	0.334802	0	0	0	0	0.0264296
TCGA-69-A59K	TCGA-69-A59K-01	High	0.0147285	0	0	0	0.0100294	0	0	0	0	0.0565523	0	0.0534502	0	0	0	0	0	0	0	0	0	0	0	0	0.782051	0	0.0831891	0	0	0
TCGA-73-4666	TCGA-73-4666-01	High	0	0	0	0	0.043136	0	0	0	0	0.0545255	0	0	0.0498638	0	0.0222497	0	0	0	0	0	0	0	0	0	0.708572	0	0.0676274	0.0329984	0	0.0210272
TCGA-73-4670	TCGA-73-4670-01	High	0	0	0	0	0	0	0	0	0.0354363	0.0355634	0	0.0204447	0.0288292	0	0	0	0.0203646	0	0.0818424	0	0	0	0	0.0160384	0.617026	0	0.0765502	0.0679047	0	0
TCGA-73-7499	TCGA-73-7499-01	High	0.228449	0	0.0615458	0	0.13847	0.141105	0.0220931	0	0	0	0	0.0651937	0	0	0	0	0	0	0	0	0	0	0.177952	0	0	0.144019	0	0.0211728	0	0
TCGA-75-6211	TCGA-75-6211-01	High	0	0.0174091	0	0	0	0.0291777	0	0.027472	0	0	0	0.0235013	0.018821	0	0	0	0	0	0	0	0	0	0	0	0.829174	0	0.0544454	0	0	0
TCGA-75-6214	TCGA-75-6214-01	High	0	0	0	0	0.0873144	0	0	0	0	0	0	0.0757235	0.0194382	0	0	0	0.137557	0	0	0	0	0	0.042507	0	0.492278	0	0.0701413	0.0685463	0	0
TCGA-78-7146	TCGA-78-7146-01	High	0.0863439	0	0	0	0.0897196	0	0	0	0	0.0149889	0	0.0817098	0.0284089	0	0	0	0.0523315	0	0	0	0	0	0	0	0.600259	0	0.0194672	0.0267708	0	0
TCGA-78-7150	TCGA-78-7150-01	High	0.110375	0.0162563	0	0	0.132693	0	0	0.0775248	0	0	0.0398719	0.132806	0	0	0	0	0	0	0	0	0	0	0.0478605	0	0.386588	0	0	0.056025	0	0
TCGA-78-7154	TCGA-78-7154-01	High	0.173272	0.0228902	0	0	0.154275	0	0	0.0407571	0	0	0	0.160126	0	0	0	0	0.0701865	0	0.0247993	0	0	0	0.0964209	0	0.107687	0	0.0936581	0.0559274	0	0
TCGA-78-7155	TCGA-78-7155-01	High	0	0	0	0	0.0245117	0	0	0	0	0	0	0.0416614	0.027404	0	0	0	0.0140156	0	0	0	0	0	0	0	0.813949	0	0.0410294	0	0	0.0299388
TCGA-78-7220	TCGA-78-7220-01	High	0	0	0	0	0.0399468	0	0	0	0	0	0	0.0635429	0.0143362	0	0	0	0.0554845	0	0	0	0	0	0	0.0259275	0.683016	0	0.035506	0.0502196	0	0.0268911
TCGA-78-7536	TCGA-78-7536-01	High	0.0507646	0	0	0.0163211	0	0	0	0	0	0.0328677	0	0.0203028	0.0505304	0	0	0	0.095311	0	0	0	0	0	0	0	0.733902	0	0	0	0	0
TCGA-78-8640	TCGA-78-8640-01	High	0	0	0	0	0.0552197	0	0	0	0	0	0	0.0742905	0.0348817	0	0	0	0	0	0	0	0	0	0.13553	0	0.561881	0	0.0802959	0.0169278	0	0.0230294
TCGA-78-8660	TCGA-78-8660-01	High	0.0536937	0.0447578	0.0515232	0	0.0563613	0	0	0.0785821	0	0.0313877	0	0.0704684	0	0	0	0	0.156811	0.101613	0	0	0	0	0	0	0.335923	0.0130438	0	0	0	0
TCGA-80-5611	TCGA-80-5611-01	High	0	0	0	0	0	0	0	0.0527955	0	0	0	0	0.0151513	0.0805922	0	0	0	0	0	0.0259653	0	0	0.143161	0.182326	0.408327	0	0.0830214	0	0	0
TCGA-83-5908	TCGA-83-5908-01	High	0.0708607	0	0	0	0.197414	0.0184784	0	0	0	0	0	0.0950222	0	0	0.0200348	0	0	0	0	0	0	0	0.102586	0	0.48727	0	0	0	0	0
TCGA-86-7701	TCGA-86-7701-01	High	0	0	0	0	0	0	0	0	0	0.337852	0	0	0.118252	0	0	0	0	0	0	0	0	0	0	0	0.543896	0	0	0	0	0
TCGA-86-7711	TCGA-86-7711-01	High	0	0.0216712	0	0.0185419	0.0923589	0	0	0	0	0	0	0.0828292	0.0149495	0.0355197	0	0	0.0275747	0	0	0.0122183	0	0	0.0882247	0	0.444468	0	0.138918	0.016266	0	0
TCGA-86-7955	TCGA-86-7955-01	High	0.0708548	0	0	0.0265239	0.0326887	0	0	0	0	0	0	0.0413763	0.0674	0	0	0	0.039415	0	0	0	0	0	0.113332	0	0.472472	0.0993339	0	0.036603	0	0
TCGA-86-8054	TCGA-86-8054-01	High	0	0	0	0	0	0	0	0	0	0	0	0.0543133	0.017258	0	0	0	0.0964949	0	0	0	0	0	0	0.0203791	0.683275	0	0.0914742	0	0	0.0368055
TCGA-86-8074	TCGA-86-8074-01	High	0.189412	0	0.0828025	0	0	0	0.0218002	0.199472	0.146171	0	0	0.0519354	0	0	0	0	0.147822	0	0	0	0	0	0.0531769	0	0.107408	0	0	0	0	0
TCGA-86-8279	TCGA-86-8279-01	High	0	0	0	0	0	0	0	0	0	0	0	0.0179512	0.0797278	0	0.0126711	0	0	0	0	0	0	0	0	0	0.840534	0	0.0491156	0	0	0
TCGA-86-8358	TCGA-86-8358-01	High	0	0	0	0	0	0	0	0	0	0	0	0	0	0	0.027044	0	0.0381843	0	0	0	0	0	0.0373948	0	0.773697	0	0.0802042	0.0377241	0	0
TCGA-86-A4JF	TCGA-86-A4JF-01	High	0.0788168	0	0.011933	0	0.0488382	0	0.0825842	0.0158474	0	0	0	0.0358162	0	0.151094	0	0	0.0723717	0.0284298	0	0	0	0	0	0	0.115302	0	0.33607	0.0226919	0	0
TCGA-91-6831	TCGA-91-6831-01	High	0	0.0162839	0	0	0.021412	0	0	0.0172376	0	0	0	0	0	0.0448256	0	0	0	0	0	0	0	0.0270135	0.148247	0	0.576192	0	0.0967354	0.0520531	0	0
TCGA-91-6836	TCGA-91-6836-01	High	0	0	0	0	0	0	0	0	0	0.060354	0	0.0260415	0.0503212	0	0	0	0.0452972	0	0	0.0139416	0	0	0	0	0.700206	0	0.088643	0.0151955	0	0
TCGA-91-6840	TCGA-91-6840-01	High	0.158868	0.0242523	0	0	0.237118	0	0	0	0	0.117887	0	0.170675	0	0.0201409	0	0	0.0855488	0	0.0159878	0	0	0	0.114089	0	0.0271148	0	0.0283195	0	0	0
TCGA-91-6847	TCGA-91-6847-01	High	0.335111	0	0	0	0	0	0	0	0	0.0292529	0	0.0392485	0	0	0	0	0.221412	0	0.0490719	0	0	0	0.220504	0	0.0902007	0	0	0.0151988	0	0
TCGA-91-8499	TCGA-91-8499-01	High	0.0674853	0.0259662	0	0.0312388	0.105007	0	0	0	0	0	0	0.108465	0.0356291	0	0	0	0.130197	0	0	0	0	0	0.0901016	0	0.323574	0	0.0294164	0.0442334	0	0
TCGA-91-A4BC	TCGA-91-A4BC-01	High	0	0	0	0	0.0163779	0	0	0	0	0	0	0.0240376	0	0	0	0	0	0	0	0	0	0	0	0	0.850622	0	0.104143	0	0	0
TCGA-93-8067	TCGA-93-8067-01	High	0.0584957	0.0448272	0	0	0.30996	0	0	0	0	0	0	0.332437	0	0.0152287	0	0	0.0346462	0	0	0	0	0.0919787	0.0262017	0	0.0177083	0	0	0.0685163	0	0
TCGA-93-A4JN	TCGA-93-A4JN-01	High	0.273376	0	0	0	0	0.0598401	0	0	0.036885	0	0	0.0872271	0	0	0	0.0742748	0	0	0	0	0	0	0.264065	0	0.170166	0	0.0341652	0	0	0
TCGA-95-7039	TCGA-95-7039-01	High	0	0	0	0	0	0	0	0	0	0	0	0.0270068	0.0347179	0	0	0	0.0226642	0	0	0	0	0	0	0	0.843647	0	0.0541703	0	0	0
TCGA-95-7562	TCGA-95-7562-01	High	0.0438339	0	0	0	0	0	0	0	0	0	0	0	0.0337229	0	0	0	0	0	0	0	0	0	0	0	0.907815	0	0	0	0	0
TCGA-95-7947	TCGA-95-7947-01	High	0	0.0513366	0	0.0261849	0.124666	0	0	0.0297631	0	0	0	0.152781	0.0347279	0	0.0114191	0	0.118838	0	0	0	0	0	0.0846872	0	0.233132	0	0.052124	0.0704843	0	0
TCGA-95-8494	TCGA-95-8494-01	High	0.262197	0	0	0	0.159782	0	0.126441	0	0	0	0	0.348288	0	0	0.0375866	0	0.0246142	0	0	0	0.0410914	0	0	0	0	0	0	0	0	0
TCGA-95-A4VN	TCGA-95-A4VN-01	High	0.0475675	0.011919	0	0	0.0218683	0	0	0	0	0	0	0.0357537	0.0112823	0	0	0	0.0133499	0	0	0	0	0	0	0	0.845629	0	0	0	0	0
TCGA-97-8176	TCGA-97-8176-01	High	0.173987	0	0	0	0.118704	0	0	0.0355969	0	0	0	0.112344	0.123762	0	0	0	0.114978	0	0	0.0141136	0	0.0598376	0	0	0.173061	0	0	0.0736169	0	0
TCGA-MN-A4N1	TCGA-MN-A4N1-01	High	0.0751204	0	0	0.0280631	0.0321585	0	0	0	0	0	0	0	0	0	0	0	0.15107	0	0	0	0	0	0	0	0.648068	0	0.0383951	0.0271245	0	0
TCGA-MN-A4N5	TCGA-MN-A4N5-01	High	0	0	0	0	0	0	0	0	0	0.0244125	0	0.0600228	0.0399934	0	0	0	0.0656907	0	0.0357819	0	0	0.053296	0	0	0.659319	0	0.061484	0	0	0
TCGA-MP-A4SV	TCGA-MP-A4SV-01	High	0.0188508	0	0	0	0.176404	0.048445	0	0	0	0	0	0.112556	0.0996563	0	0.0283066	0	0	0	0	0	0	0.133325	0.102275	0	0.194198	0	0	0.0782491	0	0
TCGA-MP-A4TA	TCGA-MP-A4TA-01	High	0	0	0	0.0358293	0.0339343	0	0	0	0	0	0	0.0290258	0.0115507	0.0397589	0.0345981	0	0.0253181	0	0	0	0	0.0110551	0.0686325	0.0171368	0.56437	0	0.0998912	0.012571	0	0
TCGA-MP-A4TE	TCGA-MP-A4TE-01	High	0.280199	0	0	0	0	0	0	0	0	0	0	0	0	0	0	0	0.180178	0	0	0	0	0	0.0796917	0	0.306529	0	0.122844	0.0209023	0	0
TCGA-MP-A4TI	TCGA-MP-A4TI-01	High	0	0.0279132	0	0	0.160265	0	0	0	0	0.0154467	0	0.3375	0.0227482	0	0.0208675	0	0.075947	0	0	0	0	0.0346134	0	0	0.160701	0	0.105247	0.0315149	0	0
TCGA-05-4249	TCGA-05-4249-01	Low	0.100438	0	0	0	0	0	0	0	0	0	0	0.0392297	0	0	0	0	0	0	0	0	0	0	0.0761836	0	0.753848	0	0	0.0214689	0	0
TCGA-05-4384	TCGA-05-4384-01	Low	0	0	0	0	0.0181287	0.0184893	0.0890707	0	0	0	0	0.0422691	0.0268904	0	0.0363923	0	0	0	0	0	0	0.0277738	0	0.0580887	0.608669	0	0.0343436	0.0398843	0	0
TCGA-05-4403	TCGA-05-4403-01	Low	0.21161	0.0110193	0	0	0	0	0.0667275	0	0	0	0	0	0	0.0141083	0.0260079	0	0	0	0	0	0	0	0.0432702	0	0.495281	0.0498908	0.0217251	0.0603607	0	0
TCGA-05-4405	TCGA-05-4405-01	Low	0	0	0	0	0.0327344	0	0	0	0	0	0	0	0.0424938	0.0160365	0	0	0	0	0	0	0	0	0	0	0.73962	0	0.111241	0.0525717	0	0
TCGA-05-4422	TCGA-05-4422-01	Low	0.129593	0.0778659	0	0	0.0739097	0	0	0	0	0	0	0.207208	0	0	0.0418553	0	0.110103	0	0	0	0	0	0.170833	0	0.0786421	0	0	0.109989	0	0
TCGA-05-4426	TCGA-05-4426-01	Low	0.304229	0	0	0	0	0	0	0	0.0148065	0	0	0	0	0.0435883	0.0599222	0	0.268782	0	0	0.0208356	0.0638014	0	0	0.141862	0.0291785	0	0.0529949	0	0	0
TCGA-05-5715	TCGA-05-5715-01	Low	0.239193	0	0	0	0.351931	0	0.0797472	0	0	0	0	0.184165	0	0	0.047001	0	0.039417	0	0	0	0	0	0	0	0	0	0	0.0585458	0	0
TCGA-35-3615	TCGA-35-3615-01	Low	0	0.0132645	0	0	0.0859754	0	0	0	0.0250579	0.113513	0	0.210396	0	0	0	0	0	0	0	0	0	0	0	0	0.376565	0	0.13307	0.0421579	0	0
TCGA-38-4626	TCGA-38-4626-01	Low	0	0	0	0	0.0417525	0	0	0	0	0	0	0	0	0	0	0	0.0274225	0	0	0	0	0.136554	0	0	0.780603	0	0	0.0136681	0	0
TCGA-38-A44F	TCGA-38-A44F-01	Low	0.479619	0	0	0	0	0	0	0	0	0.200738	0.221431	0	0	0	0	0	0	0	0	0	0	0	0	0	0	0	0	0.0982126	0	0
TCGA-44-2655	TCGA-44-2655-01	Low	0	0	0	0	0	0.0253659	0	0	0	0.0395596	0	0	0	0	0	0	0.0902135	0	0	0	0	0	0	0	0.764993	0	0	0.0459617	0.0339066	0
TCGA-44-2659	TCGA-44-2659-01	Low	0.0399758	0	0	0	0	0.0689015	0	0	0	0.0611958	0	0.0289952	0	0	0	0	0.0163839	0	0	0	0	0	0	0	0.784548	0	0	0	0	0
TCGA-44-2661	TCGA-44-2661-01	Low	0	0	0	0	0	0	0	0	0.0794384	0	0.124692	0	0.0278297	0	0	0	0.204916	0.0464495	0	0	0	0	0.101107	0.263893	0	0	0.151675	0	0	0
TCGA-44-2666	TCGA-44-2666-01	Low	0.314016	0	0.155551	0	0	0	0.208453	0	0.0481873	0	0	0.0462042	0	0.0934953	0	0	0	0.134093	0	0	0	0	0	0	0	0	0	0	0	0
TCGA-44-3398	TCGA-44-3398-01	Low	0	0	0	0	0.0837649	0	0	0	0	0	0	0.117803	0.0318115	0	0.0306888	0	0	0	0.0566692	0	0	0	0	0	0.568548	0	0.0933842	0	0	0
TCGA-44-5645	TCGA-44-5645-01	Low	0.404388	0	0	0	0	0	0	0	0.0355847	0	0	0	0.103855	0.171605	0	0	0	0	0	0.0262563	0	0	0	0.0277004	0	0.197706	0	0.0329039	0	0
TCGA-44-6146	TCGA-44-6146-01	Low	0	0	0	0	0	0	0	0	0	0.0723644	0	0	0	0.196859	0	0	0.155864	0	0	0	0	0	0	0	0	0	0.216392	0.333455	0.0250662	0
TCGA-44-6148	TCGA-44-6148-01	Low	0	0	0	0	0	0.631943	0	0	0	0	0	0	0	0.111267	0	0	0	0.0501848	0	0	0	0	0	0	0	0	0	0.206606	0	0
TCGA-44-6776	TCGA-44-6776-01	Low	0	0	0	0	0	0	0	0	0	0	0	0.0233015	0.0734149	0	0	0	0.170832	0	0	0	0	0	0	0	0.673541	0	0.054119	0	0	0
TCGA-44-6777	TCGA-44-6777-01	Low	0	0.0229525	0	0	0.073692	0.0171744	0	0	0	0	0	0.0865301	0.0367597	0	0.0143148	0	0	0	0	0	0	0	0	0	0.632915	0	0.0716245	0.0440368	0	0
TCGA-44-7659	TCGA-44-7659-01	Low	0.0195686	0	0	0	0.0391089	0	0.0424125	0	0	0	0	0	0	0	0	0	0.0833569	0	0.0827831	0	0	0	0	0.103415	0.608626	0	0	0.0207295	0	0
TCGA-44-8120	TCGA-44-8120-01	Low	0	0	0	0	0	0	0	0	0	0	0	0.0291165	0.0339854	0	0	0	0.0870303	0	0	0	0	0	0	0	0.786469	0	0.0633984	0	0	0
TCGA-49-4486	TCGA-49-4486-01	Low	0	0	0	0	0.236799	0	0	0	0	0	0	0.154991	0.0770653	0	0	0	0.173537	0	0	0	0	0	0.0939344	0	0.0737227	0	0.0261418	0.155569	0	0
TCGA-49-4501	TCGA-49-4501-01	Low	0.447188	0	0	0	0	0	0.238009	0.0673442	0	0	0	0.151193	0	0	0	0	0	0	0	0.0407503	0	0.0555151	0	0	0	0	0	0	0	0
TCGA-49-4510	TCGA-49-4510-01	Low	0	0	0	0	0	0	0	0	0	0.103735	0	0	0.187592	0.0663694	0	0	0.0452106	0	0	0	0	0	0	0	0.597092	0	0	0	0	0
TCGA-49-AARR	TCGA-49-AARR-01	Low	0	0	0	0	0	0	0	0	0	0.142305	0	0	0	0	0	0	0	0	0	0	0	0.857695	0	0	0	0	0	0	0	0
TCGA-50-5932	TCGA-50-5932-01	Low	0	0	0	0	0	0.0798301	0	0	0	0	0	0	0.0616416	0	0	0	0.0351577	0	0	0	0	0	0	0	0.783887	0	0	0.0394838	0	0
TCGA-50-5935	TCGA-50-5935-01	Low	0.0296514	0	0	0	0.256209	0	0	0	0	0	0	0.258449	0	0	0	0.0899503	0	0	0.0715225	0.0280554	0	0.137603	0	0.0640486	0	0	0.064512	0	0	0
TCGA-50-5942	TCGA-50-5942-01	Low	0.202411	0	0	0.0182956	0	0	0	0	0	0	0	0	0	0	0	0	0	0	0	0	0.0466907	0	0.151594	0.0671173	0.479672	0	0	0	0.0342196	0
TCGA-50-5944	TCGA-50-5944-01	Low	0.297891	0	0	0	0.0728411	0	0.0948616	0.0774422	0	0	0	0	0	0	0	0.106212	0.186949	0	0	0	0	0	0	0	0.0760302	0.0674265	0	0.0203467	0	0
TCGA-50-6597	TCGA-50-6597-01	Low	0.399268	0.0930533	0	0	0.0355364	0	0	0	0	0	0.0527245	0.239347	0	0	0.0252652	0	0.0957419	0	0	0	0	0	0	0	0	0	0	0.0590637	0	0
TCGA-50-8457	TCGA-50-8457-01	Low	0.199739	0	0	0	0.0500949	0	0	0.028384	0	0	0	0	0.14246	0	0	0	0.209012	0	0	0	0	0	0.0228602	0	0.210518	0	0.0197657	0.0650863	0.0520795	0
TCGA-50-8460	TCGA-50-8460-01	Low	0.329878	0	0.0503465	0	0	0	0.0208202	0	0.0687369	0.174109	0	0.110102	0	0	0	0	0	0	0	0	0	0	0	0	0	0.23055	0	0.0154568	0	0
TCGA-55-6543	TCGA-55-6543-01	Low	0.474384	0	0	0	0.0850227	0	0	0	0	0	0	0	0	0	0	0	0	0	0	0	0	0.0452361	0.0798605	0	0	0	0.272714	0.0427824	0	0
TCGA-55-6972	TCGA-55-6972-01	Low	0	0	0	0	0.0659453	0	0	0	0	0	0.0293857	0.27868	0	0	0	0	0.179927	0	0	0	0	0	0	0.0132238	0.339779	0	0.059028	0.0340314	0	0
TCGA-55-6980	TCGA-55-6980-01	Low	0	0	0	0	0	0	0	0	0	0.146619	0	0	0.330457	0	0	0	0.335451	0	0	0	0	0	0	0	0.0942303	0	0	0.0932426	0	0
TCGA-55-6983	TCGA-55-6983-01	Low	0	0	0	0	0	0	0	0.0549738	0	0.0949509	0	0.0156632	0	0	0.064245	0.0190503	0	0.0107425	0	0	0.0195653	0	0	0	0.490691	0	0.165518	0.0555338	0	0
TCGA-55-6986	TCGA-55-6986-01	Low	0.118384	0.090638	0	0	0	0	0	0	0	0	0	0	0.36342	0	0	0.0681388	0.264693	0	0	0	0	0	0	0	0	0	0	0.0947268	0	0
TCGA-55-7284	TCGA-55-7284-01	Low	0.639533	0.031521	0	0	0	0	0.10926	0	0	0	0	0	0	0	0.0309402	0	0	0.032839	0	0	0.0235805	0	0	0	0	0	0	0.132327	0	0
TCGA-55-7573	TCGA-55-7573-01	Low	0	0	0.0557997	0	0.0320764	0	0	0.0892382	0	0.340037	0	0.0739864	0	0	0	0.117876	0	0	0	0	0.0348354	0	0	0	0.171643	0.0845077	0	0	0	0
TCGA-55-7725	TCGA-55-7725-01	Low	0.0787891	0	0	0	0	0	0.0278611	0.110882	0	0.0453576	0	0	0	0	0.0470657	0	0.160138	0	0	0	0	0.0724806	0	0	0.437132	0	0	0.0202941	0	0
TCGA-55-7815	TCGA-55-7815-01	Low	0.16168	0	0	0	0.0278305	0	0	0	0	0	0.0213655	0	0	0.0125142	0.0232862	0	0	0	0	0	0	0	0	0.0595911	0.693732	0	0	0	0	0
TCGA-55-7816	TCGA-55-7816-01	Low	0.30266	0	0	0	0	0	0	0	0	0	0	0	0	0.69734	0	0	0	0	0	0	0	0	0	0	0	0	0	0	0	0
TCGA-55-8087	TCGA-55-8087-01	Low	0.350214	0.0818596	0	0	0	0	0.208573	0	0	0	0	0.073643	0	0	0	0	0	0	0	0	0	0	0	0	0	0	0.0765717	0.209139	0	0
TCGA-55-8090	TCGA-55-8090-01	Low	0.0877224	0	0.022896	0.116515	0	0	0	0	0	0	0	0	0	0	0	0	0.115128	0	0	0.0422155	0	0	0.0801417	0	0.414317	0.0489002	0.0326728	0.0394917	0	0
TCGA-55-8091	TCGA-55-8091-01	Low	0.710015	0.0275408	0	0	0	0	0.262444	0	0	0	0	0	0	0	0	0	0	0	0	0	0	0	0	0	0	0	0	0	0	0
TCGA-55-8097	TCGA-55-8097-01	Low	0.268849	0	0	0	0.0423792	0.214967	0	0.078432	0	0	0	0	0	0	0.0101217	0	0	0	0	0.0337335	0	0	0	0	0.298086	0	0	0.0442498	0	0
TCGA-55-8206	TCGA-55-8206-01	Low	0.309588	0	0	0	0	0	0.177785	0	0	0.174683	0	0.145028	0	0	0.0375703	0	0	0	0	0	0.0529201	0	0	0	0	0	0	0	0.0639679	0.0384583
TCGA-55-8207	TCGA-55-8207-01	Low	0	0	0	0	0	0	0	0	0	0	0	0	0	0	0.0322774	0	0.0659041	0.0501499	0	0	0	0	0.064258	0	0.630715	0	0.125608	0.031088	0	0
TCGA-55-8512	TCGA-55-8512-01	Low	0	0	0	0	0	0	0	0	0	0.147313	0	0	0	0.0555217	0	0.0878818	0.233073	0.287289	0	0	0.0395612	0	0.0482605	0.101099	0	0	0	0	0	0
TCGA-55-8513	TCGA-55-8513-01	Low	1	0	0	0	0	0	0	0	0	0	0	0	0	0	0	0	0	0	0	0	0	0	0	0	0	0	0	0	0	0
TCGA-55-8514	TCGA-55-8514-01	Low	0.101447	0	0.0235426	0	0	0	0	0	0	0	0	0	0	0	0	0	0.0137758	0	0	0	0	0	0	0	0.778584	0	0.034683	0.0479674	0	0
TCGA-55-8619	TCGA-55-8619-01	Low	1	0	0	0	0	0	0	0	0	0	0	0	0	0	0	0	0	0	0	0	0	0	0	0	0	0	0	0	0	0
TCGA-55-8621	TCGA-55-8621-01	Low	0	0	0	0.0853572	0.0634261	0	0.127092	0	0	0.0524417	0	0	0	0	0.123727	0	0.276262	0	0	0	0	0.0959813	0	0	0.130561	0	0	0.0451528	0	0
TCGA-55-A492	TCGA-55-A492-01	Low	0.0856123	0	0	0	0	0	0	0	0	0.042292	0	0.034477	0.0279864	0.0623756	0.0170848	0.0306477	0	0	0	0	0	0	0	0	0.659607	0	0.0168487	0	0	0.0158438
TCGA-55-A4DG	TCGA-55-A4DG-01	Low	0.0240978	0	0	0	0.0292497	0	0	0	0	0	0	0	0.0976065	0	0	0	0	0	0	0	0	0	0	0	0.841233	0	0	0	0	0
TCGA-55-A57B	TCGA-55-A57B-01	Low	0.382796	0	0	0	0	0	0	0	0	0	0	0	0	0	0	0	0.176516	0	0	0	0	0	0.191413	0	0	0	0.150894	0.098381	0	0
TCGA-62-8395	TCGA-62-8395-01	Low	0.298519	0	0	0	0.154723	0	0.161588	0	0	0.0463589	0	0	0	0	0.0113245	0	0	0	0	0	0	0	0	0	0	0.155179	0.0680556	0.104252	0	0
TCGA-62-8397	TCGA-62-8397-01	Low	0.350885	0.019867	0.089523	0	0	0	0.134125	0	0	0	0	0.054593	0	0	0	0	0	0	0	0	0.03292	0.0347669	0	0	0	0	0	0	0.28332	0
TCGA-62-A46P	TCGA-62-A46P-01	Low	0	0	0	0	0	0.0546066	0	0	0	0.116338	0	0	0	0	0.029457	0	0.241319	0	0	0	0	0	0	0	0.458527	0	0.0997524	0	0	0
TCGA-62-A46S	TCGA-62-A46S-01	Low	0.248725	0	0	0	0	0.0877308	0	0	0	0	0	0.035114	0.0254614	0	0.0287547	0	0.0291532	0	0	0	0	0	0	0	0.444307	0	0	0.100754	0	0
TCGA-62-A46Y	TCGA-62-A46Y-01	Low	0.576979	0	0	0	0	0	0	0	0	0	0	0	0	0.0209773	0	0	0.149595	0	0	0	0.0753705	0	0	0	0	0	0	0.0829644	0	0.0941139
TCGA-64-1680	TCGA-64-1680-01	Low	0.430565	0	0	0	0.170141	0	0	0	0.0353945	0	0	0.110889	0	0	0	0	0.0906842	0.0532147	0	0	0	0.0566939	0	0	0	0.0524174	0	0	0	0
TCGA-67-3770	TCGA-67-3770-01	Low	0.0626725	0	0.0177289	0	0	0	0	0	0	0	0	0.0180734	0.0950234	0.0625075	0	0	0.05134	0	0	0	0	0	0	0	0.683777	0	0	0	0	0
TCGA-67-3772	TCGA-67-3772-01	Low	0.250846	0	0.0683332	0	0.055881	0	0.195846	0	0.0929624	0	0	0	0	0	0	0	0.142069	0	0	0	0	0	0.194063	0	0	0	0	0	0	0
TCGA-67-3773	TCGA-67-3773-01	Low	0.0804064	0	0	0	0	0	0	0	0	0	0	0	0.127661	0	0	0	0.33881	0	0	0	0	0.0377061	0	0	0.32414	0	0	0.0681242	0.0231515	0
TCGA-67-3774	TCGA-67-3774-01	Low	0	0	0	0	0	0	0	0.0489449	0	0.0754949	0	0	0	0	0.027763	0	0.0476152	0.146782	0	0	0	0	0	0.186022	0.382724	0	0.0748104	0	0	0
TCGA-67-4679	TCGA-67-4679-01	Low	0	0	0	0	0	0	0	0	0	0	0	0	0	0	0	0	0.118619	0	0	0.011108	0	0	0.0186187	0.057318	0.692783	0	0.0632157	0.0299895	0	0
TCGA-67-6215	TCGA-67-6215-01	Low	0	0	0	0	0	0	0	0	0.49813	0	0.145675	0.0400688	0	0	0	0	0	0	0	0	0.312441	0	0	0	0	0	0	0	0	0
TCGA-67-6216	TCGA-67-6216-01	Low	0.149272	0.0479373	0	0	0.157023	0	0.0240947	0	0	0.104111	0	0	0	0.043363	0	0	0	0	0	0	0	0	0	0.139196	0	0.197255	0	0.137748	0	0
TCGA-67-6217	TCGA-67-6217-01	Low	0	0	0	0	0	0	0	0	0.0293713	0.0614042	0	0	0	0	0	0	0	0	0	0	0	0	0	0	0.747851	0	0.109983	0.0438584	0	0
TCGA-69-7763	TCGA-69-7763-01	Low	0.0275821	0	0	0	0	0	0.0951205	0	0	0.14491	0	0	0	0	0.0249831	0	0.087648	0	0	0	0.0134722	0	0.0288908	0	0.0907189	0	0.334183	0.0624116	0.0900796	0
TCGA-69-8253	TCGA-69-8253-01	Low	0.112295	0	0	0	0	0	0	0	0	0	0	0.0728306	0	0	0.0346623	0	0.264116	0	0	0	0	0	0.0581623	0	0.392782	0.0491679	0	0.0159844	0	0
TCGA-69-8254	TCGA-69-8254-01	Low	0.339685	0	0	0.0894667	0	0	0	0.0298538	0	0	0	0	0	0	0.05189	0	0	0	0	0	0	0	0	0	0.382037	0	0	0.0987622	0	0
TCGA-73-4658	TCGA-73-4658-01	Low	0.0366283	0.0306047	0	0	0.130196	0.101431	0	0	0	0	0	0.216657	0.0371674	0	0.0104197	0	0.0679606	0	0	0	0	0	0	0	0.356194	0	0	0	0	0
TCGA-73-4662	TCGA-73-4662-01	Low	0.0689152	0	0.0322305	0	0	0	0	0	0	0	0	0.0371993	0	0.0176516	0	0	0.134584	0	0	0	0	0	0	0	0.658399	0	0	0	0	0.0510202
TCGA-73-4675	TCGA-73-4675-01	Low	0.143504	0	0	0	0.0470761	0.0524469	0	0.254711	0	0	0	0	0.14167	0	0.0337311	0	0.15675	0	0.0186623	0	0	0	0	0.151448	0	0	0	0	0	0
TCGA-73-4677	TCGA-73-4677-01	Low	0	0	0	0	0	0	0	0	0	0	0	0.0209879	0.0586949	0	0	0.0128206	0.0328855	0	0	0	0	0.173411	0	0	0.576454	0	0.0637197	0.0510287	0	0
TCGA-73-7498	TCGA-73-7498-01	Low	0.0314997	0	0	0	0	0	0	0	0	0	0	0	0	0	0	0	0.237972	0	0	0	0	0	0.0427096	0	0.423447	0	0.185568	0.0788041	0	0
TCGA-75-5146	TCGA-75-5146-01	Low	0	0	0	0	0	0	0	0	0	0	0	0.0312145	0.0303695	0	0	0	0.0629599	0	0.0379907	0	0	0.166803	0.0210824	0	0.619904	0	0	0.029677	0	0
TCGA-75-6203	TCGA-75-6203-01	Low	0.84484	0	0	0	0	0	0	0	0	0	0	0	0.111674	0	0	0	0	0	0	0	0	0	0	0	0	0	0.0434865	0	0	0
TCGA-75-6206	TCGA-75-6206-01	Low	0	0.0271225	0	0	0.0851416	0	0.0479237	0	0	0	0	0	0	0.0126796	0.017954	0.0799915	0.0568	0	0	0	0	0	0	0	0.586201	0	0	0.0861867	0	0
TCGA-75-7025	TCGA-75-7025-01	Low	0.287748	0.0421171	0	0	0	0	0.16409	0	0	0.0233318	0	0.172895	0	0	0	0	0	0	0	0	0	0	0	0	0	0	0.298229	0.0115891	0	0
TCGA-75-7030	TCGA-75-7030-01	Low	0.803349	0.0684018	0	0	0	0	0	0	0	0.128249	0	0	0	0	0	0	0	0	0	0	0	0	0	0	0	0	0	0	0	0
TCGA-78-7149	TCGA-78-7149-01	Low	0	0	0	0	0.170168	0	0	0	0	0	0	0.202847	0	0.0733568	0.0386792	0	0.211019	0	0	0	0	0	0.0469227	0	0.0450314	0	0.122329	0.0896466	0	0
TCGA-78-7152	TCGA-78-7152-01	Low	0	0.034081	0	0	0.18285	0	0	0	0	0	0	0.076943	0.0154065	0	0.0385429	0	0	0	0	0	0	0.228724	0	0	0.237648	0	0.0514671	0.134338	0	0
TCGA-78-7153	TCGA-78-7153-01	Low	0.191377	0	0.0536859	0	0.0867525	0	0	0.0328021	0	0.087821	0	0.0699729	0	0.025853	0.072453	0	0.0958253	0	0	0	0	0.0191251	0.130735	0	0	0	0.101125	0.0324721	0	0
TCGA-78-7156	TCGA-78-7156-01	Low	0.0242796	0.0322588	0	0	0.159136	0	0	0	0	0.0293289	0	0.159369	0	0	0.0339266	0	0.177845	0	0	0	0	0	0	0	0.209486	0	0.0729432	0.101427	0	0
TCGA-78-7158	TCGA-78-7158-01	Low	0.0416553	0	0	0	0.0316393	0	0	0	0	0.103263	0	0.0656959	0.115646	0	0	0	0.0403141	0	0	0	0	0	0	0	0.595162	0	0	0	0	0
TCGA-78-7161	TCGA-78-7161-01	Low	0	0	0	0	0	0	0	0	0	0	0	0	0.0839873	0	0	0	0.114972	0	0	0	0	0	0	0	0.623278	0	0.102714	0.0303159	0	0.0447331
TCGA-78-7163	TCGA-78-7163-01	Low	0.153873	0.0488232	0	0	0	0	0	0	0	0	0	0	0	0	0	0	0.0760024	0	0	0	0	0	0	0	0.721301	0	0	0	0	0
TCGA-78-7167	TCGA-78-7167-01	Low	0	0.0183255	0.0482401	0	0.100578	0.0263731	0	0	0	0	0	0.13222	0	0	0	0	0.0762424	0	0	0	0	0.0204326	0.165841	0	0.218402	0	0.193345	0	0	0
TCGA-78-7537	TCGA-78-7537-01	Low	0.0189845	0	0	0	0	0	0	0	0	0	0	0.0649689	0	0	0.12123	0	0	0	0	0	0	0.0327582	0.0493876	0.112485	0.559798	0	0.0149463	0.0254414	0	0
TCGA-78-7539	TCGA-78-7539-01	Low	0.0990698	0.0234776	0	0	0.32093	0	0	0	0	0	0	0.132241	0.0546175	0	0.017995	0	0.0990308	0	0	0	0	0	0.0191848	0	0.158369	0	0	0.0683881	0	0
TCGA-78-7540	TCGA-78-7540-01	Low	0	0	0	0	0	0	0	0	0	0.403033	0	0	0.237097	0	0	0	0.231673	0	0	0	0	0	0	0	0.128197	0	0	0	0	0
TCGA-78-7633	TCGA-78-7633-01	Low	0	0	0	0	0	0	0	0	0	0.110253	0	0	0.154019	0	0	0	0.146007	0	0	0	0	0	0	0	0.589721	0	0	0	0	0
TCGA-86-7714	TCGA-86-7714-01	Low	0.018668	0.0383499	0	0	0	0	0	0	0	0	0.208034	0.0252669	0.0216875	0	0.154406	0	0.293064	0.150029	0	0	0	0	0	0	0	0	0.0813817	0	0	0
TCGA-86-8056	TCGA-86-8056-01	Low	0.104058	0.0349958	0	0	0.189249	0	0	0	0	0	0	0.216323	0.0344471	0.0104221	0	0	0.259898	0	0	0	0	0	0.0545946	0	0	0	0	0.0960124	0	0
TCGA-86-8076	TCGA-86-8076-01	Low	0.333685	0	0	0	0.212822	0.0753304	0	0	0	0	0	0.0437185	0	0	0.0363685	0.0222287	0	0	0	0	0	0	0	0	0.180442	0	0	0.0933388	0	0
TCGA-86-8281	TCGA-86-8281-01	Low	0	0.0231747	0	0	0.0732085	0	0	0	0	0	0	0	0	0	0.0135303	0	0.0639493	0	0	0	0	0	0	0	0.553269	0	0.148885	0.050675	0.073309	0
TCGA-86-8668	TCGA-86-8668-01	Low	0.60394	0	0	0	0.0718096	0	0	0	0	0	0	0.0354999	0	0	0	0	0	0.0770454	0.0903985	0.0873871	0	0.0339195	0	0	0	0	0	0	0	0
TCGA-86-8669	TCGA-86-8669-01	Low	0.159397	0.0388202	0	0	0	0	0	0	0	0	0	0	0	0.0518429	0.0716624	0.0194844	0	0.0468199	0	0	0	0	0.148684	0	0.402052	0	0	0.0612381	0	0
TCGA-86-A456	TCGA-86-A456-01	Low	0	0	0.010809	0	0	0	0	0	0	0	0	0.0491856	0.0450986	0	0	0	0.0968582	0	0	0	0	0	0	0	0.67499	0	0.0786275	0.0351108	0	0
TCGA-86-A4P8	TCGA-86-A4P8-01	Low	0	0	0	0	0	0	0	0	0	0	0.362837	0	0	0	0	0.637163	0	0	0	0	0	0	0	0	0	0	0	0	0	0
TCGA-91-6849	TCGA-91-6849-01	Low	0	0.0126406	0	0	0	0	0	0	0	0	0	0	0.111092	0	0	0	0	0	0	0	0	0.0723161	0.0838951	0	0.644383	0	0.0143326	0.0613408	0	0
TCGA-91-8496	TCGA-91-8496-01	Low	0.220779	0	0	0	0	0	0	0	0	0	0.152035	0.0544718	0	0	0	0.0500654	0	0	0	0	0	0	0.203936	0	0	0	0.318714	0	0	0
TCGA-91-8497	TCGA-91-8497-01	Low	0.324967	0	0	0	0	0	0	0	0	0	0	0	0.041574	0.0839079	0	0	0.255275	0	0	0	0	0	0	0	0	0	0	0.294276	0	0
TCGA-91-A4BD	TCGA-91-A4BD-01	Low	0.235471	0	0	0	0	0	0.212834	0	0	0	0	0	0	0.287612	0.087673	0	0	0	0	0	0	0	0	0.17641	0	0	0	0	0	0
TCGA-93-7347	TCGA-93-7347-01	Low	0	0	0	0	0	0	0	0	0	0	0	0.0505269	0	0.0240877	0	0	0.191851	0	0	0	0	0	0.0316739	0	0.602089	0	0.0711024	0.0286685	0	0
TCGA-93-7348	TCGA-93-7348-01	Low	0.16419	0	0	0	0	0	0.132343	0	0	0.0689308	0	0.0973558	0	0	0.0324751	0	0	0	0.0161375	0	0	0	0.0241064	0.0169344	0.359257	0.0482731	0	0.0399963	0	0
TCGA-95-7948	TCGA-95-7948-01	Low	0.114717	0.0506825	0	0	0.41659	0	0	0	0	0	0	0.418011	0	0	0	0	0	0	0	0	0	0	0	0	0	0	0	0	0	0
TCGA-95-A4VK	TCGA-95-A4VK-01	Low	0.129696	0	0	0	0	0	0	0	0	0.0512094	0	0	0.0113029	0	0	0	0.0619573	0	0	0	0	0	0	0	0.691989	0	0	0.0538456	0	0
TCGA-97-7546	TCGA-97-7546-01	Low	0.0560556	0	0	0	0.0313836	0	0	0	0	0	0	0	0.0794554	0	0	0.0127576	0.144057	0	0	0	0	0	0	0	0.676291	0	0	0	0	0
TCGA-97-7547	TCGA-97-7547-01	Low	0.11242	0	0	0	0.167128	0	0	0	0	0	0	0.0390016	0.0448919	0	0.0946119	0	0	0	0	0	0	0	0	0	0.508672	0	0	0.026023	0	0
TCGA-97-7552	TCGA-97-7552-01	Low	0.225005	0.0906152	0	0	0	0	0	0	0.0715317	0.0317725	0	0	0	0	0	0	0.145477	0	0	0	0	0	0	0	0	0	0.32815	0.0277888	0.0796598	0
TCGA-97-7938	TCGA-97-7938-01	Low	0	0	0	0	0.076272	0	0	0	0	0	0	0.0180137	0.0485969	0	0	0	0.043643	0	0	0	0	0.138881	0.0221035	0	0.578398	0	0.0549908	0.0191019	0	0
TCGA-97-7941	TCGA-97-7941-01	Low	0.0807116	0	0	0	0.0435906	0	0	0	0	0	0	0.102144	0	0	0	0	0	0	0	0	0	0	0	0	0.619225	0	0.154329	0	0	0
TCGA-97-8172	TCGA-97-8172-01	Low	0.151397	0	0	0	0	0	0.02838	0	0	0	0	0	0	0	0.0337597	0	0.155346	0	0	0	0	0	0	0	0.586007	0	0	0.0451103	0	0
TCGA-97-8174	TCGA-97-8174-01	Low	0.162784	0.0267674	0	0	0.0823217	0.050992	0.0188476	0	0	0	0	0	0.0112084	0	0	0	0.131984	0	0	0	0	0	0.0253024	0	0.384611	0	0	0.0318533	0.073328	0
TCGA-97-8552	TCGA-97-8552-01	Low	0.0389779	0	0.0999826	0	0	0	0.111436	0	0	0	0	0	0	0	0	0	0	0.0722199	0	0.0477936	0	0	0.284431	0	0.211997	0	0	0.0618322	0	0.0713294
TCGA-97-A4M0	TCGA-97-A4M0-01	Low	0	0	0	0	0.0859811	0.014382	0	0	0	0.0371832	0.0174372	0.0579953	0.0928002	0	0	0	0.0527651	0.042367	0	0	0	0	0	0	0.567125	0	0	0.016545	0	0
TCGA-97-A4M1	TCGA-97-A4M1-01	Low	0.522377	0	0.017482	0	0.0844474	0	0	0	0	0	0	0.0826615	0	0	0.0187987	0	0.0351394	0	0	0	0	0.0346525	0.204442	0	0	0	0	0	0	0
TCGA-97-A4M2	TCGA-97-A4M2-01	Low	0.198248	0	0	0	0	0	0	0.0338477	0	0	0	0	0	0	0.0851448	0	0.246964	0	0	0	0	0.162713	0.0556606	0.171317	0	0	0	0	0.0461052	0
TCGA-97-A4M3	TCGA-97-A4M3-01	Low	0.0497653	0.038534	0	0	0.0544093	0	0.040594	0	0	0.0279771	0	0.0582371	0	0	0	0	0	0	0	0.0134321	0	0	0	0	0.717051	0	0	0	0	0
TCGA-97-A4M6	TCGA-97-A4M6-01	Low	0.0971516	0	0	0	0	0	0.246197	0	0	0	0.223206	0.115549	0	0	0	0	0.14048	0	0	0	0.028769	0	0	0	0	0.148647	0	0	0	0
TCGA-99-7458	TCGA-99-7458-01	Low	0	0	0.0502923	0	0	0	0	0	0	0	0	0	0.022022	0.0336603	0	0	0.0747027	0	0	0	0	0.0455725	0	0	0.73976	0	0	0.0277172	0	0
TCGA-J2-8192	TCGA-J2-8192-01	Low	0.255516	0.145445	0.0102333	0	0	0	0.127768	0	0	0	0	0	0	0	0	0	0.1076	0	0	0	0	0	0.237451	0	0	0	0	0.107606	0	0
TCGA-J2-8194	TCGA-J2-8194-01	Low	0.209238	0	0	0	0	0	0	0.0587154	0	0.0173471	0	0	0.0616388	0	0.0768114	0	0.224619	0	0	0	0	0.118344	0	0	0.0731924	0	0	0.0862793	0.0682522	0
TCGA-J2-A4AE	TCGA-J2-A4AE-01	Low	0.245509	0	0	0	0.154647	0	0	0	0.0250046	0	0	0.106781	0	0.0420624	0	0	0	0	0	0	0	0.0370313	0.185725	0.101141	0	0	0.102099	0	0	0
TCGA-J2-A4AG	TCGA-J2-A4AG-01	Low	0.230916	0	0.0349298	0	0	0.0388694	0	0	0	0.0200642	0	0	0	0.0397519	0	0	0.231702	0	0	0	0	0	0.0386131	0.0595023	0.299256	0	0	0	0	0
TCGA-L4-A4E6	TCGA-L4-A4E6-01	Low	0	0	0	0	0.250684	0	0	0	0	0.241588	0	0	0	0.0614759	0	0	0.153948	0.0421154	0	0	0	0	0.188679	0.0615094	0	0	0	0	0	0
TCGA-L9-A50W	TCGA-L9-A50W-01	Low	0.201612	0	0.0245315	0	0	0	0	0	0	0	0	0.187389	0	0.0717294	0	0	0	0	0	0	0.0419029	0.0730377	0.174184	0	0.0404152	0.125006	0	0.0601921	0	0
TCGA-MP-A4TH	TCGA-MP-A4TH-01	Low	0.135163	0	0	0	0	0	0.0545711	0	0	0.0904891	0	0	0	0.0647278	0.062972	0	0.129059	0.0238522	0	0	0	0	0	0	0.324039	0.055532	0	0.0595947	0	0
TCGA-MP-A5C7	TCGA-MP-A5C7-01	Low	0.191982	0	0.0420061	0.103385	0	0	0.0211785	0	0	0	0	0	0	0.0483923	0.0209419	0	0.353093	0	0	0	0	0	0	0	0.0825965	0	0.093741	0.0356661	0	0
TCGA-NJ-A4YG	TCGA-NJ-A4YG-01	Low	0.161715	0.0401031	0	0	0.0979239	0	0	0	0	0	0	0.103035	0.0210293	0	0.0250296	0	0.209238	0	0.0529849	0	0	0	0.0193179	0	0.217632	0	0.0291507	0.0228397	0	0
TCGA-NJ-A4YI	TCGA-NJ-A4YI-01	Low	0	0	0	0	0	0	0	0	0	0.0192156	0	0.0286513	0.066842	0	0	0	0.16835	0	0	0	0	0	0	0	0.611083	0	0.082344	0.0151479	0	0
TCGA-NJ-A55A	TCGA-NJ-A55A-01	Low	0.017585	0	0	0	0	0	0	0	0	0	0.0274665	0.0310463	0.0591554	0	0	0	0.203296	0	0	0	0	0	0	0.0622533	0.599197	0	0	0	0	0
TCGA-NJ-A55O	TCGA-NJ-A55O-01	Low	0	0	0	0	0.0138498	0	0	0	0	0	0	0	0	0	0.0543745	0	0.0932992	0	0	0	0	0	0	0	0.778598	0	0.0384845	0.0213937	0	0
TCGA-NJ-A7XG	TCGA-NJ-A7XG-01	Low	0.650569	0	0	0	0	0	0	0	0	0	0	0	0	0	0.0867096	0	0	0	0	0	0	0	0	0.0549347	0.207787	0	0	0	0	0
TCGA-S2-AA1A	TCGA-S2-AA1A-01	Low	0	0	0	0	0	0	0.0793465	0	0	0	0	0	0	0.0130419	0	0	0.121921	0	0	0	0	0	0	0	0.739575	0	0	0.0370998	0	0

## Sheet: Analysis
Patient ID	Sample ID	Type	Signature1						Patient ID	Sample ID	Type	Signature10						Patient ID	Sample ID	Type	Signature11						Patient ID	Sample ID	Type	Signature12						Patient ID	Sample ID	Type	Signature13						Patient ID	Sample ID	Type	Signature14
TCGA-05-4390	TCGA-05-4390-01	High	0		High	Low	T.test		TCGA-05-4390	TCGA-05-4390-01	High	0		High	Low	T.test		TCGA-05-4390	TCGA-05-4390-01	High	0		High	Low	T.test		TCGA-05-4390	TCGA-05-4390-01	High	0		High	Low	T.test		TCGA-05-4390	TCGA-05-4390-01	High	0		High	Low	T.test		TCGA-05-4390	TCGA-05-4390-01	High	0
TCGA-05-4397	TCGA-05-4397-01	High	0.0524581		0.0601843	0.159449	7.6546e-07		TCGA-05-4397	TCGA-05-4397-01	High	0.0118491		0.00945379	0.00987757	0.88041		TCGA-05-4397	TCGA-05-4397-01	High	0		0.00410169	0.00648674	0.279352		TCGA-05-4397	TCGA-05-4397-01	High	0.0573462		0.00549107	0.00295014	0.220527		TCGA-05-4397	TCGA-05-4397-01	High	0.0687591		0.0656976	0.0411211	0.0175932		TCGA-05-4397	TCGA-05-4397-01	High	0
TCGA-05-4420	TCGA-05-4420-01	High	0						TCGA-05-4420	TCGA-05-4420-01	High	0.0194118						TCGA-05-4420	TCGA-05-4420-01	High	0						TCGA-05-4420	TCGA-05-4420-01	High	0						TCGA-05-4420	TCGA-05-4420-01	High	0						TCGA-05-4420	TCGA-05-4420-01	High	0
TCGA-05-5425	TCGA-05-5425-01	High	0						TCGA-05-5425	TCGA-05-5425-01	High	0						TCGA-05-5425	TCGA-05-5425-01	High	0						TCGA-05-5425	TCGA-05-5425-01	High	0						TCGA-05-5425	TCGA-05-5425-01	High	0.0326548						TCGA-05-5425	TCGA-05-5425-01	High	0
TCGA-35-4122	TCGA-35-4122-01	High	0.0232415						TCGA-35-4122	TCGA-35-4122-01	High	0						TCGA-35-4122	TCGA-35-4122-01	High	0.0142672						TCGA-35-4122	TCGA-35-4122-01	High	0.0671281						TCGA-35-4122	TCGA-35-4122-01	High	0.0616657						TCGA-35-4122	TCGA-35-4122-01	High	0
TCGA-38-4625	TCGA-38-4625-01	High	0						TCGA-38-4625	TCGA-38-4625-01	High	0						TCGA-38-4625	TCGA-38-4625-01	High	0						TCGA-38-4625	TCGA-38-4625-01	High	0						TCGA-38-4625	TCGA-38-4625-01	High	0.0541499						TCGA-38-4625	TCGA-38-4625-01	High	0
TCGA-38-4630	TCGA-38-4630-01	High	0.232357						TCGA-38-4630	TCGA-38-4630-01	High	0.0637731						TCGA-38-4630	TCGA-38-4630-01	High	0						TCGA-38-4630	TCGA-38-4630-01	High	0						TCGA-38-4630	TCGA-38-4630-01	High	0.180347						TCGA-38-4630	TCGA-38-4630-01	High	0
TCGA-38-4631	TCGA-38-4631-01	High	0.0335704						TCGA-38-4631	TCGA-38-4631-01	High	0						TCGA-38-4631	TCGA-38-4631-01	High	0						TCGA-38-4631	TCGA-38-4631-01	High	0						TCGA-38-4631	TCGA-38-4631-01	High	0						TCGA-38-4631	TCGA-38-4631-01	High	0
TCGA-38-4632	TCGA-38-4632-01	High	0.0108426						TCGA-38-4632	TCGA-38-4632-01	High	0						TCGA-38-4632	TCGA-38-4632-01	High	0						TCGA-38-4632	TCGA-38-4632-01	High	0						TCGA-38-4632	TCGA-38-4632-01	High	0.0259824						TCGA-38-4632	TCGA-38-4632-01	High	0
TCGA-44-2662	TCGA-44-2662-01	High	0.0148185						TCGA-44-2662	TCGA-44-2662-01	High	0						TCGA-44-2662	TCGA-44-2662-01	High	0.0237514						TCGA-44-2662	TCGA-44-2662-01	High	0						TCGA-44-2662	TCGA-44-2662-01	High	0.285966						TCGA-44-2662	TCGA-44-2662-01	High	0
TCGA-44-2668	TCGA-44-2668-01	High	0						TCGA-44-2668	TCGA-44-2668-01	High	0.0133513						TCGA-44-2668	TCGA-44-2668-01	High	0						TCGA-44-2668	TCGA-44-2668-01	High	0						TCGA-44-2668	TCGA-44-2668-01	High	0.0723234						TCGA-44-2668	TCGA-44-2668-01	High	0
TCGA-44-5643	TCGA-44-5643-01	High	0.273794						TCGA-44-5643	TCGA-44-5643-01	High	0						TCGA-44-5643	TCGA-44-5643-01	High	0						TCGA-44-5643	TCGA-44-5643-01	High	0						TCGA-44-5643	TCGA-44-5643-01	High	0						TCGA-44-5643	TCGA-44-5643-01	High	0
TCGA-44-5644	TCGA-44-5644-01	High	0.0457229						TCGA-44-5644	TCGA-44-5644-01	High	0						TCGA-44-5644	TCGA-44-5644-01	High	0						TCGA-44-5644	TCGA-44-5644-01	High	0						TCGA-44-5644	TCGA-44-5644-01	High	0.0240923						TCGA-44-5644	TCGA-44-5644-01	High	0
TCGA-44-7660	TCGA-44-7660-01	High	0						TCGA-44-7660	TCGA-44-7660-01	High	0						TCGA-44-7660	TCGA-44-7660-01	High	0						TCGA-44-7660	TCGA-44-7660-01	High	0.0877832						TCGA-44-7660	TCGA-44-7660-01	High	0.0588304						TCGA-44-7660	TCGA-44-7660-01	High	0
TCGA-44-7662	TCGA-44-7662-01	High	0						TCGA-44-7662	TCGA-44-7662-01	High	0						TCGA-44-7662	TCGA-44-7662-01	High	0						TCGA-44-7662	TCGA-44-7662-01	High	0						TCGA-44-7662	TCGA-44-7662-01	High	0.0431323						TCGA-44-7662	TCGA-44-7662-01	High	0
TCGA-44-7667	TCGA-44-7667-01	High	0.100825						TCGA-44-7667	TCGA-44-7667-01	High	0						TCGA-44-7667	TCGA-44-7667-01	High	0						TCGA-44-7667	TCGA-44-7667-01	High	0.0117573						TCGA-44-7667	TCGA-44-7667-01	High	0						TCGA-44-7667	TCGA-44-7667-01	High	0
TCGA-44-7669	TCGA-44-7669-01	High	0.0152299						TCGA-44-7669	TCGA-44-7669-01	High	0						TCGA-44-7669	TCGA-44-7669-01	High	0.0139817						TCGA-44-7669	TCGA-44-7669-01	High	0						TCGA-44-7669	TCGA-44-7669-01	High	0						TCGA-44-7669	TCGA-44-7669-01	High	0
TCGA-44-7670	TCGA-44-7670-01	High	0						TCGA-44-7670	TCGA-44-7670-01	High	0						TCGA-44-7670	TCGA-44-7670-01	High	0						TCGA-44-7670	TCGA-44-7670-01	High	0						TCGA-44-7670	TCGA-44-7670-01	High	0.0577454						TCGA-44-7670	TCGA-44-7670-01	High	0
TCGA-49-4487	TCGA-49-4487-01	High	0.0327839						TCGA-49-4487	TCGA-49-4487-01	High	0						TCGA-49-4487	TCGA-49-4487-01	High	0						TCGA-49-4487	TCGA-49-4487-01	High	0						TCGA-49-4487	TCGA-49-4487-01	High	0.0655678						TCGA-49-4487	TCGA-49-4487-01	High	0
TCGA-49-4488	TCGA-49-4488-01	High	0						TCGA-49-4488	TCGA-49-4488-01	High	0						TCGA-49-4488	TCGA-49-4488-01	High	0						TCGA-49-4488	TCGA-49-4488-01	High	0						TCGA-49-4488	TCGA-49-4488-01	High	0.0114074						TCGA-49-4488	TCGA-49-4488-01	High	0
TCGA-49-4494	TCGA-49-4494-01	High	0.123132						TCGA-49-4494	TCGA-49-4494-01	High	0						TCGA-49-4494	TCGA-49-4494-01	High	0						TCGA-49-4494	TCGA-49-4494-01	High	0						TCGA-49-4494	TCGA-49-4494-01	High	0						TCGA-49-4494	TCGA-49-4494-01	High	0
TCGA-49-4507	TCGA-49-4507-01	High	0.168263						TCGA-49-4507	TCGA-49-4507-01	High	0.0252571						TCGA-49-4507	TCGA-49-4507-01	High	0						TCGA-49-4507	TCGA-49-4507-01	High	0						TCGA-49-4507	TCGA-49-4507-01	High	0.0623579						TCGA-49-4507	TCGA-49-4507-01	High	0
TCGA-49-4514	TCGA-49-4514-01	High	0.0472371						TCGA-49-4514	TCGA-49-4514-01	High	0.0467929						TCGA-49-4514	TCGA-49-4514-01	High	0						TCGA-49-4514	TCGA-49-4514-01	High	0						TCGA-49-4514	TCGA-49-4514-01	High	0.125175						TCGA-49-4514	TCGA-49-4514-01	High	0
TCGA-49-6743	TCGA-49-6743-01	High	0.0590482						TCGA-49-6743	TCGA-49-6743-01	High	0						TCGA-49-6743	TCGA-49-6743-01	High	0						TCGA-49-6743	TCGA-49-6743-01	High	0.0491784						TCGA-49-6743	TCGA-49-6743-01	High	0.0886485						TCGA-49-6743	TCGA-49-6743-01	High	0
TCGA-49-AAR0	TCGA-49-AAR0-01	High	0.0332946						TCGA-49-AAR0	TCGA-49-AAR0-01	High	0.0178398						TCGA-49-AAR0	TCGA-49-AAR0-01	High	0						TCGA-49-AAR0	TCGA-49-AAR0-01	High	0						TCGA-49-AAR0	TCGA-49-AAR0-01	High	0.0534892						TCGA-49-AAR0	TCGA-49-AAR0-01	High	0
TCGA-49-AAR2	TCGA-49-AAR2-01	High	0.0477758						TCGA-49-AAR2	TCGA-49-AAR2-01	High	0						TCGA-49-AAR2	TCGA-49-AAR2-01	High	0						TCGA-49-AAR2	TCGA-49-AAR2-01	High	0						TCGA-49-AAR2	TCGA-49-AAR2-01	High	0						TCGA-49-AAR2	TCGA-49-AAR2-01	High	0
TCGA-49-AAR3	TCGA-49-AAR3-01	High	0.0298409						TCGA-49-AAR3	TCGA-49-AAR3-01	High	0.040175						TCGA-49-AAR3	TCGA-49-AAR3-01	High	0						TCGA-49-AAR3	TCGA-49-AAR3-01	High	0						TCGA-49-AAR3	TCGA-49-AAR3-01	High	0						TCGA-49-AAR3	TCGA-49-AAR3-01	High	0
TCGA-49-AAR9	TCGA-49-AAR9-01	High	0.0704311						TCGA-49-AAR9	TCGA-49-AAR9-01	High	0						TCGA-49-AAR9	TCGA-49-AAR9-01	High	0						TCGA-49-AAR9	TCGA-49-AAR9-01	High	0						TCGA-49-AAR9	TCGA-49-AAR9-01	High	0						TCGA-49-AAR9	TCGA-49-AAR9-01	High	0
TCGA-49-AARE	TCGA-49-AARE-01	High	0						TCGA-49-AARE	TCGA-49-AARE-01	High	0						TCGA-49-AARE	TCGA-49-AARE-01	High	0						TCGA-49-AARE	TCGA-49-AARE-01	High	0						TCGA-49-AARE	TCGA-49-AARE-01	High	0.0130353						TCGA-49-AARE	TCGA-49-AARE-01	High	0
TCGA-49-AARQ	TCGA-49-AARQ-01	High	0						TCGA-49-AARQ	TCGA-49-AARQ-01	High	0						TCGA-49-AARQ	TCGA-49-AARQ-01	High	0						TCGA-49-AARQ	TCGA-49-AARQ-01	High	0						TCGA-49-AARQ	TCGA-49-AARQ-01	High	0.0389098						TCGA-49-AARQ	TCGA-49-AARQ-01	High	0
TCGA-50-5044	TCGA-50-5044-01	High	0						TCGA-50-5044	TCGA-50-5044-01	High	0						TCGA-50-5044	TCGA-50-5044-01	High	0.032913						TCGA-50-5044	TCGA-50-5044-01	High	0						TCGA-50-5044	TCGA-50-5044-01	High	0.356704						TCGA-50-5044	TCGA-50-5044-01	High	0
TCGA-50-5072	TCGA-50-5072-01	High	0.107835						TCGA-50-5072	TCGA-50-5072-01	High	0						TCGA-50-5072	TCGA-50-5072-01	High	0						TCGA-50-5072	TCGA-50-5072-01	High	0.0352584						TCGA-50-5072	TCGA-50-5072-01	High	0						TCGA-50-5072	TCGA-50-5072-01	High	0
TCGA-50-5931	TCGA-50-5931-01	High	0.030839						TCGA-50-5931	TCGA-50-5931-01	High	0						TCGA-50-5931	TCGA-50-5931-01	High	0						TCGA-50-5931	TCGA-50-5931-01	High	0						TCGA-50-5931	TCGA-50-5931-01	High	0.0372577						TCGA-50-5931	TCGA-50-5931-01	High	0.0422976
TCGA-50-5946	TCGA-50-5946-01	High	0						TCGA-50-5946	TCGA-50-5946-01	High	0						TCGA-50-5946	TCGA-50-5946-01	High	0						TCGA-50-5946	TCGA-50-5946-01	High	0						TCGA-50-5946	TCGA-50-5946-01	High	0.104995						TCGA-50-5946	TCGA-50-5946-01	High	0
TCGA-50-5946	TCGA-50-5946-02	High	0						TCGA-50-5946	TCGA-50-5946-02	High	0						TCGA-50-5946	TCGA-50-5946-02	High	0						TCGA-50-5946	TCGA-50-5946-02	High	0						TCGA-50-5946	TCGA-50-5946-02	High	0.104995						TCGA-50-5946	TCGA-50-5946-02	High	0
TCGA-50-6590	TCGA-50-6590-01	High	0						TCGA-50-6590	TCGA-50-6590-01	High	0						TCGA-50-6590	TCGA-50-6590-01	High	0						TCGA-50-6590	TCGA-50-6590-01	High	0						TCGA-50-6590	TCGA-50-6590-01	High	0.0955362						TCGA-50-6590	TCGA-50-6590-01	High	0.0148289
TCGA-50-6591	TCGA-50-6591-01	High	0.192548						TCGA-50-6591	TCGA-50-6591-01	High	0.117766						TCGA-50-6591	TCGA-50-6591-01	High	0						TCGA-50-6591	TCGA-50-6591-01	High	0						TCGA-50-6591	TCGA-50-6591-01	High	0.0296791						TCGA-50-6591	TCGA-50-6591-01	High	0
TCGA-50-6594	TCGA-50-6594-01	High	0						TCGA-50-6594	TCGA-50-6594-01	High	0.0260096						TCGA-50-6594	TCGA-50-6594-01	High	0						TCGA-50-6594	TCGA-50-6594-01	High	0						TCGA-50-6594	TCGA-50-6594-01	High	0.0351733						TCGA-50-6594	TCGA-50-6594-01	High	0
TCGA-53-7624	TCGA-53-7624-01	High	0						TCGA-53-7624	TCGA-53-7624-01	High	0						TCGA-53-7624	TCGA-53-7624-01	High	0						TCGA-53-7624	TCGA-53-7624-01	High	0						TCGA-53-7624	TCGA-53-7624-01	High	0.0784006						TCGA-53-7624	TCGA-53-7624-01	High	0
TCGA-55-1594	TCGA-55-1594-01	High	0.102079						TCGA-55-1594	TCGA-55-1594-01	High	0.0162976						TCGA-55-1594	TCGA-55-1594-01	High	0						TCGA-55-1594	TCGA-55-1594-01	High	0						TCGA-55-1594	TCGA-55-1594-01	High	0.123963						TCGA-55-1594	TCGA-55-1594-01	High	0
TCGA-55-1596	TCGA-55-1596-01	High	0						TCGA-55-1596	TCGA-55-1596-01	High	0						TCGA-55-1596	TCGA-55-1596-01	High	0						TCGA-55-1596	TCGA-55-1596-01	High	0						TCGA-55-1596	TCGA-55-1596-01	High	0						TCGA-55-1596	TCGA-55-1596-01	High	0
TCGA-55-5899	TCGA-55-5899-01	High	0						TCGA-55-5899	TCGA-55-5899-01	High	0						TCGA-55-5899	TCGA-55-5899-01	High	0						TCGA-55-5899	TCGA-55-5899-01	High	0						TCGA-55-5899	TCGA-55-5899-01	High	0.0750506						TCGA-55-5899	TCGA-55-5899-01	High	0
TCGA-55-6968	TCGA-55-6968-01	High	0.0298648						TCGA-55-6968	TCGA-55-6968-01	High	0						TCGA-55-6968	TCGA-55-6968-01	High	0						TCGA-55-6968	TCGA-55-6968-01	High	0						TCGA-55-6968	TCGA-55-6968-01	High	0.307059						TCGA-55-6968	TCGA-55-6968-01	High	0
TCGA-55-6969	TCGA-55-6969-01	High	0						TCGA-55-6969	TCGA-55-6969-01	High	0						TCGA-55-6969	TCGA-55-6969-01	High	0						TCGA-55-6969	TCGA-55-6969-01	High	0						TCGA-55-6969	TCGA-55-6969-01	High	0						TCGA-55-6969	TCGA-55-6969-01	High	0
TCGA-55-6975	TCGA-55-6975-01	High	0.19356						TCGA-55-6975	TCGA-55-6975-01	High	0						TCGA-55-6975	TCGA-55-6975-01	High	0						TCGA-55-6975	TCGA-55-6975-01	High	0						TCGA-55-6975	TCGA-55-6975-01	High	0						TCGA-55-6975	TCGA-55-6975-01	High	0
TCGA-55-6978	TCGA-55-6978-01	High	0.212222						TCGA-55-6978	TCGA-55-6978-01	High	0						TCGA-55-6978	TCGA-55-6978-01	High	0						TCGA-55-6978	TCGA-55-6978-01	High	0						TCGA-55-6978	TCGA-55-6978-01	High	0						TCGA-55-6978	TCGA-55-6978-01	High	0
TCGA-55-7726	TCGA-55-7726-01	High	0.235749						TCGA-55-7726	TCGA-55-7726-01	High	0.0340404						TCGA-55-7726	TCGA-55-7726-01	High	0						TCGA-55-7726	TCGA-55-7726-01	High	0						TCGA-55-7726	TCGA-55-7726-01	High	0.335148						TCGA-55-7726	TCGA-55-7726-01	High	0
TCGA-55-7910	TCGA-55-7910-01	High	0.0338389						TCGA-55-7910	TCGA-55-7910-01	High	0.0221397						TCGA-55-7910	TCGA-55-7910-01	High	0						TCGA-55-7910	TCGA-55-7910-01	High	0						TCGA-55-7910	TCGA-55-7910-01	High	0						TCGA-55-7910	TCGA-55-7910-01	High	0
TCGA-55-7913	TCGA-55-7913-01	High	0						TCGA-55-7913	TCGA-55-7913-01	High	0.0345946						TCGA-55-7913	TCGA-55-7913-01	High	0.033686						TCGA-55-7913	TCGA-55-7913-01	High	0						TCGA-55-7913	TCGA-55-7913-01	High	0.042085						TCGA-55-7913	TCGA-55-7913-01	High	0.0169472
TCGA-55-7995	TCGA-55-7995-01	High	0						TCGA-55-7995	TCGA-55-7995-01	High	0						TCGA-55-7995	TCGA-55-7995-01	High	0						TCGA-55-7995	TCGA-55-7995-01	High	0						TCGA-55-7995	TCGA-55-7995-01	High	0.0333384						TCGA-55-7995	TCGA-55-7995-01	High	0
TCGA-55-8301	TCGA-55-8301-01	High	0.0481948						TCGA-55-8301	TCGA-55-8301-01	High	0						TCGA-55-8301	TCGA-55-8301-01	High	0						TCGA-55-8301	TCGA-55-8301-01	High	0						TCGA-55-8301	TCGA-55-8301-01	High	0.0626668						TCGA-55-8301	TCGA-55-8301-01	High	0
TCGA-55-8506	TCGA-55-8506-01	High	0.164597						TCGA-55-8506	TCGA-55-8506-01	High	0						TCGA-55-8506	TCGA-55-8506-01	High	0						TCGA-55-8506	TCGA-55-8506-01	High	0						TCGA-55-8506	TCGA-55-8506-01	High	0						TCGA-55-8506	TCGA-55-8506-01	High	0
TCGA-55-8614	TCGA-55-8614-01	High	0.162811						TCGA-55-8614	TCGA-55-8614-01	High	0						TCGA-55-8614	TCGA-55-8614-01	High	0						TCGA-55-8614	TCGA-55-8614-01	High	0.0376191						TCGA-55-8614	TCGA-55-8614-01	High	0.0694512						TCGA-55-8614	TCGA-55-8614-01	High	0
TCGA-55-8620	TCGA-55-8620-01	High	0						TCGA-55-8620	TCGA-55-8620-01	High	0						TCGA-55-8620	TCGA-55-8620-01	High	0						TCGA-55-8620	TCGA-55-8620-01	High	0						TCGA-55-8620	TCGA-55-8620-01	High	0						TCGA-55-8620	TCGA-55-8620-01	High	0
TCGA-55-A490	TCGA-55-A490-01	High	0						TCGA-55-A490	TCGA-55-A490-01	High	0						TCGA-55-A490	TCGA-55-A490-01	High	0						TCGA-55-A490	TCGA-55-A490-01	High	0						TCGA-55-A490	TCGA-55-A490-01	High	0.0288155						TCGA-55-A490	TCGA-55-A490-01	High	0
TCGA-55-A493	TCGA-55-A493-01	High	0						TCGA-55-A493	TCGA-55-A493-01	High	0.0104478						TCGA-55-A493	TCGA-55-A493-01	High	0						TCGA-55-A493	TCGA-55-A493-01	High	0						TCGA-55-A493	TCGA-55-A493-01	High	0.0585299						TCGA-55-A493	TCGA-55-A493-01	High	0
TCGA-55-A4DF	TCGA-55-A4DF-01	High	0.0463861						TCGA-55-A4DF	TCGA-55-A4DF-01	High	0.0404479						TCGA-55-A4DF	TCGA-55-A4DF-01	High	0						TCGA-55-A4DF	TCGA-55-A4DF-01	High	0						TCGA-55-A4DF	TCGA-55-A4DF-01	High	0.296573						TCGA-55-A4DF	TCGA-55-A4DF-01	High	0
TCGA-62-8394	TCGA-62-8394-01	High	0.207825						TCGA-62-8394	TCGA-62-8394-01	High	0						TCGA-62-8394	TCGA-62-8394-01	High	0.0520101						TCGA-62-8394	TCGA-62-8394-01	High	0						TCGA-62-8394	TCGA-62-8394-01	High	0.146638						TCGA-62-8394	TCGA-62-8394-01	High	0
TCGA-62-A471	TCGA-62-A471-01	High	0.115774						TCGA-62-A471	TCGA-62-A471-01	High	0.123638						TCGA-62-A471	TCGA-62-A471-01	High	0.0268986						TCGA-62-A471	TCGA-62-A471-01	High	0						TCGA-62-A471	TCGA-62-A471-01	High	0.15585						TCGA-62-A471	TCGA-62-A471-01	High	0
TCGA-64-1677	TCGA-64-1677-01	High	0.132095						TCGA-64-1677	TCGA-64-1677-01	High	0						TCGA-64-1677	TCGA-64-1677-01	High	0.0335681						TCGA-64-1677	TCGA-64-1677-01	High	0						TCGA-64-1677	TCGA-64-1677-01	High	0.213284						TCGA-64-1677	TCGA-64-1677-01	High	0
TCGA-64-5774	TCGA-64-5774-01	High	0						TCGA-64-5774	TCGA-64-5774-01	High	0						TCGA-64-5774	TCGA-64-5774-01	High	0						TCGA-64-5774	TCGA-64-5774-01	High	0						TCGA-64-5774	TCGA-64-5774-01	High	0.0275612						TCGA-64-5774	TCGA-64-5774-01	High	0.18718
TCGA-69-7979	TCGA-69-7979-01	High	0						TCGA-69-7979	TCGA-69-7979-01	High	0						TCGA-69-7979	TCGA-69-7979-01	High	0						TCGA-69-7979	TCGA-69-7979-01	High	0						TCGA-69-7979	TCGA-69-7979-01	High	0.0246281						TCGA-69-7979	TCGA-69-7979-01	High	0
TCGA-69-8255	TCGA-69-8255-01	High	0.086174						TCGA-69-8255	TCGA-69-8255-01	High	0.0222404						TCGA-69-8255	TCGA-69-8255-01	High	0						TCGA-69-8255	TCGA-69-8255-01	High	0.0587711						TCGA-69-8255	TCGA-69-8255-01	High	0.0413865						TCGA-69-8255	TCGA-69-8255-01	High	0
TCGA-69-A59K	TCGA-69-A59K-01	High	0.0147285						TCGA-69-A59K	TCGA-69-A59K-01	High	0						TCGA-69-A59K	TCGA-69-A59K-01	High	0						TCGA-69-A59K	TCGA-69-A59K-01	High	0						TCGA-69-A59K	TCGA-69-A59K-01	High	0.0100294						TCGA-69-A59K	TCGA-69-A59K-01	High	0
TCGA-73-4666	TCGA-73-4666-01	High	0						TCGA-73-4666	TCGA-73-4666-01	High	0						TCGA-73-4666	TCGA-73-4666-01	High	0						TCGA-73-4666	TCGA-73-4666-01	High	0						TCGA-73-4666	TCGA-73-4666-01	High	0.043136						TCGA-73-4666	TCGA-73-4666-01	High	0
TCGA-73-4670	TCGA-73-4670-01	High	0						TCGA-73-4670	TCGA-73-4670-01	High	0						TCGA-73-4670	TCGA-73-4670-01	High	0						TCGA-73-4670	TCGA-73-4670-01	High	0						TCGA-73-4670	TCGA-73-4670-01	High	0						TCGA-73-4670	TCGA-73-4670-01	High	0
TCGA-73-7499	TCGA-73-7499-01	High	0.228449						TCGA-73-7499	TCGA-73-7499-01	High	0						TCGA-73-7499	TCGA-73-7499-01	High	0.0615458						TCGA-73-7499	TCGA-73-7499-01	High	0						TCGA-73-7499	TCGA-73-7499-01	High	0.13847						TCGA-73-7499	TCGA-73-7499-01	High	0.141105
TCGA-75-6211	TCGA-75-6211-01	High	0						TCGA-75-6211	TCGA-75-6211-01	High	0.0174091						TCGA-75-6211	TCGA-75-6211-01	High	0						TCGA-75-6211	TCGA-75-6211-01	High	0						TCGA-75-6211	TCGA-75-6211-01	High	0						TCGA-75-6211	TCGA-75-6211-01	High	0.0291777
TCGA-75-6214	TCGA-75-6214-01	High	0						TCGA-75-6214	TCGA-75-6214-01	High	0						TCGA-75-6214	TCGA-75-6214-01	High	0						TCGA-75-6214	TCGA-75-6214-01	High	0						TCGA-75-6214	TCGA-75-6214-01	High	0.0873144						TCGA-75-6214	TCGA-75-6214-01	High	0
TCGA-78-7146	TCGA-78-7146-01	High	0.0863439						TCGA-78-7146	TCGA-78-7146-01	High	0						TCGA-78-7146	TCGA-78-7146-01	High	0						TCGA-78-7146	TCGA-78-7146-01	High	0						TCGA-78-7146	TCGA-78-7146-01	High	0.0897196						TCGA-78-7146	TCGA-78-7146-01	High	0
TCGA-78-7150	TCGA-78-7150-01	High	0.110375						TCGA-78-7150	TCGA-78-7150-01	High	0.0162563						TCGA-78-7150	TCGA-78-7150-01	High	0						TCGA-78-7150	TCGA-78-7150-01	High	0						TCGA-78-7150	TCGA-78-7150-01	High	0.132693						TCGA-78-7150	TCGA-78-7150-01	High	0
TCGA-78-7154	TCGA-78-7154-01	High	0.173272						TCGA-78-7154	TCGA-78-7154-01	High	0.0228902						TCGA-78-7154	TCGA-78-7154-01	High	0						TCGA-78-7154	TCGA-78-7154-01	High	0						TCGA-78-7154	TCGA-78-7154-01	High	0.154275						TCGA-78-7154	TCGA-78-7154-01	High	0
TCGA-78-7155	TCGA-78-7155-01	High	0						TCGA-78-7155	TCGA-78-7155-01	High	0						TCGA-78-7155	TCGA-78-7155-01	High	0						TCGA-78-7155	TCGA-78-7155-01	High	0						TCGA-78-7155	TCGA-78-7155-01	High	0.0245117						TCGA-78-7155	TCGA-78-7155-01	High	0
TCGA-78-7220	TCGA-78-7220-01	High	0						TCGA-78-7220	TCGA-78-7220-01	High	0						TCGA-78-7220	TCGA-78-7220-01	High	0						TCGA-78-7220	TCGA-78-7220-01	High	0						TCGA-78-7220	TCGA-78-7220-01	High	0.0399468						TCGA-78-7220	TCGA-78-7220-01	High	0
TCGA-78-7536	TCGA-78-7536-01	High	0.0507646						TCGA-78-7536	TCGA-78-7536-01	High	0						TCGA-78-7536	TCGA-78-7536-01	High	0						TCGA-78-7536	TCGA-78-7536-01	High	0.0163211						TCGA-78-7536	TCGA-78-7536-01	High	0						TCGA-78-7536	TCGA-78-7536-01	High	0
TCGA-78-8640	TCGA-78-8640-01	High	0						TCGA-78-8640	TCGA-78-8640-01	High	0						TCGA-78-8640	TCGA-78-8640-01	High	0						TCGA-78-8640	TCGA-78-8640-01	High	0						TCGA-78-8640	TCGA-78-8640-01	High	0.0552197						TCGA-78-8640	TCGA-78-8640-01	High	0
TCGA-78-8660	TCGA-78-8660-01	High	0.0536937						TCGA-78-8660	TCGA-78-8660-01	High	0.0447578						TCGA-78-8660	TCGA-78-8660-01	High	0.0515232						TCGA-78-8660	TCGA-78-8660-01	High	0						TCGA-78-8660	TCGA-78-8660-01	High	0.0563613						TCGA-78-8660	TCGA-78-8660-01	High	0
TCGA-80-5611	TCGA-80-5611-01	High	0						TCGA-80-5611	TCGA-80-5611-01	High	0						TCGA-80-5611	TCGA-80-5611-01	High	0						TCGA-80-5611	TCGA-80-5611-01	High	0						TCGA-80-5611	TCGA-80-5611-01	High	0						TCGA-80-5611	TCGA-80-5611-01	High	0
TCGA-83-5908	TCGA-83-5908-01	High	0.0708607						TCGA-83-5908	TCGA-83-5908-01	High	0						TCGA-83-5908	TCGA-83-5908-01	High	0						TCGA-83-5908	TCGA-83-5908-01	High	0						TCGA-83-5908	TCGA-83-5908-01	High	0.197414						TCGA-83-5908	TCGA-83-5908-01	High	0.0184784
TCGA-86-7701	TCGA-86-7701-01	High	0						TCGA-86-7701	TCGA-86-7701-01	High	0						TCGA-86-7701	TCGA-86-7701-01	High	0						TCGA-86-7701	TCGA-86-7701-01	High	0						TCGA-86-7701	TCGA-86-7701-01	High	0						TCGA-86-7701	TCGA-86-7701-01	High	0
TCGA-86-7711	TCGA-86-7711-01	High	0						TCGA-86-7711	TCGA-86-7711-01	High	0.0216712						TCGA-86-7711	TCGA-86-7711-01	High	0						TCGA-86-7711	TCGA-86-7711-01	High	0.0185419						TCGA-86-7711	TCGA-86-7711-01	High	0.0923589						TCGA-86-7711	TCGA-86-7711-01	High	0
TCGA-86-7955	TCGA-86-7955-01	High	0.0708548						TCGA-86-7955	TCGA-86-7955-01	High	0						TCGA-86-7955	TCGA-86-7955-01	High	0						TCGA-86-7955	TCGA-86-7955-01	High	0.0265239						TCGA-86-7955	TCGA-86-7955-01	High	0.0326887						TCGA-86-7955	TCGA-86-7955-01	High	0
TCGA-86-8054	TCGA-86-8054-01	High	0						TCGA-86-8054	TCGA-86-8054-01	High	0						TCGA-86-8054	TCGA-86-8054-01	High	0						TCGA-86-8054	TCGA-86-8054-01	High	0						TCGA-86-8054	TCGA-86-8054-01	High	0						TCGA-86-8054	TCGA-86-8054-01	High	0
TCGA-86-8074	TCGA-86-8074-01	High	0.189412						TCGA-86-8074	TCGA-86-8074-01	High	0						TCGA-86-8074	TCGA-86-8074-01	High	0.0828025						TCGA-86-8074	TCGA-86-8074-01	High	0						TCGA-86-8074	TCGA-86-8074-01	High	0						TCGA-86-8074	TCGA-86-8074-01	High	0
TCGA-86-8279	TCGA-86-8279-01	High	0						TCGA-86-8279	TCGA-86-8279-01	High	0						TCGA-86-8279	TCGA-86-8279-01	High	0						TCGA-86-8279	TCGA-86-8279-01	High	0						TCGA-86-8279	TCGA-86-8279-01	High	0						TCGA-86-8279	TCGA-86-8279-01	High	0
TCGA-86-8358	TCGA-86-8358-01	High	0						TCGA-86-8358	TCGA-86-8358-01	High	0						TCGA-86-8358	TCGA-86-8358-01	High	0						TCGA-86-8358	TCGA-86-8358-01	High	0						TCGA-86-8358	TCGA-86-8358-01	High	0						TCGA-86-8358	TCGA-86-8358-01	High	0
TCGA-86-A4JF	TCGA-86-A4JF-01	High	0.0788168						TCGA-86-A4JF	TCGA-86-A4JF-01	High	0						TCGA-86-A4JF	TCGA-86-A4JF-01	High	0.011933						TCGA-86-A4JF	TCGA-86-A4JF-01	High	0						TCGA-86-A4JF	TCGA-86-A4JF-01	High	0.0488382						TCGA-86-A4JF	TCGA-86-A4JF-01	High	0
TCGA-91-6831	TCGA-91-6831-01	High	0						TCGA-91-6831	TCGA-91-6831-01	High	0.0162839						TCGA-91-6831	TCGA-91-6831-01	High	0						TCGA-91-6831	TCGA-91-6831-01	High	0						TCGA-91-6831	TCGA-91-6831-01	High	0.021412						TCGA-91-6831	TCGA-91-6831-01	High	0
TCGA-91-6836	TCGA-91-6836-01	High	0						TCGA-91-6836	TCGA-91-6836-01	High	0						TCGA-91-6836	TCGA-91-6836-01	High	0						TCGA-91-6836	TCGA-91-6836-01	High	0						TCGA-91-6836	TCGA-91-6836-01	High	0						TCGA-91-6836	TCGA-91-6836-01	High	0
TCGA-91-6840	TCGA-91-6840-01	High	0.158868						TCGA-91-6840	TCGA-91-6840-01	High	0.0242523						TCGA-91-6840	TCGA-91-6840-01	High	0						TCGA-91-6840	TCGA-91-6840-01	High	0						TCGA-91-6840	TCGA-91-6840-01	High	0.237118						TCGA-91-6840	TCGA-91-6840-01	High	0
TCGA-91-6847	TCGA-91-6847-01	High	0.335111						TCGA-91-6847	TCGA-91-6847-01	High	0						TCGA-91-6847	TCGA-91-6847-01	High	0						TCGA-91-6847	TCGA-91-6847-01	High	0						TCGA-91-6847	TCGA-91-6847-01	High	0						TCGA-91-6847	TCGA-91-6847-01	High	0
TCGA-91-8499	TCGA-91-8499-01	High	0.0674853						TCGA-91-8499	TCGA-91-8499-01	High	0.0259662						TCGA-91-8499	TCGA-91-8499-01	High	0						TCGA-91-8499	TCGA-91-8499-01	High	0.0312388						TCGA-91-8499	TCGA-91-8499-01	High	0.105007						TCGA-91-8499	TCGA-91-8499-01	High	0
TCGA-91-A4BC	TCGA-91-A4BC-01	High	0						TCGA-91-A4BC	TCGA-91-A4BC-01	High	0						TCGA-91-A4BC	TCGA-91-A4BC-01	High	0						TCGA-91-A4BC	TCGA-91-A4BC-01	High	0						TCGA-91-A4BC	TCGA-91-A4BC-01	High	0.0163779						TCGA-91-A4BC	TCGA-91-A4BC-01	High	0
TCGA-93-8067	TCGA-93-8067-01	High	0.0584957						TCGA-93-8067	TCGA-93-8067-01	High	0.0448272						TCGA-93-8067	TCGA-93-8067-01	High	0						TCGA-93-8067	TCGA-93-8067-01	High	0						TCGA-93-8067	TCGA-93-8067-01	High	0.30996						TCGA-93-8067	TCGA-93-8067-01	High	0
TCGA-93-A4JN	TCGA-93-A4JN-01	High	0.273376						TCGA-93-A4JN	TCGA-93-A4JN-01	High	0						TCGA-93-A4JN	TCGA-93-A4JN-01	High	0						TCGA-93-A4JN	TCGA-93-A4JN-01	High	0						TCGA-93-A4JN	TCGA-93-A4JN-01	High	0						TCGA-93-A4JN	TCGA-93-A4JN-01	High	0.0598401
TCGA-95-7039	TCGA-95-7039-01	High	0						TCGA-95-7039	TCGA-95-7039-01	High	0						TCGA-95-7039	TCGA-95-7039-01	High	0						TCGA-95-7039	TCGA-95-7039-01	High	0						TCGA-95-7039	TCGA-95-7039-01	High	0						TCGA-95-7039	TCGA-95-7039-01	High	0
TCGA-95-7562	TCGA-95-7562-01	High	0.0438339						TCGA-95-7562	TCGA-95-7562-01	High	0						TCGA-95-7562	TCGA-95-7562-01	High	0						TCGA-95-7562	TCGA-95-7562-01	High	0						TCGA-95-7562	TCGA-95-7562-01	High	0						TCGA-95-7562	TCGA-95-7562-01	High	0
TCGA-95-7947	TCGA-95-7947-01	High	0						TCGA-95-7947	TCGA-95-7947-01	High	0.0513366						TCGA-95-7947	TCGA-95-7947-01	High	0						TCGA-95-7947	TCGA-95-7947-01	High	0.0261849						TCGA-95-7947	TCGA-95-7947-01	High	0.124666						TCGA-95-7947	TCGA-95-7947-01	High	0
TCGA-95-8494	TCGA-95-8494-01	High	0.262197						TCGA-95-8494	TCGA-95-8494-01	High	0						TCGA-95-8494	TCGA-95-8494-01	High	0						TCGA-95-8494	TCGA-95-8494-01	High	0						TCGA-95-8494	TCGA-95-8494-01	High	0.159782						TCGA-95-8494	TCGA-95-8494-01	High	0
TCGA-95-A4VN	TCGA-95-A4VN-01	High	0.0475675						TCGA-95-A4VN	TCGA-95-A4VN-01	High	0.011919						TCGA-95-A4VN	TCGA-95-A4VN-01	High	0						TCGA-95-A4VN	TCGA-95-A4VN-01	High	0						TCGA-95-A4VN	TCGA-95-A4VN-01	High	0.0218683						TCGA-95-A4VN	TCGA-95-A4VN-01	High	0
TCGA-97-8176	TCGA-97-8176-01	High	0.173987						TCGA-97-8176	TCGA-97-8176-01	High	0						TCGA-97-8176	TCGA-97-8176-01	High	0						TCGA-97-8176	TCGA-97-8176-01	High	0						TCGA-97-8176	TCGA-97-8176-01	High	0.118704						TCGA-97-8176	TCGA-97-8176-01	High	0
TCGA-MN-A4N1	TCGA-MN-A4N1-01	High	0.0751204						TCGA-MN-A4N1	TCGA-MN-A4N1-01	High	0						TCGA-MN-A4N1	TCGA-MN-A4N1-01	High	0						TCGA-MN-A4N1	TCGA-MN-A4N1-01	High	0.0280631						TCGA-MN-A4N1	TCGA-MN-A4N1-01	High	0.0321585						TCGA-MN-A4N1	TCGA-MN-A4N1-01	High	0
TCGA-MN-A4N5	TCGA-MN-A4N5-01	High	0						TCGA-MN-A4N5	TCGA-MN-A4N5-01	High	0						TCGA-MN-A4N5	TCGA-MN-A4N5-01	High	0						TCGA-MN-A4N5	TCGA-MN-A4N5-01	High	0						TCGA-MN-A4N5	TCGA-MN-A4N5-01	High	0						TCGA-MN-A4N5	TCGA-MN-A4N5-01	High	0
TCGA-MP-A4SV	TCGA-MP-A4SV-01	High	0.0188508						TCGA-MP-A4SV	TCGA-MP-A4SV-01	High	0						TCGA-MP-A4SV	TCGA-MP-A4SV-01	High	0						TCGA-MP-A4SV	TCGA-MP-A4SV-01	High	0						TCGA-MP-A4SV	TCGA-MP-A4SV-01	High	0.176404						TCGA-MP-A4SV	TCGA-MP-A4SV-01	High	0.048445
TCGA-MP-A4TA	TCGA-MP-A4TA-01	High	0						TCGA-MP-A4TA	TCGA-MP-A4TA-01	High	0						TCGA-MP-A4TA	TCGA-MP-A4TA-01	High	0						TCGA-MP-A4TA	TCGA-MP-A4TA-01	High	0.0358293						TCGA-MP-A4TA	TCGA-MP-A4TA-01	High	0.0339343						TCGA-MP-A4TA	TCGA-MP-A4TA-01	High	0
TCGA-MP-A4TE	TCGA-MP-A4TE-01	High	0.280199						TCGA-MP-A4TE	TCGA-MP-A4TE-01	High	0						TCGA-MP-A4TE	TCGA-MP-A4TE-01	High	0						TCGA-MP-A4TE	TCGA-MP-A4TE-01	High	0						TCGA-MP-A4TE	TCGA-MP-A4TE-01	High	0						TCGA-MP-A4TE	TCGA-MP-A4TE-01	High	0
TCGA-MP-A4TI	TCGA-MP-A4TI-01	High	0						TCGA-MP-A4TI	TCGA-MP-A4TI-01	High	0.0279132						TCGA-MP-A4TI	TCGA-MP-A4TI-01	High	0						TCGA-MP-A4TI	TCGA-MP-A4TI-01	High	0						TCGA-MP-A4TI	TCGA-MP-A4TI-01	High	0.160265						TCGA-MP-A4TI	TCGA-MP-A4TI-01	High	0
TCGA-05-4249	TCGA-05-4249-01	Low	0.100438						TCGA-05-4249	TCGA-05-4249-01	Low	0						TCGA-05-4249	TCGA-05-4249-01	Low	0						TCGA-05-4249	TCGA-05-4249-01	Low	0						TCGA-05-4249	TCGA-05-4249-01	Low	0						TCGA-05-4249	TCGA-05-4249-01	Low	0
TCGA-05-4384	TCGA-05-4384-01	Low	0						TCGA-05-4384	TCGA-05-4384-01	Low	0						TCGA-05-4384	TCGA-05-4384-01	Low	0						TCGA-05-4384	TCGA-05-4384-01	Low	0						TCGA-05-4384	TCGA-05-4384-01	Low	0.0181287						TCGA-05-4384	TCGA-05-4384-01	Low	0.0184893
TCGA-05-4403	TCGA-05-4403-01	Low	0.21161						TCGA-05-4403	TCGA-05-4403-01	Low	0.0110193						TCGA-05-4403	TCGA-05-4403-01	Low	0						TCGA-05-4403	TCGA-05-4403-01	Low	0						TCGA-05-4403	TCGA-05-4403-01	Low	0						TCGA-05-4403	TCGA-05-4403-01	Low	0
TCGA-05-4405	TCGA-05-4405-01	Low	0						TCGA-05-4405	TCGA-05-4405-01	Low	0						TCGA-05-4405	TCGA-05-4405-01	Low	0						TCGA-05-4405	TCGA-05-4405-01	Low	0						TCGA-05-4405	TCGA-05-4405-01	Low	0.0327344						TCGA-05-4405	TCGA-05-4405-01	Low	0
TCGA-05-4422	TCGA-05-4422-01	Low	0.129593						TCGA-05-4422	TCGA-05-4422-01	Low	0.0778659						TCGA-05-4422	TCGA-05-4422-01	Low	0						TCGA-05-4422	TCGA-05-4422-01	Low	0						TCGA-05-4422	TCGA-05-4422-01	Low	0.0739097						TCGA-05-4422	TCGA-05-4422-01	Low	0
TCGA-05-4426	TCGA-05-4426-01	Low	0.304229						TCGA-05-4426	TCGA-05-4426-01	Low	0						TCGA-05-4426	TCGA-05-4426-01	Low	0						TCGA-05-4426	TCGA-05-4426-01	Low	0						TCGA-05-4426	TCGA-05-4426-01	Low	0						TCGA-05-4426	TCGA-05-4426-01	Low	0
TCGA-05-5715	TCGA-05-5715-01	Low	0.239193						TCGA-05-5715	TCGA-05-5715-01	Low	0						TCGA-05-5715	TCGA-05-5715-01	Low	0						TCGA-05-5715	TCGA-05-5715-01	Low	0						TCGA-05-5715	TCGA-05-5715-01	Low	0.351931						TCGA-05-5715	TCGA-05-5715-01	Low	0
TCGA-35-3615	TCGA-35-3615-01	Low	0						TCGA-35-3615	TCGA-35-3615-01	Low	0.0132645						TCGA-35-3615	TCGA-35-3615-01	Low	0						TCGA-35-3615	TCGA-35-3615-01	Low	0						TCGA-35-3615	TCGA-35-3615-01	Low	0.0859754						TCGA-35-3615	TCGA-35-3615-01	Low	0
TCGA-38-4626	TCGA-38-4626-01	Low	0						TCGA-38-4626	TCGA-38-4626-01	Low	0						TCGA-38-4626	TCGA-38-4626-01	Low	0						TCGA-38-4626	TCGA-38-4626-01	Low	0						TCGA-38-4626	TCGA-38-4626-01	Low	0.0417525						TCGA-38-4626	TCGA-38-4626-01	Low	0
TCGA-38-A44F	TCGA-38-A44F-01	Low	0.479619						TCGA-38-A44F	TCGA-38-A44F-01	Low	0						TCGA-38-A44F	TCGA-38-A44F-01	Low	0						TCGA-38-A44F	TCGA-38-A44F-01	Low	0						TCGA-38-A44F	TCGA-38-A44F-01	Low	0						TCGA-38-A44F	TCGA-38-A44F-01	Low	0
TCGA-44-2655	TCGA-44-2655-01	Low	0						TCGA-44-2655	TCGA-44-2655-01	Low	0						TCGA-44-2655	TCGA-44-2655-01	Low	0						TCGA-44-2655	TCGA-44-2655-01	Low	0						TCGA-44-2655	TCGA-44-2655-01	Low	0						TCGA-44-2655	TCGA-44-2655-01	Low	0.0253659
TCGA-44-2659	TCGA-44-2659-01	Low	0.0399758						TCGA-44-2659	TCGA-44-2659-01	Low	0						TCGA-44-2659	TCGA-44-2659-01	Low	0						TCGA-44-2659	TCGA-44-2659-01	Low	0						TCGA-44-2659	TCGA-44-2659-01	Low	0						TCGA-44-2659	TCGA-44-2659-01	Low	0.0689015
TCGA-44-2661	TCGA-44-2661-01	Low	0						TCGA-44-2661	TCGA-44-2661-01	Low	0						TCGA-44-2661	TCGA-44-2661-01	Low	0						TCGA-44-2661	TCGA-44-2661-01	Low	0						TCGA-44-2661	TCGA-44-2661-01	Low	0						TCGA-44-2661	TCGA-44-2661-01	Low	0
TCGA-44-2666	TCGA-44-2666-01	Low	0.314016						TCGA-44-2666	TCGA-44-2666-01	Low	0						TCGA-44-2666	TCGA-44-2666-01	Low	0.155551						TCGA-44-2666	TCGA-44-2666-01	Low	0						TCGA-44-2666	TCGA-44-2666-01	Low	0						TCGA-44-2666	TCGA-44-2666-01	Low	0
TCGA-44-3398	TCGA-44-3398-01	Low	0						TCGA-44-3398	TCGA-44-3398-01	Low	0						TCGA-44-3398	TCGA-44-3398-01	Low	0						TCGA-44-3398	TCGA-44-3398-01	Low	0						TCGA-44-3398	TCGA-44-3398-01	Low	0.0837649						TCGA-44-3398	TCGA-44-3398-01	Low	0
TCGA-44-5645	TCGA-44-5645-01	Low	0.404388						TCGA-44-5645	TCGA-44-5645-01	Low	0						TCGA-44-5645	TCGA-44-5645-01	Low	0						TCGA-44-5645	TCGA-44-5645-01	Low	0						TCGA-44-5645	TCGA-44-5645-01	Low	0						TCGA-44-5645	TCGA-44-5645-01	Low	0
TCGA-44-6146	TCGA-44-6146-01	Low	0						TCGA-44-6146	TCGA-44-6146-01	Low	0						TCGA-44-6146	TCGA-44-6146-01	Low	0						TCGA-44-6146	TCGA-44-6146-01	Low	0						TCGA-44-6146	TCGA-44-6146-01	Low	0						TCGA-44-6146	TCGA-44-6146-01	Low	0
TCGA-44-6148	TCGA-44-6148-01	Low	0						TCGA-44-6148	TCGA-44-6148-01	Low	0						TCGA-44-6148	TCGA-44-6148-01	Low	0						TCGA-44-6148	TCGA-44-6148-01	Low	0						TCGA-44-6148	TCGA-44-6148-01	Low	0						TCGA-44-6148	TCGA-44-6148-01	Low	0.631943
TCGA-44-6776	TCGA-44-6776-01	Low	0						TCGA-44-6776	TCGA-44-6776-01	Low	0						TCGA-44-6776	TCGA-44-6776-01	Low	0						TCGA-44-6776	TCGA-44-6776-01	Low	0						TCGA-44-6776	TCGA-44-6776-01	Low	0						TCGA-44-6776	TCGA-44-6776-01	Low	0
TCGA-44-6777	TCGA-44-6777-01	Low	0						TCGA-44-6777	TCGA-44-6777-01	Low	0.0229525						TCGA-44-6777	TCGA-44-6777-01	Low	0						TCGA-44-6777	TCGA-44-6777-01	Low	0						TCGA-44-6777	TCGA-44-6777-01	Low	0.073692						TCGA-44-6777	TCGA-44-6777-01	Low	0.0171744
TCGA-44-7659	TCGA-44-7659-01	Low	0.0195686						TCGA-44-7659	TCGA-44-7659-01	Low	0						TCGA-44-7659	TCGA-44-7659-01	Low	0						TCGA-44-7659	TCGA-44-7659-01	Low	0						TCGA-44-7659	TCGA-44-7659-01	Low	0.0391089						TCGA-44-7659	TCGA-44-7659-01	Low	0
TCGA-44-8120	TCGA-44-8120-01	Low	0						TCGA-44-8120	TCGA-44-8120-01	Low	0						TCGA-44-8120	TCGA-44-8120-01	Low	0						TCGA-44-8120	TCGA-44-8120-01	Low	0						TCGA-44-8120	TCGA-44-8120-01	Low	0						TCGA-44-8120	TCGA-44-8120-01	Low	0
TCGA-49-4486	TCGA-49-4486-01	Low	0						TCGA-49-4486	TCGA-49-4486-01	Low	0						TCGA-49-4486	TCGA-49-4486-01	Low	0						TCGA-49-4486	TCGA-49-4486-01	Low	0						TCGA-49-4486	TCGA-49-4486-01	Low	0.236799						TCGA-49-4486	TCGA-49-4486-01	Low	0
TCGA-49-4501	TCGA-49-4501-01	Low	0.447188						TCGA-49-4501	TCGA-49-4501-01	Low	0						TCGA-49-4501	TCGA-49-4501-01	Low	0						TCGA-49-4501	TCGA-49-4501-01	Low	0						TCGA-49-4501	TCGA-49-4501-01	Low	0						TCGA-49-4501	TCGA-49-4501-01	Low	0
TCGA-49-4510	TCGA-49-4510-01	Low	0						TCGA-49-4510	TCGA-49-4510-01	Low	0						TCGA-49-4510	TCGA-49-4510-01	Low	0						TCGA-49-4510	TCGA-49-4510-01	Low	0						TCGA-49-4510	TCGA-49-4510-01	Low	0						TCGA-49-4510	TCGA-49-4510-01	Low	0
TCGA-49-AARR	TCGA-49-AARR-01	Low	0						TCGA-49-AARR	TCGA-49-AARR-01	Low	0						TCGA-49-AARR	TCGA-49-AARR-01	Low	0						TCGA-49-AARR	TCGA-49-AARR-01	Low	0						TCGA-49-AARR	TCGA-49-AARR-01	Low	0						TCGA-49-AARR	TCGA-49-AARR-01	Low	0
TCGA-50-5932	TCGA-50-5932-01	Low	0						TCGA-50-5932	TCGA-50-5932-01	Low	0						TCGA-50-5932	TCGA-50-5932-01	Low	0						TCGA-50-5932	TCGA-50-5932-01	Low	0						TCGA-50-5932	TCGA-50-5932-01	Low	0						TCGA-50-5932	TCGA-50-5932-01	Low	0.0798301
TCGA-50-5935	TCGA-50-5935-01	Low	0.0296514						TCGA-50-5935	TCGA-50-5935-01	Low	0						TCGA-50-5935	TCGA-50-5935-01	Low	0						TCGA-50-5935	TCGA-50-5935-01	Low	0						TCGA-50-5935	TCGA-50-5935-01	Low	0.256209						TCGA-50-5935	TCGA-50-5935-01	Low	0
TCGA-50-5942	TCGA-50-5942-01	Low	0.202411						TCGA-50-5942	TCGA-50-5942-01	Low	0						TCGA-50-5942	TCGA-50-5942-01	Low	0						TCGA-50-5942	TCGA-50-5942-01	Low	0.0182956						TCGA-50-5942	TCGA-50-5942-01	Low	0						TCGA-50-5942	TCGA-50-5942-01	Low	0
TCGA-50-5944	TCGA-50-5944-01	Low	0.297891						TCGA-50-5944	TCGA-50-5944-01	Low	0						TCGA-50-5944	TCGA-50-5944-01	Low	0						TCGA-50-5944	TCGA-50-5944-01	Low	0						TCGA-50-5944	TCGA-50-5944-01	Low	0.0728411						TCGA-50-5944	TCGA-50-5944-01	Low	0
TCGA-50-6597	TCGA-50-6597-01	Low	0.399268						TCGA-50-6597	TCGA-50-6597-01	Low	0.0930533						TCGA-50-6597	TCGA-50-6597-01	Low	0						TCGA-50-6597	TCGA-50-6597-01	Low	0						TCGA-50-6597	TCGA-50-6597-01	Low	0.0355364						TCGA-50-6597	TCGA-50-6597-01	Low	0
TCGA-50-8457	TCGA-50-8457-01	Low	0.199739						TCGA-50-8457	TCGA-50-8457-01	Low	0						TCGA-50-8457	TCGA-50-8457-01	Low	0						TCGA-50-8457	TCGA-50-8457-01	Low	0						TCGA-50-8457	TCGA-50-8457-01	Low	0.0500949						TCGA-50-8457	TCGA-50-8457-01	Low	0
TCGA-50-8460	TCGA-50-8460-01	Low	0.329878						TCGA-50-8460	TCGA-50-8460-01	Low	0						TCGA-50-8460	TCGA-50-8460-01	Low	0.0503465						TCGA-50-8460	TCGA-50-8460-01	Low	0						TCGA-50-8460	TCGA-50-8460-01	Low	0						TCGA-50-8460	TCGA-50-8460-01	Low	0
TCGA-55-6543	TCGA-55-6543-01	Low	0.474384						TCGA-55-6543	TCGA-55-6543-01	Low	0						TCGA-55-6543	TCGA-55-6543-01	Low	0						TCGA-55-6543	TCGA-55-6543-01	Low	0						TCGA-55-6543	TCGA-55-6543-01	Low	0.0850227						TCGA-55-6543	TCGA-55-6543-01	Low	0
TCGA-55-6972	TCGA-55-6972-01	Low	0						TCGA-55-6972	TCGA-55-6972-01	Low	0						TCGA-55-6972	TCGA-55-6972-01	Low	0						TCGA-55-6972	TCGA-55-6972-01	Low	0						TCGA-55-6972	TCGA-55-6972-01	Low	0.0659453						TCGA-55-6972	TCGA-55-6972-01	Low	0
TCGA-55-6980	TCGA-55-6980-01	Low	0						TCGA-55-6980	TCGA-55-6980-01	Low	0						TCGA-55-6980	TCGA-55-6980-01	Low	0						TCGA-55-6980	TCGA-55-6980-01	Low	0						TCGA-55-6980	TCGA-55-6980-01	Low	0						TCGA-55-6980	TCGA-55-6980-01	Low	0
TCGA-55-6983	TCGA-55-6983-01	Low	0						TCGA-55-6983	TCGA-55-6983-01	Low	0						TCGA-55-6983	TCGA-55-6983-01	Low	0						TCGA-55-6983	TCGA-55-6983-01	Low	0						TCGA-55-6983	TCGA-55-6983-01	Low	0						TCGA-55-6983	TCGA-55-6983-01	Low	0
TCGA-55-6986	TCGA-55-6986-01	Low	0.118384						TCGA-55-6986	TCGA-55-6986-01	Low	0.090638						TCGA-55-6986	TCGA-55-6986-01	Low	0						TCGA-55-6986	TCGA-55-6986-01	Low	0						TCGA-55-6986	TCGA-55-6986-01	Low	0						TCGA-55-6986	TCGA-55-6986-01	Low	0
TCGA-55-7284	TCGA-55-7284-01	Low	0.639533						TCGA-55-7284	TCGA-55-7284-01	Low	0.031521						TCGA-55-7284	TCGA-55-7284-01	Low	0						TCGA-55-7284	TCGA-55-7284-01	Low	0						TCGA-55-7284	TCGA-55-7284-01	Low	0						TCGA-55-7284	TCGA-55-7284-01	Low	0
TCGA-55-7573	TCGA-55-7573-01	Low	0						TCGA-55-7573	TCGA-55-7573-01	Low	0						TCGA-55-7573	TCGA-55-7573-01	Low	0.0557997						TCGA-55-7573	TCGA-55-7573-01	Low	0						TCGA-55-7573	TCGA-55-7573-01	Low	0.0320764						TCGA-55-7573	TCGA-55-7573-01	Low	0
TCGA-55-7725	TCGA-55-7725-01	Low	0.0787891						TCGA-55-7725	TCGA-55-7725-01	Low	0						TCGA-55-7725	TCGA-55-7725-01	Low	0						TCGA-55-7725	TCGA-55-7725-01	Low	0						TCGA-55-7725	TCGA-55-7725-01	Low	0						TCGA-55-7725	TCGA-55-7725-01	Low	0
TCGA-55-7815	TCGA-55-7815-01	Low	0.16168						TCGA-55-7815	TCGA-55-7815-01	Low	0						TCGA-55-7815	TCGA-55-7815-01	Low	0						TCGA-55-7815	TCGA-55-7815-01	Low	0						TCGA-55-7815	TCGA-55-7815-01	Low	0.0278305						TCGA-55-7815	TCGA-55-7815-01	Low	0
TCGA-55-7816	TCGA-55-7816-01	Low	0.30266						TCGA-55-7816	TCGA-55-7816-01	Low	0						TCGA-55-7816	TCGA-55-7816-01	Low	0						TCGA-55-7816	TCGA-55-7816-01	Low	0						TCGA-55-7816	TCGA-55-7816-01	Low	0						TCGA-55-7816	TCGA-55-7816-01	Low	0
TCGA-55-8087	TCGA-55-8087-01	Low	0.350214						TCGA-55-8087	TCGA-55-8087-01	Low	0.0818596						TCGA-55-8087	TCGA-55-8087-01	Low	0						TCGA-55-8087	TCGA-55-8087-01	Low	0						TCGA-55-8087	TCGA-55-8087-01	Low	0						TCGA-55-8087	TCGA-55-8087-01	Low	0
TCGA-55-8090	TCGA-55-8090-01	Low	0.0877224						TCGA-55-8090	TCGA-55-8090-01	Low	0						TCGA-55-8090	TCGA-55-8090-01	Low	0.022896						TCGA-55-8090	TCGA-55-8090-01	Low	0.116515						TCGA-55-8090	TCGA-55-8090-01	Low	0						TCGA-55-8090	TCGA-55-8090-01	Low	0
TCGA-55-8091	TCGA-55-8091-01	Low	0.710015						TCGA-55-8091	TCGA-55-8091-01	Low	0.0275408						TCGA-55-8091	TCGA-55-8091-01	Low	0						TCGA-55-8091	TCGA-55-8091-01	Low	0						TCGA-55-8091	TCGA-55-8091-01	Low	0						TCGA-55-8091	TCGA-55-8091-01	Low	0
TCGA-55-8097	TCGA-55-8097-01	Low	0.268849						TCGA-55-8097	TCGA-55-8097-01	Low	0						TCGA-55-8097	TCGA-55-8097-01	Low	0						TCGA-55-8097	TCGA-55-8097-01	Low	0						TCGA-55-8097	TCGA-55-8097-01	Low	0.0423792						TCGA-55-8097	TCGA-55-8097-01	Low	0.214967
TCGA-55-8206	TCGA-55-8206-01	Low	0.309588						TCGA-55-8206	TCGA-55-8206-01	Low	0						TCGA-55-8206	TCGA-55-8206-01	Low	0						TCGA-55-8206	TCGA-55-8206-01	Low	0						TCGA-55-8206	TCGA-55-8206-01	Low	0						TCGA-55-8206	TCGA-55-8206-01	Low	0
TCGA-55-8207	TCGA-55-8207-01	Low	0						TCGA-55-8207	TCGA-55-8207-01	Low	0						TCGA-55-8207	TCGA-55-8207-01	Low	0						TCGA-55-8207	TCGA-55-8207-01	Low	0						TCGA-55-8207	TCGA-55-8207-01	Low	0						TCGA-55-8207	TCGA-55-8207-01	Low	0
TCGA-55-8512	TCGA-55-8512-01	Low	0						TCGA-55-8512	TCGA-55-8512-01	Low	0						TCGA-55-8512	TCGA-55-8512-01	Low	0						TCGA-55-8512	TCGA-55-8512-01	Low	0						TCGA-55-8512	TCGA-55-8512-01	Low	0						TCGA-55-8512	TCGA-55-8512-01	Low	0
TCGA-55-8513	TCGA-55-8513-01	Low	1						TCGA-55-8513	TCGA-55-8513-01	Low	0						TCGA-55-8513	TCGA-55-8513-01	Low	0						TCGA-55-8513	TCGA-55-8513-01	Low	0						TCGA-55-8513	TCGA-55-8513-01	Low	0						TCGA-55-8513	TCGA-55-8513-01	Low	0
TCGA-55-8514	TCGA-55-8514-01	Low	0.101447						TCGA-55-8514	TCGA-55-8514-01	Low	0						TCGA-55-8514	TCGA-55-8514-01	Low	0.0235426						TCGA-55-8514	TCGA-55-8514-01	Low	0						TCGA-55-8514	TCGA-55-8514-01	Low	0						TCGA-55-8514	TCGA-55-8514-01	Low	0
TCGA-55-8619	TCGA-55-8619-01	Low	1						TCGA-55-8619	TCGA-55-8619-01	Low	0						TCGA-55-8619	TCGA-55-8619-01	Low	0						TCGA-55-8619	TCGA-55-8619-01	Low	0						TCGA-55-8619	TCGA-55-8619-01	Low	0						TCGA-55-8619	TCGA-55-8619-01	Low	0
TCGA-55-8621	TCGA-55-8621-01	Low	0						TCGA-55-8621	TCGA-55-8621-01	Low	0						TCGA-55-8621	TCGA-55-8621-01	Low	0						TCGA-55-8621	TCGA-55-8621-01	Low	0.0853572						TCGA-55-8621	TCGA-55-8621-01	Low	0.0634261						TCGA-55-8621	TCGA-55-8621-01	Low	0
TCGA-55-A492	TCGA-55-A492-01	Low	0.0856123						TCGA-55-A492	TCGA-55-A492-01	Low	0						TCGA-55-A492	TCGA-55-A492-01	Low	0						TCGA-55-A492	TCGA-55-A492-01	Low	0						TCGA-55-A492	TCGA-55-A492-01	Low	0						TCGA-55-A492	TCGA-55-A492-01	Low	0
TCGA-55-A4DG	TCGA-55-A4DG-01	Low	0.0240978						TCGA-55-A4DG	TCGA-55-A4DG-01	Low	0						TCGA-55-A4DG	TCGA-55-A4DG-01	Low	0						TCGA-55-A4DG	TCGA-55-A4DG-01	Low	0						TCGA-55-A4DG	TCGA-55-A4DG-01	Low	0.0292497						TCGA-55-A4DG	TCGA-55-A4DG-01	Low	0
TCGA-55-A57B	TCGA-55-A57B-01	Low	0.382796						TCGA-55-A57B	TCGA-55-A57B-01	Low	0						TCGA-55-A57B	TCGA-55-A57B-01	Low	0						TCGA-55-A57B	TCGA-55-A57B-01	Low	0						TCGA-55-A57B	TCGA-55-A57B-01	Low	0						TCGA-55-A57B	TCGA-55-A57B-01	Low	0
TCGA-62-8395	TCGA-62-8395-01	Low	0.298519						TCGA-62-8395	TCGA-62-8395-01	Low	0						TCGA-62-8395	TCGA-62-8395-01	Low	0						TCGA-62-8395	TCGA-62-8395-01	Low	0						TCGA-62-8395	TCGA-62-8395-01	Low	0.154723						TCGA-62-8395	TCGA-62-8395-01	Low	0
TCGA-62-8397	TCGA-62-8397-01	Low	0.350885						TCGA-62-8397	TCGA-62-8397-01	Low	0.019867						TCGA-62-8397	TCGA-62-8397-01	Low	0.089523						TCGA-62-8397	TCGA-62-8397-01	Low	0						TCGA-62-8397	TCGA-62-8397-01	Low	0						TCGA-62-8397	TCGA-62-8397-01	Low	0
TCGA-62-A46P	TCGA-62-A46P-01	Low	0						TCGA-62-A46P	TCGA-62-A46P-01	Low	0						TCGA-62-A46P	TCGA-62-A46P-01	Low	0						TCGA-62-A46P	TCGA-62-A46P-01	Low	0						TCGA-62-A46P	TCGA-62-A46P-01	Low	0						TCGA-62-A46P	TCGA-62-A46P-01	Low	0.0546066
TCGA-62-A46S	TCGA-62-A46S-01	Low	0.248725						TCGA-62-A46S	TCGA-62-A46S-01	Low	0						TCGA-62-A46S	TCGA-62-A46S-01	Low	0						TCGA-62-A46S	TCGA-62-A46S-01	Low	0						TCGA-62-A46S	TCGA-62-A46S-01	Low	0						TCGA-62-A46S	TCGA-62-A46S-01	Low	0.0877308
TCGA-62-A46Y	TCGA-62-A46Y-01	Low	0.576979						TCGA-62-A46Y	TCGA-62-A46Y-01	Low	0						TCGA-62-A46Y	TCGA-62-A46Y-01	Low	0						TCGA-62-A46Y	TCGA-62-A46Y-01	Low	0						TCGA-62-A46Y	TCGA-62-A46Y-01	Low	0						TCGA-62-A46Y	TCGA-62-A46Y-01	Low	0
TCGA-64-1680	TCGA-64-1680-01	Low	0.430565						TCGA-64-1680	TCGA-64-1680-01	Low	0						TCGA-64-1680	TCGA-64-1680-01	Low	0						TCGA-64-1680	TCGA-64-1680-01	Low	0						TCGA-64-1680	TCGA-64-1680-01	Low	0.170141						TCGA-64-1680	TCGA-64-1680-01	Low	0
TCGA-67-3770	TCGA-67-3770-01	Low	0.0626725						TCGA-67-3770	TCGA-67-3770-01	Low	0						TCGA-67-3770	TCGA-67-3770-01	Low	0.0177289						TCGA-67-3770	TCGA-67-3770-01	Low	0						TCGA-67-3770	TCGA-67-3770-01	Low	0						TCGA-67-3770	TCGA-67-3770-01	Low	0
TCGA-67-3772	TCGA-67-3772-01	Low	0.250846						TCGA-67-3772	TCGA-67-3772-01	Low	0						TCGA-67-3772	TCGA-67-3772-01	Low	0.0683332						TCGA-67-3772	TCGA-67-3772-01	Low	0						TCGA-67-3772	TCGA-67-3772-01	Low	0.055881						TCGA-67-3772	TCGA-67-3772-01	Low	0
TCGA-67-3773	TCGA-67-3773-01	Low	0.0804064						TCGA-67-3773	TCGA-67-3773-01	Low	0						TCGA-67-3773	TCGA-67-3773-01	Low	0						TCGA-67-3773	TCGA-67-3773-01	Low	0						TCGA-67-3773	TCGA-67-3773-01	Low	0						TCGA-67-3773	TCGA-67-3773-01	Low	0
TCGA-67-3774	TCGA-67-3774-01	Low	0						TCGA-67-3774	TCGA-67-3774-01	Low	0						TCGA-67-3774	TCGA-67-3774-01	Low	0						TCGA-67-3774	TCGA-67-3774-01	Low	0						TCGA-67-3774	TCGA-67-3774-01	Low	0						TCGA-67-3774	TCGA-67-3774-01	Low	0
TCGA-67-4679	TCGA-67-4679-01	Low	0						TCGA-67-4679	TCGA-67-4679-01	Low	0						TCGA-67-4679	TCGA-67-4679-01	Low	0						TCGA-67-4679	TCGA-67-4679-01	Low	0						TCGA-67-4679	TCGA-67-4679-01	Low	0						TCGA-67-4679	TCGA-67-4679-01	Low	0
TCGA-67-6215	TCGA-67-6215-01	Low	0						TCGA-67-6215	TCGA-67-6215-01	Low	0						TCGA-67-6215	TCGA-67-6215-01	Low	0						TCGA-67-6215	TCGA-67-6215-01	Low	0						TCGA-67-6215	TCGA-67-6215-01	Low	0						TCGA-67-6215	TCGA-67-6215-01	Low	0
TCGA-67-6216	TCGA-67-6216-01	Low	0.149272						TCGA-67-6216	TCGA-67-6216-01	Low	0.0479373						TCGA-67-6216	TCGA-67-6216-01	Low	0						TCGA-67-6216	TCGA-67-6216-01	Low	0						TCGA-67-6216	TCGA-67-6216-01	Low	0.157023						TCGA-67-6216	TCGA-67-6216-01	Low	0
TCGA-67-6217	TCGA-67-6217-01	Low	0						TCGA-67-6217	TCGA-67-6217-01	Low	0						TCGA-67-6217	TCGA-67-6217-01	Low	0						TCGA-67-6217	TCGA-67-6217-01	Low	0						TCGA-67-6217	TCGA-67-6217-01	Low	0						TCGA-67-6217	TCGA-67-6217-01	Low	0
TCGA-69-7763	TCGA-69-7763-01	Low	0.0275821						TCGA-69-7763	TCGA-69-7763-01	Low	0						TCGA-69-7763	TCGA-69-7763-01	Low	0						TCGA-69-7763	TCGA-69-7763-01	Low	0						TCGA-69-7763	TCGA-69-7763-01	Low	0						TCGA-69-7763	TCGA-69-7763-01	Low	0
TCGA-69-8253	TCGA-69-8253-01	Low	0.112295						TCGA-69-8253	TCGA-69-8253-01	Low	0						TCGA-69-8253	TCGA-69-8253-01	Low	0						TCGA-69-8253	TCGA-69-8253-01	Low	0						TCGA-69-8253	TCGA-69-8253-01	Low	0						TCGA-69-8253	TCGA-69-8253-01	Low	0
TCGA-69-8254	TCGA-69-8254-01	Low	0.339685						TCGA-69-8254	TCGA-69-8254-01	Low	0						TCGA-69-8254	TCGA-69-8254-01	Low	0						TCGA-69-8254	TCGA-69-8254-01	Low	0.0894667						TCGA-69-8254	TCGA-69-8254-01	Low	0						TCGA-69-8254	TCGA-69-8254-01	Low	0
TCGA-73-4658	TCGA-73-4658-01	Low	0.0366283						TCGA-73-4658	TCGA-73-4658-01	Low	0.0306047						TCGA-73-4658	TCGA-73-4658-01	Low	0						TCGA-73-4658	TCGA-73-4658-01	Low	0						TCGA-73-4658	TCGA-73-4658-01	Low	0.130196						TCGA-73-4658	TCGA-73-4658-01	Low	0.101431
TCGA-73-4662	TCGA-73-4662-01	Low	0.0689152						TCGA-73-4662	TCGA-73-4662-01	Low	0						TCGA-73-4662	TCGA-73-4662-01	Low	0.0322305						TCGA-73-4662	TCGA-73-4662-01	Low	0						TCGA-73-4662	TCGA-73-4662-01	Low	0						TCGA-73-4662	TCGA-73-4662-01	Low	0
TCGA-73-4675	TCGA-73-4675-01	Low	0.143504						TCGA-73-4675	TCGA-73-4675-01	Low	0						TCGA-73-4675	TCGA-73-4675-01	Low	0						TCGA-73-4675	TCGA-73-4675-01	Low	0						TCGA-73-4675	TCGA-73-4675-01	Low	0.0470761						TCGA-73-4675	TCGA-73-4675-01	Low	0.0524469
TCGA-73-4677	TCGA-73-4677-01	Low	0						TCGA-73-4677	TCGA-73-4677-01	Low	0						TCGA-73-4677	TCGA-73-4677-01	Low	0						TCGA-73-4677	TCGA-73-4677-01	Low	0						TCGA-73-4677	TCGA-73-4677-01	Low	0						TCGA-73-4677	TCGA-73-4677-01	Low	0
TCGA-73-7498	TCGA-73-7498-01	Low	0.0314997						TCGA-73-7498	TCGA-73-7498-01	Low	0						TCGA-73-7498	TCGA-73-7498-01	Low	0						TCGA-73-7498	TCGA-73-7498-01	Low	0						TCGA-73-7498	TCGA-73-7498-01	Low	0						TCGA-73-7498	TCGA-73-7498-01	Low	0
TCGA-75-5146	TCGA-75-5146-01	Low	0						TCGA-75-5146	TCGA-75-5146-01	Low	0						TCGA-75-5146	TCGA-75-5146-01	Low	0						TCGA-75-5146	TCGA-75-5146-01	Low	0						TCGA-75-5146	TCGA-75-5146-01	Low	0						TCGA-75-5146	TCGA-75-5146-01	Low	0
TCGA-75-6203	TCGA-75-6203-01	Low	0.84484						TCGA-75-6203	TCGA-75-6203-01	Low	0						TCGA-75-6203	TCGA-75-6203-01	Low	0						TCGA-75-6203	TCGA-75-6203-01	Low	0						TCGA-75-6203	TCGA-75-6203-01	Low	0						TCGA-75-6203	TCGA-75-6203-01	Low	0
TCGA-75-6206	TCGA-75-6206-01	Low	0						TCGA-75-6206	TCGA-75-6206-01	Low	0.0271225						TCGA-75-6206	TCGA-75-6206-01	Low	0						TCGA-75-6206	TCGA-75-6206-01	Low	0						TCGA-75-6206	TCGA-75-6206-01	Low	0.0851416						TCGA-75-6206	TCGA-75-6206-01	Low	0
TCGA-75-7025	TCGA-75-7025-01	Low	0.287748						TCGA-75-7025	TCGA-75-7025-01	Low	0.0421171						TCGA-75-7025	TCGA-75-7025-01	Low	0						TCGA-75-7025	TCGA-75-7025-01	Low	0						TCGA-75-7025	TCGA-75-7025-01	Low	0						TCGA-75-7025	TCGA-75-7025-01	Low	0
TCGA-75-7030	TCGA-75-7030-01	Low	0.803349						TCGA-75-7030	TCGA-75-7030-01	Low	0.0684018						TCGA-75-7030	TCGA-75-7030-01	Low	0						TCGA-75-7030	TCGA-75-7030-01	Low	0						TCGA-75-7030	TCGA-75-7030-01	Low	0						TCGA-75-7030	TCGA-75-7030-01	Low	0
TCGA-78-7149	TCGA-78-7149-01	Low	0						TCGA-78-7149	TCGA-78-7149-01	Low	0						TCGA-78-7149	TCGA-78-7149-01	Low	0						TCGA-78-7149	TCGA-78-7149-01	Low	0						TCGA-78-7149	TCGA-78-7149-01	Low	0.170168						TCGA-78-7149	TCGA-78-7149-01	Low	0
TCGA-78-7152	TCGA-78-7152-01	Low	0						TCGA-78-7152	TCGA-78-7152-01	Low	0.034081						TCGA-78-7152	TCGA-78-7152-01	Low	0						TCGA-78-7152	TCGA-78-7152-01	Low	0						TCGA-78-7152	TCGA-78-7152-01	Low	0.18285						TCGA-78-7152	TCGA-78-7152-01	Low	0
TCGA-78-7153	TCGA-78-7153-01	Low	0.191377						TCGA-78-7153	TCGA-78-7153-01	Low	0						TCGA-78-7153	TCGA-78-7153-01	Low	0.0536859						TCGA-78-7153	TCGA-78-7153-01	Low	0						TCGA-78-7153	TCGA-78-7153-01	Low	0.0867525						TCGA-78-7153	TCGA-78-7153-01	Low	0
TCGA-78-7156	TCGA-78-7156-01	Low	0.0242796						TCGA-78-7156	TCGA-78-7156-01	Low	0.0322588						TCGA-78-7156	TCGA-78-7156-01	Low	0						TCGA-78-7156	TCGA-78-7156-01	Low	0						TCGA-78-7156	TCGA-78-7156-01	Low	0.159136						TCGA-78-7156	TCGA-78-7156-01	Low	0
TCGA-78-7158	TCGA-78-7158-01	Low	0.0416553						TCGA-78-7158	TCGA-78-7158-01	Low	0						TCGA-78-7158	TCGA-78-7158-01	Low	0						TCGA-78-7158	TCGA-78-7158-01	Low	0						TCGA-78-7158	TCGA-78-7158-01	Low	0.0316393						TCGA-78-7158	TCGA-78-7158-01	Low	0
TCGA-78-7161	TCGA-78-7161-01	Low	0						TCGA-78-7161	TCGA-78-7161-01	Low	0						TCGA-78-7161	TCGA-78-7161-01	Low	0						TCGA-78-7161	TCGA-78-7161-01	Low	0						TCGA-78-7161	TCGA-78-7161-01	Low	0						TCGA-78-7161	TCGA-78-7161-01	Low	0
TCGA-78-7163	TCGA-78-7163-01	Low	0.153873						TCGA-78-7163	TCGA-78-7163-01	Low	0.0488232						TCGA-78-7163	TCGA-78-7163-01	Low	0						TCGA-78-7163	TCGA-78-7163-01	Low	0						TCGA-78-7163	TCGA-78-7163-01	Low	0						TCGA-78-7163	TCGA-78-7163-01	Low	0
TCGA-78-7167	TCGA-78-7167-01	Low	0						TCGA-78-7167	TCGA-78-7167-01	Low	0.0183255						TCGA-78-7167	TCGA-78-7167-01	Low	0.0482401						TCGA-78-7167	TCGA-78-7167-01	Low	0						TCGA-78-7167	TCGA-78-7167-01	Low	0.100578						TCGA-78-7167	TCGA-78-7167-01	Low	0.0263731
TCGA-78-7537	TCGA-78-7537-01	Low	0.0189845						TCGA-78-7537	TCGA-78-7537-01	Low	0						TCGA-78-7537	TCGA-78-7537-01	Low	0						TCGA-78-7537	TCGA-78-7537-01	Low	0						TCGA-78-7537	TCGA-78-7537-01	Low	0						TCGA-78-7537	TCGA-78-7537-01	Low	0
TCGA-78-7539	TCGA-78-7539-01	Low	0.0990698						TCGA-78-7539	TCGA-78-7539-01	Low	0.0234776						TCGA-78-7539	TCGA-78-7539-01	Low	0						TCGA-78-7539	TCGA-78-7539-01	Low	0						TCGA-78-7539	TCGA-78-7539-01	Low	0.32093						TCGA-78-7539	TCGA-78-7539-01	Low	0
TCGA-78-7540	TCGA-78-7540-01	Low	0						TCGA-78-7540	TCGA-78-7540-01	Low	0						TCGA-78-7540	TCGA-78-7540-01	Low	0						TCGA-78-7540	TCGA-78-7540-01	Low	0						TCGA-78-7540	TCGA-78-7540-01	Low	0						TCGA-78-7540	TCGA-78-7540-01	Low	0
TCGA-78-7633	TCGA-78-7633-01	Low	0						TCGA-78-7633	TCGA-78-7633-01	Low	0						TCGA-78-7633	TCGA-78-7633-01	Low	0						TCGA-78-7633	TCGA-78-7633-01	Low	0						TCGA-78-7633	TCGA-78-7633-01	Low	0						TCGA-78-7633	TCGA-78-7633-01	Low	0
TCGA-86-7714	TCGA-86-7714-01	Low	0.018668						TCGA-86-7714	TCGA-86-7714-01	Low	0.0383499						TCGA-86-7714	TCGA-86-7714-01	Low	0						TCGA-86-7714	TCGA-86-7714-01	Low	0						TCGA-86-7714	TCGA-86-7714-01	Low	0						TCGA-86-7714	TCGA-86-7714-01	Low	0
TCGA-86-8056	TCGA-86-8056-01	Low	0.104058						TCGA-86-8056	TCGA-86-8056-01	Low	0.0349958						TCGA-86-8056	TCGA-86-8056-01	Low	0						TCGA-86-8056	TCGA-86-8056-01	Low	0						TCGA-86-8056	TCGA-86-8056-01	Low	0.189249						TCGA-86-8056	TCGA-86-8056-01	Low	0
TCGA-86-8076	TCGA-86-8076-01	Low	0.333685						TCGA-86-8076	TCGA-86-8076-01	Low	0						TCGA-86-8076	TCGA-86-8076-01	Low	0						TCGA-86-8076	TCGA-86-8076-01	Low	0						TCGA-86-8076	TCGA-86-8076-01	Low	0.212822						TCGA-86-8076	TCGA-86-8076-01	Low	0.0753304
TCGA-86-8281	TCGA-86-8281-01	Low	0						TCGA-86-8281	TCGA-86-8281-01	Low	0.0231747						TCGA-86-8281	TCGA-86-8281-01	Low	0						TCGA-86-8281	TCGA-86-8281-01	Low	0						TCGA-86-8281	TCGA-86-8281-01	Low	0.0732085						TCGA-86-8281	TCGA-86-8281-01	Low	0
TCGA-86-8668	TCGA-86-8668-01	Low	0.60394						TCGA-86-8668	TCGA-86-8668-01	Low	0						TCGA-86-8668	TCGA-86-8668-01	Low	0						TCGA-86-8668	TCGA-86-8668-01	Low	0						TCGA-86-8668	TCGA-86-8668-01	Low	0.0718096						TCGA-86-8668	TCGA-86-8668-01	Low	0
TCGA-86-8669	TCGA-86-8669-01	Low	0.159397						TCGA-86-8669	TCGA-86-8669-01	Low	0.0388202						TCGA-86-8669	TCGA-86-8669-01	Low	0						TCGA-86-8669	TCGA-86-8669-01	Low	0						TCGA-86-8669	TCGA-86-8669-01	Low	0						TCGA-86-8669	TCGA-86-8669-01	Low	0
TCGA-86-A456	TCGA-86-A456-01	Low	0						TCGA-86-A456	TCGA-86-A456-01	Low	0						TCGA-86-A456	TCGA-86-A456-01	Low	0.010809						TCGA-86-A456	TCGA-86-A456-01	Low	0						TCGA-86-A456	TCGA-86-A456-01	Low	0						TCGA-86-A456	TCGA-86-A456-01	Low	0
TCGA-86-A4P8	TCGA-86-A4P8-01	Low	0						TCGA-86-A4P8	TCGA-86-A4P8-01	Low	0						TCGA-86-A4P8	TCGA-86-A4P8-01	Low	0						TCGA-86-A4P8	TCGA-86-A4P8-01	Low	0						TCGA-86-A4P8	TCGA-86-A4P8-01	Low	0						TCGA-86-A4P8	TCGA-86-A4P8-01	Low	0
TCGA-91-6849	TCGA-91-6849-01	Low	0						TCGA-91-6849	TCGA-91-6849-01	Low	0.0126406						TCGA-91-6849	TCGA-91-6849-01	Low	0						TCGA-91-6849	TCGA-91-6849-01	Low	0						TCGA-91-6849	TCGA-91-6849-01	Low	0						TCGA-91-6849	TCGA-91-6849-01	Low	0
TCGA-91-8496	TCGA-91-8496-01	Low	0.220779						TCGA-91-8496	TCGA-91-8496-01	Low	0						TCGA-91-8496	TCGA-91-8496-01	Low	0						TCGA-91-8496	TCGA-91-8496-01	Low	0						TCGA-91-8496	TCGA-91-8496-01	Low	0						TCGA-91-8496	TCGA-91-8496-01	Low	0
TCGA-91-8497	TCGA-91-8497-01	Low	0.324967						TCGA-91-8497	TCGA-91-8497-01	Low	0						TCGA-91-8497	TCGA-91-8497-01	Low	0						TCGA-91-8497	TCGA-91-8497-01	Low	0						TCGA-91-8497	TCGA-91-8497-01	Low	0						TCGA-91-8497	TCGA-91-8497-01	Low	0
TCGA-91-A4BD	TCGA-91-A4BD-01	Low	0.235471						TCGA-91-A4BD	TCGA-91-A4BD-01	Low	0						TCGA-91-A4BD	TCGA-91-A4BD-01	Low	0						TCGA-91-A4BD	TCGA-91-A4BD-01	Low	0						TCGA-91-A4BD	TCGA-91-A4BD-01	Low	0						TCGA-91-A4BD	TCGA-91-A4BD-01	Low	0
TCGA-93-7347	TCGA-93-7347-01	Low	0						TCGA-93-7347	TCGA-93-7347-01	Low	0						TCGA-93-7347	TCGA-93-7347-01	Low	0						TCGA-93-7347	TCGA-93-7347-01	Low	0						TCGA-93-7347	TCGA-93-7347-01	Low	0						TCGA-93-7347	TCGA-93-7347-01	Low	0
TCGA-93-7348	TCGA-93-7348-01	Low	0.16419						TCGA-93-7348	TCGA-93-7348-01	Low	0						TCGA-93-7348	TCGA-93-7348-01	Low	0						TCGA-93-7348	TCGA-93-7348-01	Low	0						TCGA-93-7348	TCGA-93-7348-01	Low	0						TCGA-93-7348	TCGA-93-7348-01	Low	0
TCGA-95-7948	TCGA-95-7948-01	Low	0.114717						TCGA-95-7948	TCGA-95-7948-01	Low	0.0506825						TCGA-95-7948	TCGA-95-7948-01	Low	0						TCGA-95-7948	TCGA-95-7948-01	Low	0						TCGA-95-7948	TCGA-95-7948-01	Low	0.41659						TCGA-95-7948	TCGA-95-7948-01	Low	0
TCGA-95-A4VK	TCGA-95-A4VK-01	Low	0.129696						TCGA-95-A4VK	TCGA-95-A4VK-01	Low	0						TCGA-95-A4VK	TCGA-95-A4VK-01	Low	0						TCGA-95-A4VK	TCGA-95-A4VK-01	Low	0						TCGA-95-A4VK	TCGA-95-A4VK-01	Low	0						TCGA-95-A4VK	TCGA-95-A4VK-01	Low	0
TCGA-97-7546	TCGA-97-7546-01	Low	0.0560556						TCGA-97-7546	TCGA-97-7546-01	Low	0						TCGA-97-7546	TCGA-97-7546-01	Low	0						TCGA-97-7546	TCGA-97-7546-01	Low	0						TCGA-97-7546	TCGA-97-7546-01	Low	0.0313836						TCGA-97-7546	TCGA-97-7546-01	Low	0
TCGA-97-7547	TCGA-97-7547-01	Low	0.11242						TCGA-97-7547	TCGA-97-7547-01	Low	0						TCGA-97-7547	TCGA-97-7547-01	Low	0						TCGA-97-7547	TCGA-97-7547-01	Low	0						TCGA-97-7547	TCGA-97-7547-01	Low	0.167128						TCGA-97-7547	TCGA-97-7547-01	Low	0
TCGA-97-7552	TCGA-97-7552-01	Low	0.225005						TCGA-97-7552	TCGA-97-7552-01	Low	0.0906152						TCGA-97-7552	TCGA-97-7552-01	Low	0						TCGA-97-7552	TCGA-97-7552-01	Low	0						TCGA-97-7552	TCGA-97-7552-01	Low	0						TCGA-97-7552	TCGA-97-7552-01	Low	0
TCGA-97-7938	TCGA-97-7938-01	Low	0						TCGA-97-7938	TCGA-97-7938-01	Low	0						TCGA-97-7938	TCGA-97-7938-01	Low	0						TCGA-97-7938	TCGA-97-7938-01	Low	0						TCGA-97-7938	TCGA-97-7938-01	Low	0.076272						TCGA-97-7938	TCGA-97-7938-01	Low	0
TCGA-97-7941	TCGA-97-7941-01	Low	0.0807116						TCGA-97-7941	TCGA-97-7941-01	Low	0						TCGA-97-7941	TCGA-97-7941-01	Low	0						TCGA-97-7941	TCGA-97-7941-01	Low	0						TCGA-97-7941	TCGA-97-7941-01	Low	0.0435906						TCGA-97-7941	TCGA-97-7941-01	Low	0
TCGA-97-8172	TCGA-97-8172-01	Low	0.151397						TCGA-97-8172	TCGA-97-8172-01	Low	0						TCGA-97-8172	TCGA-97-8172-01	Low	0						TCGA-97-8172	TCGA-97-8172-01	Low	0						TCGA-97-8172	TCGA-97-8172-01	Low	0						TCGA-97-8172	TCGA-97-8172-01	Low	0
TCGA-97-8174	TCGA-97-8174-01	Low	0.162784						TCGA-97-8174	TCGA-97-8174-01	Low	0.0267674						TCGA-97-8174	TCGA-97-8174-01	Low	0						TCGA-97-8174	TCGA-97-8174-01	Low	0						TCGA-97-8174	TCGA-97-8174-01	Low	0.0823217						TCGA-97-8174	TCGA-97-8174-01	Low	0.050992
TCGA-97-8552	TCGA-97-8552-01	Low	0.0389779						TCGA-97-8552	TCGA-97-8552-01	Low	0						TCGA-97-8552	TCGA-97-8552-01	Low	0.0999826						TCGA-97-8552	TCGA-97-8552-01	Low	0						TCGA-97-8552	TCGA-97-8552-01	Low	0						TCGA-97-8552	TCGA-97-8552-01	Low	0
TCGA-97-A4M0	TCGA-97-A4M0-01	Low	0						TCGA-97-A4M0	TCGA-97-A4M0-01	Low	0						TCGA-97-A4M0	TCGA-97-A4M0-01	Low	0						TCGA-97-A4M0	TCGA-97-A4M0-01	Low	0						TCGA-97-A4M0	TCGA-97-A4M0-01	Low	0.0859811						TCGA-97-A4M0	TCGA-97-A4M0-01	Low	0.014382
TCGA-97-A4M1	TCGA-97-A4M1-01	Low	0.522377						TCGA-97-A4M1	TCGA-97-A4M1-01	Low	0						TCGA-97-A4M1	TCGA-97-A4M1-01	Low	0.017482						TCGA-97-A4M1	TCGA-97-A4M1-01	Low	0						TCGA-97-A4M1	TCGA-97-A4M1-01	Low	0.0844474						TCGA-97-A4M1	TCGA-97-A4M1-01	Low	0
TCGA-97-A4M2	TCGA-97-A4M2-01	Low	0.198248						TCGA-97-A4M2	TCGA-97-A4M2-01	Low	0						TCGA-97-A4M2	TCGA-97-A4M2-01	Low	0						TCGA-97-A4M2	TCGA-97-A4M2-01	Low	0						TCGA-97-A4M2	TCGA-97-A4M2-01	Low	0						TCGA-97-A4M2	TCGA-97-A4M2-01	Low	0
TCGA-97-A4M3	TCGA-97-A4M3-01	Low	0.0497653						TCGA-97-A4M3	TCGA-97-A4M3-01	Low	0.038534						TCGA-97-A4M3	TCGA-97-A4M3-01	Low	0						TCGA-97-A4M3	TCGA-97-A4M3-01	Low	0						TCGA-97-A4M3	TCGA-97-A4M3-01	Low	0.0544093						TCGA-97-A4M3	TCGA-97-A4M3-01	Low	0
TCGA-97-A4M6	TCGA-97-A4M6-01	Low	0.0971516						TCGA-97-A4M6	TCGA-97-A4M6-01	Low	0						TCGA-97-A4M6	TCGA-97-A4M6-01	Low	0						TCGA-97-A4M6	TCGA-97-A4M6-01	Low	0						TCGA-97-A4M6	TCGA-97-A4M6-01	Low	0						TCGA-97-A4M6	TCGA-97-A4M6-01	Low	0
TCGA-99-7458	TCGA-99-7458-01	Low	0						TCGA-99-7458	TCGA-99-7458-01	Low	0						TCGA-99-7458	TCGA-99-7458-01	Low	0.0502923						TCGA-99-7458	TCGA-99-7458-01	Low	0						TCGA-99-7458	TCGA-99-7458-01	Low	0						TCGA-99-7458	TCGA-99-7458-01	Low	0
TCGA-J2-8192	TCGA-J2-8192-01	Low	0.255516						TCGA-J2-8192	TCGA-J2-8192-01	Low	0.145445						TCGA-J2-8192	TCGA-J2-8192-01	Low	0.0102333						TCGA-J2-8192	TCGA-J2-8192-01	Low	0						TCGA-J2-8192	TCGA-J2-8192-01	Low	0						TCGA-J2-8192	TCGA-J2-8192-01	Low	0
TCGA-J2-8194	TCGA-J2-8194-01	Low	0.209238						TCGA-J2-8194	TCGA-J2-8194-01	Low	0						TCGA-J2-8194	TCGA-J2-8194-01	Low	0						TCGA-J2-8194	TCGA-J2-8194-01	Low	0						TCGA-J2-8194	TCGA-J2-8194-01	Low	0						TCGA-J2-8194	TCGA-J2-8194-01	Low	0
TCGA-J2-A4AE	TCGA-J2-A4AE-01	Low	0.245509						TCGA-J2-A4AE	TCGA-J2-A4AE-01	Low	0						TCGA-J2-A4AE	TCGA-J2-A4AE-01	Low	0						TCGA-J2-A4AE	TCGA-J2-A4AE-01	Low	0						TCGA-J2-A4AE	TCGA-J2-A4AE-01	Low	0.154647						TCGA-J2-A4AE	TCGA-J2-A4AE-01	Low	0
TCGA-J2-A4AG	TCGA-J2-A4AG-01	Low	0.230916						TCGA-J2-A4AG	TCGA-J2-A4AG-01	Low	0						TCGA-J2-A4AG	TCGA-J2-A4AG-01	Low	0.0349298						TCGA-J2-A4AG	TCGA-J2-A4AG-01	Low	0						TCGA-J2-A4AG	TCGA-J2-A4AG-01	Low	0						TCGA-J2-A4AG	TCGA-J2-A4AG-01	Low	0.0388694
TCGA-L4-A4E6	TCGA-L4-A4E6-01	Low	0						TCGA-L4-A4E6	TCGA-L4-A4E6-01	Low	0						TCGA-L4-A4E6	TCGA-L4-A4E6-01	Low	0						TCGA-L4-A4E6	TCGA-L4-A4E6-01	Low	0						TCGA-L4-A4E6	TCGA-L4-A4E6-01	Low	0.250684						TCGA-L4-A4E6	TCGA-L4-A4E6-01	Low	0
TCGA-L9-A50W	TCGA-L9-A50W-01	Low	0.201612						TCGA-L9-A50W	TCGA-L9-A50W-01	Low	0						TCGA-L9-A50W	TCGA-L9-A50W-01	Low	0.0245315						TCGA-L9-A50W	TCGA-L9-A50W-01	Low	0						TCGA-L9-A50W	TCGA-L9-A50W-01	Low	0						TCGA-L9-A50W	TCGA-L9-A50W-01	Low	0
TCGA-MP-A4TH	TCGA-MP-A4TH-01	Low	0.135163						TCGA-MP-A4TH	TCGA-MP-A4TH-01	Low	0						TCGA-MP-A4TH	TCGA-MP-A4TH-01	Low	0						TCGA-MP-A4TH	TCGA-MP-A4TH-01	Low	0						TCGA-MP-A4TH	TCGA-MP-A4TH-01	Low	0						TCGA-MP-A4TH	TCGA-MP-A4TH-01	Low	0
TCGA-MP-A5C7	TCGA-MP-A5C7-01	Low	0.191982						TCGA-MP-A5C7	TCGA-MP-A5C7-01	Low	0						TCGA-MP-A5C7	TCGA-MP-A5C7-01	Low	0.0420061						TCGA-MP-A5C7	TCGA-MP-A5C7-01	Low	0.103385						TCGA-MP-A5C7	TCGA-MP-A5C7-01	Low	0						TCGA-MP-A5C7	TCGA-MP-A5C7-01	Low	0
TCGA-NJ-A4YG	TCGA-NJ-A4YG-01	Low	0.161715						TCGA-NJ-A4YG	TCGA-NJ-A4YG-01	Low	0.0401031						TCGA-NJ-A4YG	TCGA-NJ-A4YG-01	Low	0						TCGA-NJ-A4YG	TCGA-NJ-A4YG-01	Low	0						TCGA-NJ-A4YG	TCGA-NJ-A4YG-01	Low	0.0979239						TCGA-NJ-A4YG	TCGA-NJ-A4YG-01	Low	0
TCGA-NJ-A4YI	TCGA-NJ-A4YI-01	Low	0						TCGA-NJ-A4YI	TCGA-NJ-A4YI-01	Low	0						TCGA-NJ-A4YI	TCGA-NJ-A4YI-01	Low	0						TCGA-NJ-A4YI	TCGA-NJ-A4YI-01	Low	0						TCGA-NJ-A4YI	TCGA-NJ-A4YI-01	Low	0						TCGA-NJ-A4YI	TCGA-NJ-A4YI-01	Low	0
TCGA-NJ-A55A	TCGA-NJ-A55A-01	Low	0.017585						TCGA-NJ-A55A	TCGA-NJ-A55A-01	Low	0						TCGA-NJ-A55A	TCGA-NJ-A55A-01	Low	0						TCGA-NJ-A55A	TCGA-NJ-A55A-01	Low	0						TCGA-NJ-A55A	TCGA-NJ-A55A-01	Low	0						TCGA-NJ-A55A	TCGA-NJ-A55A-01	Low	0
TCGA-NJ-A55O	TCGA-NJ-A55O-01	Low	0						TCGA-NJ-A55O	TCGA-NJ-A55O-01	Low	0						TCGA-NJ-A55O	TCGA-NJ-A55O-01	Low	0						TCGA-NJ-A55O	TCGA-NJ-A55O-01	Low	0						TCGA-NJ-A55O	TCGA-NJ-A55O-01	Low	0.0138498						TCGA-NJ-A55O	TCGA-NJ-A55O-01	Low	0
TCGA-NJ-A7XG	TCGA-NJ-A7XG-01	Low	0.650569						TCGA-NJ-A7XG	TCGA-NJ-A7XG-01	Low	0						TCGA-NJ-A7XG	TCGA-NJ-A7XG-01	Low	0						TCGA-NJ-A7XG	TCGA-NJ-A7XG-01	Low	0						TCGA-NJ-A7XG	TCGA-NJ-A7XG-01	Low	0						TCGA-NJ-A7XG	TCGA-NJ-A7XG-01	Low	0
TCGA-S2-AA1A	TCGA-S2-AA1A-01	Low	0						TCGA-S2-AA1A	TCGA-S2-AA1A-01	Low	0						TCGA-S2-AA1A	TCGA-S2-AA1A-01	Low	0						TCGA-S2-AA1A	TCGA-S2-AA1A-01	Low	0						TCGA-S2-AA1A	TCGA-S2-AA1A-01	Low	0						TCGA-S2-AA1A	TCGA-S2-AA1A-01	Low	0
[truncated: 171 more columns]
