# Supplementary material for: MYBL2-Driven Transcriptional Programs Link Replication Stress and Error-prone DNA Repair With Genomic Instability in Lung Adenocarcinoma
Source: Front Oncol. 2021 Jan 8;10:585551. doi: 10.3389/fonc.2020.585551 (PMC7821388; doi:10.3389/fonc.2020.585551)
Supplement: Supplementary file 7 [file DataSheet_1.xlsx]

## Sheet: DE RNAseq
Gene	Cytoband	RAD51 High Mean Expression	RAD51 Low Mean Expression	RAD51 High STDEV	RAD51 Low STDEV	Log Ratio	p-Value	q-Value	Tendency
RAD51	15q15.1	8.16	5.15	0.42	0.58	3.02	3.34e-123	4.57e-119	Over-expressed
OIP5	15q15.1	7.18	3.94	0.79	0.75	3.23	4.55e-96	3.11e-92	Over-expressed
BUB1B	15q15.1	9.27	6.15	0.72	0.81	3.13	3.85e-93	1.76e-89	Over-expressed
NUSAP1	15q15.1	10.1	7.56	0.56	0.69	2.54	8.4e-91	2.87e-87	Over-expressed
MCM10	10p13	8.4	4.8	0.8	1	3.6	5.67e-89	1.55e-85	Over-expressed
PRC1	15q26.1	10.32	7.84	0.67	0.63	2.47	5.73e-87	1.31e-83	Over-expressed
CCNB2	15q22.2	9.55	6.6	0.65	0.85	2.96	8.53e-87	1.67e-83	Over-expressed
CCNA2	4q27	9.69	6.85	0.73	0.77	2.84	1.04e-86	1.77e-83	Over-expressed
CDC6	17q21.2	9.62	6.61	0.74	0.84	3.01	2.18e-86	3.32e-83	Over-expressed
HJURP	2q37.1	9.22	6	0.74	0.93	3.22	3.63e-86	4.96e-83	Over-expressed
CCNB1	5q13.2	10.61	8.04	0.64	0.72	2.57	8.27e-86	1.03e-82	Over-expressed
CDCA5	11q13.1	9.75	6.9	0.75	0.78	2.85	9.57e-86	1.09e-82	Over-expressed
KIF23	15q23	9.38	6.43	0.73	0.84	2.95	2.89e-85	3.05e-82	Over-expressed
ORC1	1p32.3	8.06	5.14	0.77	0.8	2.91	3.3e-85	3.23e-82	Over-expressed
TTK	6q14.1	8.53	5.16	0.83	0.99	3.37	1.25e-83	1.14e-80	Over-expressed
SKA1	18q21.1	7.79	4.68	0.85	0.89	3.11	3.87e-82	3.16e-79	Over-expressed
NCAPH	2q11.2	9.04	6.06	0.75	0.89	2.98	3.93e-82	3.16e-79	Over-expressed
CDC20	1p34.2	10.31	7.27	0.74	0.92	3.04	5.09e-82	3.87e-79	Over-expressed
CENPA	2p23.3	7.94	4.44	0.8	1.07	3.5	5.95e-82	4.29e-79	Over-expressed
SKA3	13q12.11	8.04	5.06	0.71	0.91	2.98	1.34e-81	9.17e-79	Over-expressed
MAD2L1	4q27	9.45	6.72	0.8	0.76	2.73	2.07e-80	1.35e-77	Over-expressed
NCAPG	4p15.31	9.37	6.45	0.76	0.89	2.92	5.06e-80	3.15e-77	Over-expressed
CDC45	22q11.21	8.54	5.21	0.73	1.05	3.33	7.12e-80	4.23e-77	Over-expressed
TPX2	20q11.21	11	7.88	0.87	0.92	3.12	1.47e-79	8.37e-77	Over-expressed
SGO1	3p24.3	7.06	3.92	0.73	0.99	3.14	1.7e-79	8.75e-77	Over-expressed
PLK1	16p12.2	9.91	7.07	0.73	0.88	2.84	1.7e-79	8.75e-77	Over-expressed
CEP55	10q23.33	9.64	6.76	0.71	0.9	2.88	1.73e-79	8.75e-77	Over-expressed
SPC25	2q24.3	7.48	4.59	0.75	0.89	2.88	2.6e-79	1.27e-76	Over-expressed
RRM2	2p25.1	10.96	8.01	0.74	0.92	2.95	4.14e-79	1.95e-76	Over-expressed
FANCI	15q26.1	10.1	8.13	0.62	0.47	1.97	6.35e-79	2.9e-76	Over-expressed
PCLAF	15q22.31	9.3	6.58	0.69	0.85	2.71	7.54e-79	3.33e-76	Over-expressed
KIF2C	1p34.1	9.71	6.64	0.79	0.97	3.07	1.92e-78	8.23e-76	Over-expressed
AUNIP	1p36.11	6.65	3.9	0.82	0.79	2.75	2.08e-78	8.63e-76	Over-expressed
ORC6	16q11.2	8.05	5.52	0.7	0.78	2.53	3.19e-78	1.28e-75	Over-expressed
CDK1	10q21.2	10.32	7.6	0.74	0.84	2.72	5.82e-78	2.27e-75	Over-expressed
TROAP	12q13.12	8.92	5.6	0.87	1.05	3.31	2.05e-77	7.78e-75	Over-expressed
CIP2A	3q13.13	8.36	5.63	0.78	0.83	2.73	2.96e-77	1.1e-74	Over-expressed
MELK	9p13.2	9.06	5.76	0.75	1.08	3.3	3.9e-77	1.4e-74	Over-expressed
MYBL2	20q13.12	10.92	7.28	0.93	1.17	3.64	4.8e-77	1.68e-74	Over-expressed
KIFC1	6p21.32	9.76	7.06	0.81	0.8	2.7	1.12e-76	3.84e-74	Over-expressed
CDCA3	12p13.31	8.43	5.65	0.78	0.88	2.78	2.56e-76	8.53e-74	Over-expressed
CKAP2L	2q14.1	8.2	5.19	0.83	0.96	3.01	3.29e-76	1.07e-73	Over-expressed
AURKB	17p13.1	8.87	5.69	0.85	1.03	3.18	4.67e-76	1.48e-73	Over-expressed
KIF11	10q23.33	9.8	7.39	0.74	0.7	2.41	5.43e-76	1.69e-73	Over-expressed
EXO1	1q43	8.4	5.12	0.88	1.06	3.27	1.21e-75	3.69e-73	Over-expressed
ZWINT	10q21.1	10.03	7.75	0.67	0.71	2.28	1.3e-75	3.86e-73	Over-expressed
CDCA8	1p34.3	9.43	6.93	0.73	0.78	2.5	3.35e-75	9.75e-73	Over-expressed
DEPDC1	1p31.3	8.7	5.42	0.84	1.1	3.28	1.34e-74	3.83e-72	Over-expressed
KPNA2	17q24.2	11.88	9.85	0.57	0.67	2.04	2.59e-74	7.12e-72	Over-expressed
BUB1	2q13	9.72	6.82	0.76	0.97	2.9	2.6e-74	7.12e-72	Over-expressed
PIMREG	17p13.2	7.81	4.58	1	0.99	3.23	7.95e-74	2.13e-71	Over-expressed
FAM72B	1p11.2	7.95	5.14	0.82	0.91	2.81	1.36e-73	3.59e-71	Over-expressed
NDC80	18p11.32	8.64	5.6	0.84	1.01	3.04	1.5e-73	3.89e-71	Over-expressed
NUF2	1q23.3	8.83	5.65	0.8	1.09	3.18	1.96e-73	4.98e-71	Over-expressed
CENPW	6q22.32	8.04	5.56	0.81	0.73	2.48	2.98e-73	7.42e-71	Over-expressed
CDCA2	8p21.2	7.66	4.83	0.86	0.9	2.83	4.06e-73	9.91e-71	Over-expressed
CDC25A	3p21.31	7.54	4.88	0.84	0.82	2.66	8.97e-73	2.15e-70	Over-expressed
NEK2	1q32.3	9.14	6.12	0.78	1.04	3.02	1.03e-72	2.43e-70	Over-expressed
DSCC1	8q24.12	7.95	5.56	0.79	0.69	2.39	1.15e-72	2.64e-70	Over-expressed
GTSE1	22q13.31	8.5	5.76	0.76	0.93	2.75	1.16e-72	2.64e-70	Over-expressed
RACGAP1	12q13.12	10.26	8.21	0.7	0.57	2.05	2.51e-72	5.64e-70	Over-expressed
KNSTRN	15q15.1	9.1	7.28	0.57	0.58	1.82	3.33e-72	7.36e-70	Over-expressed
MTFR2	6q23.3	7.14	4.38	0.77	0.94	2.76	5.43e-72	1.18e-69	Over-expressed
BIRC5	17q25.3	9.55	6.15	0.69	1.19	3.4	5.95e-72	1.27e-69	Over-expressed
RAD51AP1	12p13.32	8.42	5.84	0.87	0.74	2.58	1.52e-71	3.21e-69	Over-expressed
ESCO2	8p21.1	7.39	4.79	0.83	0.85	2.61	1.49e-70	3.08e-68	Over-expressed
FOXM1	12p13.33	10.59	7.62	1.01	0.89	2.97	1.85e-70	3.79e-68	Over-expressed
ERCC6L	Xq13.1	7.35	4.96	0.76	0.77	2.38	2.19e-70	4.41e-68	Over-expressed
ARHGAP11A	15q13.3	9.32	6.93	0.86	0.59	2.39	6.53e-70	1.3e-67	Over-expressed
PARPBP	12q23.2	7.85	5.49	0.83	0.68	2.36	1.34e-69	2.63e-67	Over-expressed
PLK4	4q28.1	8.1	5.85	0.74	0.73	2.25	2.89e-69	5.56e-67	Over-expressed
CDT1	16q24.3	9.1	6.61	0.8	0.84	2.49	7.29e-69	1.39e-66	Over-expressed
ASF1B	19p13.12	9.34	7.11	0.66	0.79	2.23	1.34e-68	2.52e-66	Over-expressed
UBE2T	1q32.1	9.36	6.9	0.71	0.88	2.46	1.43e-68	2.65e-66	Over-expressed
GINS1	20p11.21	8.95	6.58	0.81	0.76	2.37	1.54e-68	2.81e-66	Over-expressed
MCM6	2q21.3	10.76	9.06	0.56	0.57	1.7	1.6e-68	2.88e-66	Over-expressed
PBK	8p21.1	8.53	5.28	0.99	1.14	3.26	1.87e-68	3.33e-66	Over-expressed
KIF4A	Xq13.1	9.43	6.22	0.83	1.18	3.21	2.12e-68	3.71e-66	Over-expressed
KIF18B	17q21.31	8.69	5.62	1	1.03	3.07	3.28e-68	5.69e-66	Over-expressed
SPAG5	17q11.2	10.11	7.68	0.85	0.76	2.43	5.55e-68	9.5e-66	Over-expressed
POC1A	3p21.2	8.27	6.45	0.57	0.63	1.82	5.94e-68	1e-65	Over-expressed
PKMYT1	16p13.3	8.77	6	0.76	1.02	2.76	9.87e-68	1.65e-65	Over-expressed
DLGAP5	14q22.3	9.14	6.02	0.82	1.16	3.12	1.18e-67	1.94e-65	Over-expressed
RAD54L	1p34.1	7.95	5.1	0.84	1.03	2.86	1.66e-67	2.7e-65	Over-expressed
AURKA	20q13.2	9.76	7.23	0.74	0.92	2.53	1.87e-67	3.01e-65	Over-expressed
KIF15	3p21.31	7.95	5.09	0.86	1.03	2.85	2.09e-67	3.33e-65	Over-expressed
RFC4	3q27.3	9.2	7.33	0.71	0.42	1.87	4.49e-67	7.06e-65	Over-expressed
CHEK1	11q24.2	8.5	6.39	0.77	0.63	2.12	9.18e-67	1.43e-64	Over-expressed
FAM72D	1q21.1	7.1	4.06	0.93	1.1	3.04	1.03e-66	1.59e-64	Over-expressed
TRIP13	5p15.33	9.59	6.7	0.8	1.08	2.89	1.29e-66	1.96e-64	Over-expressed
CDKN3	14q22.2	8.18	5.12	0.94	1.11	3.06	2.09e-66	3.15e-64	Over-expressed
CDC25C	5q31.2	7.25	4.1	0.77	1.22	3.15	2.67e-65	3.98e-63	Over-expressed
KIF20A	5q31.2	9.34	6.83	0.72	0.95	2.51	3.2e-65	4.71e-63	Over-expressed
WDR76	15q15.3	8.25	6.38	0.7	0.57	1.87	4.55e-65	6.62e-63	Over-expressed
TOP2A	17q21.2	11.95	9.2	0.86	1.02	2.75	7.05e-65	1.02e-62	Over-expressed
HMMR	5q34	8.99	6.32	0.86	0.98	2.67	8.54e-65	1.22e-62	Over-expressed
EME1	17q21.33	7.04	4.65	0.76	0.89	2.4	2.07e-64	2.92e-62	Over-expressed
TYMS	18p11.32	9.95	7.84	0.76	0.71	2.11	3.57e-64	4.99e-62	Over-expressed
HASPIN	17p13.2	6.61	4.36	0.74	0.83	2.25	1.56e-63	2.15e-61	Over-expressed
POLQ	3q13.33	7.55	4.72	0.99	1.01	2.82	2.32e-63	3.18e-61	Over-expressed
FEN1	11q12.2	10.1	8.52	0.61	0.46	1.58	2.5e-63	3.38e-61	Over-expressed
DEPDC1B	5q12.1	8.07	5.06	0.88	1.18	3.01	9.6e-63	1.29e-60	Over-expressed
ANLN	7p14.2	10.56	7.61	0.95	1.13	2.95	1.26e-62	1.68e-60	Over-expressed
MCM4	8q11.21	11.09	9.1	0.77	0.62	1.99	1.87e-62	2.46e-60	Over-expressed
CENPU	4q35.1	9.2	7.03	0.76	0.8	2.17	2.95e-62	3.84e-60	Over-expressed
KIF14	1q32.1	8.24	5.31	1	1.1	2.93	5.97e-62	7.71e-60	Over-expressed
UBE2C	20q13.12	10.2	6.93	1.14	1.22	3.27	7.99e-62	1.02e-59	Over-expressed
TK1	17q25.3	11	8.56	0.72	0.98	2.43	1.39e-61	1.76e-59	Over-expressed
CENPK	5q12.3	7.58	5.21	0.83	0.88	2.36	1.4e-61	1.76e-59	Over-expressed
ESPL1	12q13.13	8.87	5.93	1.07	1.06	2.94	1.63e-61	2.03e-59	Over-expressed
GINS2	16q24.1	8.66	6.18	0.91	0.89	2.48	1.68e-61	2.07e-59	Over-expressed
DTL	1q32.3	9	6.75	0.73	0.88	2.25	3.76e-61	4.6e-59	Over-expressed
DIAPH3	13q21.2	7.74	5.14	0.85	1.02	2.6	9e-61	1.09e-58	Over-expressed
DBF4	7q21.12	8.72	7.11	0.67	0.43	1.61	1.23e-60	1.47e-58	Over-expressed
TICRR	15q26.1	7.49	4.76	1.09	0.86	2.73	1.37e-60	1.63e-58	Over-expressed
CENPN	16q23.2	9.06	7.42	0.61	0.6	1.64	1.75e-60	2.06e-58	Over-expressed
CENPI	Xq22.1	6.59	3.39	0.92	1.33	3.2	5.43e-60	6.35e-58	Over-expressed
CENPE	4q24	8.51	5.94	0.97	0.93	2.57	7.93e-60	9.2e-58	Over-expressed
C17ORF53	17q21.31	7.61	5.29	0.8	0.91	2.32	1.24e-59	1.43e-57	Over-expressed
MCM2	3q21.3	10.81	8.86	0.81	0.56	1.95	1.41e-59	1.6e-57	Over-expressed
DNAJC9	10q22.2	9.96	8.87	0.45	0.31	1.08	2.07e-59	2.34e-57	Over-expressed
UHRF1	19p13.3	8.91	6.44	0.9	0.94	2.47	2.57e-59	2.88e-57	Over-expressed
SGO2	2q33.1	8.36	6.51	0.72	0.65	1.85	2.84e-59	3.16e-57	Over-expressed
SHCBP1	16q11.2	8.47	6.17	0.76	0.93	2.3	2.94e-59	3.25e-57	Over-expressed
ZWILCH	15q22.31	8.99	7.64	0.56	0.41	1.36	3.29e-59	3.6e-57	Over-expressed
STIL	1p33	8.58	6.69	0.71	0.71	1.89	8.06e-59	8.76e-57	Over-expressed
DDIAS	11q14.1	7.86	5.45	0.82	0.97	2.41	8.66e-59	9.34e-57	Over-expressed
ASPM	1q31.3	9.36	6.62	0.96	1.09	2.74	1.07e-58	1.14e-56	Over-expressed
TRAIP	3p21.31	7.2	5.45	0.67	0.65	1.75	1.94e-58	2.06e-56	Over-expressed
XRCC2	7q36.1	6.86	4.52	0.86	0.92	2.35	5.66e-58	5.96e-56	Over-expressed
HELLS	10q23.33	7.65	5.42	0.85	0.85	2.23	1.1e-57	1.15e-55	Over-expressed
CENPM	22q13.2	8.05	5.9	0.73	0.89	2.16	1.63e-57	1.69e-55	Over-expressed
H2AFZ	4q23	12.34	10.99	0.57	0.45	1.36	1.67e-57	1.72e-55	Over-expressed
FANCD2	3p25.3	8.8	7.31	0.59	0.56	1.49	1.13e-56	1.15e-54	Over-expressed
KNL1	15q15.1	7.74	5	1.05	1.08	2.74	2.4e-56	2.43e-54	Over-expressed
POLE2	14q21.3	7.19	4.59	0.95	1.06	2.59	3.04e-56	3.06e-54	Over-expressed
CENPO	2p23.3	7.73	6.24	0.63	0.53	1.5	4.62e-56	4.62e-54	Over-expressed
GINS4	8p11.21	8.18	6	0.96	0.64	2.18	5.38e-56	5.33e-54	Over-expressed
BLM	15q26.1	8.03	6.01	0.88	0.65	2.01	6.64e-56	6.54e-54	Over-expressed
NCAPG2	7q36.3	9.79	8.04	0.76	0.57	1.75	1.5e-55	1.47e-53	Over-expressed
TACC3	4p16.3	10.54	8.83	0.72	0.63	1.71	3.36e-55	3.26e-53	Over-expressed
CENPH	5q13.2	8.02	6.39	0.67	0.62	1.63	4.05e-55	3.9e-53	Over-expressed
SAPCD2	9q34.3	9.22	6.91	0.96	0.87	2.3	6.81e-55	6.52e-53	Over-expressed
CCNE1	19q12	8	5.36	1.12	0.97	2.65	7.74e-55	7.36e-53	Over-expressed
ECT2	3q26.31	10.69	8.77	0.79	0.76	1.93	3.09e-54	2.92e-52	Over-expressed
CRY2	11p11.2	9.08	10.52	0.62	0.52	-1.44	6.57e-54	6.16e-52	Under-expressed
E2F1	20q11.22	9.36	7.37	0.86	0.75	2	1.31e-53	1.22e-51	Over-expressed
PSRC1	1p13.3	7.77	5.99	0.78	0.64	1.78	1.86e-53	1.72e-51	Over-expressed
FANCB	Xp22.2	5.06	2.94	0.83	0.89	2.12	2.55e-53	2.34e-51	Over-expressed
C5ORF34	5p12	6.64	4.54	0.87	0.83	2.09	2.72e-53	2.49e-51	Over-expressed
MASTL	10p12.1	8.94	7.64	0.59	0.43	1.3	4.61e-53	4.18e-51	Over-expressed
FAM83D	20q11.23	8.97	6.5	0.79	1.15	2.47	2.19e-52	1.97e-50	Over-expressed
UBE2S	19q13.42	9.38	7.32	0.92	0.76	2.06	2.44e-52	2.19e-50	Over-expressed
CKS1B	1q21.3	10.57	8.78	0.82	0.62	1.79	4.8e-52	4.27e-50	Over-expressed
RFC5	12q24.23	8.96	7.67	0.61	0.39	1.29	1.03e-51	9.07e-50	Over-expressed
BRCA1	17q21.31	8.92	6.95	0.86	0.78	1.97	3.03e-51	2.66e-49	Over-expressed
EZH2	7q36.1	9.03	7.25	0.79	0.7	1.78	4.49e-51	3.92e-49	Over-expressed
ALYREF	17q25.3	10.74	9.5	0.57	0.47	1.24	5.39e-51	4.67e-49	Over-expressed
BRIP1	17q23.2	7.01	4.68	0.95	1.01	2.32	6.86e-51	5.91e-49	Over-expressed
RFC3	13q13.2	8.87	7.39	0.7	0.49	1.48	7.09e-51	6.07e-49	Over-expressed
KIF18A	11p14.1	7.79	5.86	0.81	0.83	1.94	7.37e-51	6.27e-49	Over-expressed
C1ORF112	1q24.2	8.2	6.84	0.59	0.56	1.36	9.84e-51	8.31e-49	Over-expressed
CKAP2	13q14.3	9.67	8.2	0.69	0.52	1.47	1.05e-50	8.82e-49	Over-expressed
RAD54B	8q22.1	7.43	5.67	0.75	0.74	1.75	1.3e-50	1.09e-48	Over-expressed
TUBA1C	12q13.12	13.06	11.74	0.57	0.55	1.32	1.82e-50	1.51e-48	Over-expressed
MTHFD2	2p13.1	11.34	9.57	0.77	0.74	1.77	2.52e-50	2.07e-48	Over-expressed
FANCG	9p13.3	8.81	7.6	0.56	0.46	1.21	2.79e-50	2.29e-48	Over-expressed
ATAD2	8q24.13	10.46	8.72	0.74	0.75	1.75	2.98e-50	2.43e-48	Over-expressed
TUBA1B	12q13.12	14.59	13.41	0.55	0.45	1.18	3.25e-50	2.63e-48	Over-expressed
PDSS1	10p12.1	7.15	5.76	0.6	0.58	1.39	4.12e-50	3.32e-48	Over-expressed
ARHGEF39	9p13.3	7.84	6.15	0.74	0.71	1.69	6.61e-50	5.29e-48	Over-expressed
CHAF1B	21q22.12-q22.13	8.37	6.8	0.72	0.62	1.57	1.01e-49	8.06e-48	Over-expressed
MND1	4q31.3	6.52	4.16	0.91	1.11	2.36	2.98e-49	2.36e-47	Over-expressed
CENPL	1q25.1	8.11	6.73	0.65	0.52	1.38	4.24e-49	3.34e-47	Over-expressed
FBXO5	6q25.2	8.09	6.59	0.72	0.55	1.5	4.92e-49	3.85e-47	Over-expressed
KIF20B	10q23.31	8.69	7.09	0.74	0.64	1.6	5.35e-49	4.16e-47	Over-expressed
PIF1	15q22.31	6.58	4.24	0.98	1.06	2.35	6.42e-49	4.97e-47	Over-expressed
PCNA	20p12.3	11.48	10.18	0.64	0.42	1.3	6.83e-49	5.25e-47	Over-expressed
ZNF367	9q22.32|9q22.32	7.56	5.79	0.84	0.68	1.77	1.33e-48	1.01e-46	Over-expressed
CDK2	12q13.2	9.95	8.81	0.57	0.38	1.14	1.51e-48	1.15e-46	Over-expressed
ADGRF5	6p12.3	10.16	12.85	1.3	1.01	-2.69	1.68e-48	1.27e-46	Under-expressed
MCM7	7q22.1	11.86	10.38	0.75	0.46	1.48	2.56e-48	1.92e-46	Over-expressed
DTYMK	2q37.3	9.85	8.52	0.62	0.55	1.34	3.13e-48	2.34e-46	Over-expressed
TEDC2	16p13.3	7.57	5.58	0.73	0.97	1.99	5.55e-48	4.13e-46	Over-expressed
RNASEH2A	19p13.13	9.4	7.94	0.69	0.59	1.45	6.91e-48	5.11e-46	Over-expressed
GINS3	16q21	7.91	6.5	0.66	0.59	1.41	1.16e-47	8.5e-46	Over-expressed
MKI67	10q26.2	11.19	8.77	1.16	0.96	2.42	1.63e-47	1.19e-45	Over-expressed
SUSD2	22q11.23	8.45	12.26	1.65	1.76	-3.81	4.71e-47	3.43e-45	Under-expressed
MTBP	8q24.12	7.14	5.42	0.76	0.78	1.71	6.12e-47	4.43e-45	Over-expressed
CCNE2	8q22.1	8.01	5.84	1.07	0.86	2.17	7.69e-47	5.54e-45	Over-expressed
RAN	12q24.33	12.75	11.51	0.61	0.49	1.23	1.66e-46	1.19e-44	Over-expressed
SNRPA1	15q26.3	9.51	8.42	0.54	0.43	1.09	3.08e-46	2.19e-44	Over-expressed
NEIL3	4q34.3	7.05	3.68	1.52	1.55	3.37	5.51e-46	3.91e-44	Over-expressed
CDCA4	14q32.33	9.29	7.78	0.78	0.55	1.5	9.41e-46	6.64e-44	Over-expressed
PGAM5	12q24.33	9.61	8.4	0.62	0.47	1.21	1.54e-45	1.08e-43	Over-expressed
CENPF	1q41	10.57	8.23	1.14	1	2.34	1.68e-45	1.18e-43	Over-expressed
CDC7	1p22.1	8.18	6.46	0.81	0.77	1.72	1.89e-45	1.31e-43	Over-expressed
IQGAP3	1q22	9.67	7.38	1.01	1.09	2.29	1.95e-45	1.34e-43	Over-expressed
RANBP1	22q11.21	10.5	9.36	0.6	0.39	1.14	1.99e-45	1.37e-43	Over-expressed
TMPO	12q23.1	11.27	9.99	0.67	0.48	1.28	7.5e-45	5.13e-43	Over-expressed
C1QTNF7	4p15.32	3.7	6.7	1.53	1.22	-3	9.97e-45	6.79e-43	Under-expressed
DSN1	20q11.23	9.31	8.18	0.56	0.49	1.13	1.05e-44	7.09e-43	Over-expressed
CKS2	9q22.2	9.84	7.93	0.86	0.92	1.91	1.44e-44	9.7e-43	Over-expressed
LMNB1	5q23.2	10.38	8.73	0.86	0.65	1.65	1.48e-44	9.93e-43	Over-expressed
PSMC3IP	17q21.2	7.18	5.44	0.78	0.84	1.74	1.71e-44	1.14e-42	Over-expressed
BORA	13q21.33	7.97	6.71	0.66	0.49	1.26	3.23e-44	2.15e-42	Over-expressed
UNG	12q24.11	10.22	9.12	0.59	0.39	1.1	3.51e-44	2.32e-42	Over-expressed
SPDL1	5q35.1	8.37	7.14	0.62	0.54	1.24	3.62e-44	2.38e-42	Over-expressed
E2F8	11p15.1	7.77	5.62	0.92	1.09	2.16	4.07e-44	2.66e-42	Over-expressed
SUV39H2	10p13	8.14	6.89	0.64	0.51	1.24	4.09e-44	2.66e-42	Over-expressed
RECQL4	8q24.3	9.2	7.17	0.93	0.98	2.03	8e-44	5.19e-42	Over-expressed
TBC1D31	8q24.13	7.86	6.44	0.72	0.61	1.42	1.51e-43	9.74e-42	Over-expressed
E2F2	1p36.12	7.63	5.67	1.03	0.8	1.95	3.46e-43	2.22e-41	Over-expressed
SUV39H1	Xp11.23	8.5	7.37	0.62	0.4	1.13	4.56e-43	2.92e-41	Over-expressed
GMNN	6p22.3	9.15	7.73	0.74	0.61	1.42	4.89e-43	3.11e-41	Over-expressed
CLSPN	1p34.3	7.49	4.84	1.31	1.22	2.65	5.16e-43	3.27e-41	Over-expressed
NUP37	12q23.2	9.12	8	0.6	0.44	1.12	6.71e-43	4.23e-41	Over-expressed
FBXO45	3q29	9.44	8.35	0.6	0.4	1.09	7.05e-43	4.42e-41	Over-expressed
WDHD1	14q22.2-q22.3	8.57	6.9	0.85	0.74	1.66	7.75e-43	4.85e-41	Over-expressed
POLA2	11q13.1	9.1	8.03	0.59	0.4	1.07	8.21e-43	5.11e-41	Over-expressed
NFIX	19p13.13	9.29	11.24	0.96	0.92	-1.94	1.22e-42	7.54e-41	Under-expressed
FAM111B	11q12.1	8.29	6.27	0.97	0.98	2.02	1.6e-42	9.84e-41	Over-expressed
BTBD9	6p21.2	9.1	10.66	0.85	0.61	-1.56	1.67e-42	1.03e-40	Under-expressed
MIS18A	21q22.11	8.44	7.25	0.65	0.44	1.18	2.11e-42	1.29e-40	Over-expressed
SASS6	1p21.2	7.68	6.39	0.67	0.57	1.29	2.17e-42	1.32e-40	Over-expressed
CCT5	5p15.2	13	11.82	0.62	0.51	1.17	3.85e-42	2.33e-40	Over-expressed
CCDC58	3q21.1	8.28	7.04	0.66	0.54	1.24	4.33e-42	2.61e-40	Over-expressed
KNTC1	12q24.31	9.43	7.9	0.77	0.73	1.53	6e-42	3.6e-40	Over-expressed
RFC2	7q11.23	9.86	8.78	0.58	0.44	1.07	8.6e-42	5.14e-40	Over-expressed
GMPS	3q25.31	10.59	9.51	0.6	0.41	1.08	1.23e-41	7.33e-40	Over-expressed
DONSON	21q22.11	8.56	7.36	0.66	0.48	1.2	1.6e-41	9.49e-40	Over-expressed
PRIM1	12q13.3	8.02	6.37	0.95	0.55	1.65	1.74e-41	1.03e-39	Over-expressed
TIMELESS	12q13.3	10.39	8.97	0.81	0.48	1.41	1.84e-41	1.08e-39	Over-expressed
C16ORF89	16p13.3	8.04	13.01	2.88	1.52	-4.97	2.77e-41	1.62e-39	Under-expressed
TMPO-AS1	12q23.1	6.59	5.03	0.89	0.55	1.55	2.88e-41	1.68e-39	Over-expressed
CACNA2D2	3p21.31	6.52	10.77	2.31	1.82	-4.25	3.01e-41	1.75e-39	Under-expressed
VRK1	14q32.2	8.55	7.31	0.71	0.41	1.24	3.68e-41	2.12e-39	Over-expressed
UCK2	1q24.1	8.95	6.67	1.16	1.1	2.28	6.13e-41	3.53e-39	Over-expressed
CTSV	9q22.33	7.78	4.61	1.68	1.46	3.16	1.05e-40	6.01e-39	Over-expressed
H2AFX	11q23.3	10.32	9.06	0.67	0.57	1.25	1.18e-40	6.73e-39	Over-expressed
FAAP24	19q13.11	6.3	4.87	0.8	0.61	1.43	1.74e-40	9.88e-39	Over-expressed
MCM5	22q12.3	10.58	9.53	0.55	0.5	1.05	1.96e-40	1.11e-38	Over-expressed
DDX39A	19p13.12	10.51	9.4	0.6	0.51	1.11	3.99e-40	2.25e-38	Over-expressed
SNRPD1	18q11.2	10.17	9.08	0.63	0.43	1.09	4.97e-40	2.79e-38	Over-expressed
BRI3BP	12q24.31	7.5	6.12	0.77	0.61	1.38	5.65e-40	3.16e-38	Over-expressed
CHAF1A	19p13.3	8.96	7.7	0.72	0.53	1.27	6.07e-40	3.37e-38	Over-expressed
DNA2	10q21.3	7.83	6.13	0.84	0.88	1.7	1.02e-39	5.67e-38	Over-expressed
CCNF	16p13.3	9.06	7.58	0.74	0.77	1.49	1.18e-39	6.49e-38	Over-expressed
GGH	8q12.3	9.77	7.34	1.34	1.1	2.43	1.34e-39	7.38e-38	Over-expressed
PTTG1	5q33.3	9.46	7.45	0.75	1.19	2.01	2.22e-39	1.21e-37	Over-expressed
PPM1G	2p23.3	11.89	11.17	0.41	0.31	0.72	2.4e-39	1.31e-37	Over-expressed
TIPIN	15q22.31	7.11	6.01	0.61	0.5	1.1	3.23e-39	1.75e-37	Over-expressed
HMGA1	6p21.31	12.67	10.97	0.97	0.74	1.7	3.74e-39	2.02e-37	Over-expressed
CSE1L	20q13.13	11.39	10.41	0.57	0.42	0.98	1.1e-38	5.91e-37	Over-expressed
SYNE1	6q25.2	9.49	11.34	1.08	0.77	-1.85	1.14e-38	6.13e-37	Under-expressed
SELENBP1	1q21.3	10.19	12.67	1.46	1.02	-2.48	1.22e-38	6.55e-37	Under-expressed
TNS1	2q35	11.16	12.77	0.92	0.72	-1.61	1.26e-38	6.72e-37	Under-expressed
SNED1	2q37.3	8.25	9.95	0.99	0.72	-1.7	1.37e-38	7.27e-37	Under-expressed
TUBG1	17q21.2	10.45	9.41	0.58	0.5	1.04	1.79e-38	9.44e-37	Over-expressed
E2F7	12q21.2	6.87	4.44	1.34	1.18	2.43	1.81e-38	9.51e-37	Over-expressed
NDC1	1p32.3	8.85	7.62	0.7	0.57	1.23	2.74e-38	1.44e-36	Over-expressed
DENR	12q24.31	10.83	10.11	0.41	0.34	0.72	4.88e-38	2.55e-36	Over-expressed
ZBTB4	17p13.1	10.5	11.51	0.58	0.48	-1.01	5.78e-38	3.01e-36	Under-expressed
SCN4B	11q23.3	5.05	7.48	1.41	1.09	-2.43	5.81e-38	3.01e-36	Under-expressed
NUDT1	7p22.3	8.5	7.3	0.57	0.68	1.2	7.35e-38	3.79e-36	Over-expressed
SKP2	5p13.2	7.91	6.33	0.95	0.63	1.58	8.12e-38	4.18e-36	Over-expressed
ECE2	3q27.1	8.58	7.13	0.82	0.71	1.46	9.35e-38	4.8e-36	Over-expressed
CFAP221	2q14.2	4.88	8.54	2.24	1.42	-3.66	1.61e-37	8.24e-36	Under-expressed
HLF	17q22	5.9	9.17	1.98	1.37	-3.28	2.14e-37	1.09e-35	Under-expressed
SNRPF	12q23.1	10.09	9.06	0.59	0.49	1.02	2.34e-37	1.19e-35	Over-expressed
BRIX1	5p13.2	10.33	9.21	0.65	0.51	1.11	2.46e-37	1.24e-35	Over-expressed
CMSS1	3q12.1	8.86	7.79	0.61	0.53	1.08	2.46e-37	1.24e-35	Over-expressed
WDR62	19q13.12	8.21	6.09	0.99	1.23	2.12	2.56e-37	1.29e-35	Over-expressed
POP1	8q22.2	7.81	6.84	0.6	0.4	0.98	2.71e-37	1.36e-35	Over-expressed
EIF4A3	17q25.3	11.31	10.43	0.52	0.41	0.89	2.91e-37	1.45e-35	Over-expressed
ATAD5	17q11.2	7.33	5.73	0.92	0.78	1.6	4.64e-37	2.3e-35	Over-expressed
PRDM16	1p36.32	5.43	8.65	1.96	1.38	-3.23	6.36e-37	3.14e-35	Under-expressed
CBX7	22q13.1	8.39	9.84	0.81	0.74	-1.45	6.78e-37	3.34e-35	Under-expressed
GAPDH	12p13.31	16.2	14.91	0.69	0.69	1.29	9.02e-37	4.42e-35	Over-expressed
TUBB	6p21.33	14.42	13.38	0.6	0.51	1.04	9.26e-37	4.53e-35	Over-expressed
DLC1	8p22	9.06	11.14	1.13	1.1	-2.08	1.02e-36	4.96e-35	Under-expressed
RMI2	16p13.13	8.71	7.31	0.78	0.72	1.39	1.08e-36	5.26e-35	Over-expressed
CHEK2	22q12.1	8.55	7.13	0.82	0.69	1.42	1.24e-36	5.98e-35	Over-expressed
BUB3	10q26.13	11.17	10.43	0.45	0.3	0.74	1.3e-36	6.28e-35	Over-expressed
INMT	7p14.3	6.99	9.66	1.51	1.36	-2.67	1.7e-36	8.15e-35	Under-expressed
SRSF9	12q24.31	11.62	10.89	0.43	0.34	0.73	2.04e-36	9.77e-35	Over-expressed
TPPP	5p15.33	6.7	9.23	1.59	0.96	-2.53	2.14e-36	1.02e-34	Under-expressed
TNS2	12q13.13	9.64	11.1	0.85	0.72	-1.46	2.87e-36	1.37e-34	Under-expressed
EIF4EBP1	8p11.23	10.32	8.44	1.15	0.86	1.89	3.94e-36	1.86e-34	Over-expressed
TARS	5p13.3	11.45	10.38	0.64	0.51	1.07	1.01e-35	4.76e-34	Over-expressed
TOPBP1	3q22.1	10.14	9.08	0.66	0.47	1.06	1.07e-35	5.05e-34	Over-expressed
PAICS	4q12	11.81	10.74	0.59	0.59	1.08	1.35e-35	6.33e-34	Over-expressed
MFSD2B	2p23.3	6.32	4.64	1	0.83	1.67	1.48e-35	6.9e-34	Over-expressed
DPYSL2	8p21.2	10.57	12.02	0.9	0.65	-1.45	1.64e-35	7.64e-34	Under-expressed
CD302	2q24.2	9.42	11.04	1.01	0.74	-1.62	2.19e-35	1.02e-33	Under-expressed
IGIP	5q31.3	7.11	8.34	0.73	0.62	-1.23	2.78e-35	1.29e-33	Under-expressed
ACTL6A	3q26.33	10.64	9.65	0.63	0.41	0.99	3.06e-35	1.41e-33	Over-expressed
FAM136A	2p13.3	10.36	9.57	0.5	0.33	0.78	3.42e-35	1.57e-33	Over-expressed
NCAPD2	12p13.31	11.21	9.94	0.83	0.46	1.27	3.69e-35	1.69e-33	Over-expressed
VAMP2	17p13.1	9.84	10.76	0.54	0.48	-0.92	3.73e-35	1.7e-33	Under-expressed
NME1	17q21.33	11.57	10.21	0.72	0.79	1.36	3.99e-35	1.81e-33	Over-expressed
KIAA0319L	1p34.3	10.93	11.88	0.56	0.49	-0.95	4.88e-35	2.21e-33	Under-expressed
NICN1	3p21.31	7.79	8.77	0.57	0.52	-0.98	6.17e-35	2.79e-33	Under-expressed
C1ORF116	1q32.1	10.03	12.79	1.8	1.07	-2.76	9.99e-35	4.5e-33	Under-expressed
C19ORF48	19q13.33	10.25	9.04	0.7	0.66	1.21	1.13e-34	5.08e-33	Over-expressed
TPI1	12p13.31	13.76	12.78	0.57	0.52	0.98	1.18e-34	5.27e-33	Over-expressed
PPAT	4q12	9.07	7.95	0.65	0.61	1.12	1.3e-34	5.81e-33	Over-expressed
PSMD12	17q24.2	10.32	9.56	0.44	0.41	0.76	1.61e-34	7.14e-33	Over-expressed
MRPL47	3q26.33	9.64	8.73	0.57	0.44	0.91	1.69e-34	7.49e-33	Over-expressed
C18ORF54	18q21.2	6.8	5.34	0.9	0.71	1.46	1.81e-34	8.01e-33	Over-expressed
STMN1	1p36.11	12.08	10.47	1.03	0.71	1.61	1.86e-34	8.17e-33	Over-expressed
RPL39L	3q27.3	8.83	6.78	1.3	0.95	2.05	2.27e-34	9.98e-33	Over-expressed
GEN1	2p24.2	8.45	7.39	0.63	0.55	1.06	2.34e-34	1.02e-32	Over-expressed
TAPT1	4p15.32	8.9	9.97	0.65	0.55	-1.07	4.48e-34	1.95e-32	Under-expressed
DKC1	Xq28	10.99	10.17	0.5	0.42	0.82	4.69e-34	2.04e-32	Over-expressed
TBRG4	7p13	10.68	9.79	0.54	0.46	0.88	5.12e-34	2.22e-32	Over-expressed
HMGB2	4q34.1	11.29	10.02	0.83	0.53	1.27	6.15e-34	2.66e-32	Over-expressed
RNASEH1	2p25.3	8.7	7.92	0.49	0.4	0.79	6.83e-34	2.94e-32	Over-expressed
WDR43	2p23.2	10.34	9.5	0.53	0.41	0.84	1.12e-33	4.79e-32	Over-expressed
NUP85	17q25.1	10.02	9.3	0.45	0.36	0.72	1.12e-33	4.81e-32	Over-expressed
NABP2	12q13.3	9.9	9.07	0.5	0.45	0.83	2.24e-33	9.56e-32	Over-expressed
MCM8	20p12.3	8.51	7.25	0.82	0.59	1.27	2.4e-33	1.02e-31	Over-expressed
SLC27A1	19p13.11	8.4	9.67	0.76	0.7	-1.27	3.12e-33	1.32e-31	Under-expressed
MRPL37	1p32.3	10.75	10.1	0.37	0.38	0.65	3.6e-33	1.52e-31	Over-expressed
SLC2A1	1p34.2	12.28	10.08	1.33	1.19	2.19	4.11e-33	1.73e-31	Over-expressed
TEF	22q13.2	8.34	9.76	0.82	0.82	-1.42	4.31e-33	1.81e-31	Under-expressed
TCF19	6p21.33	9.36	8.08	0.82	0.64	1.28	4.74e-33	1.98e-31	Over-expressed
INCENP	11q12.3	9.27	7.92	0.9	0.61	1.35	5.71e-33	2.38e-31	Over-expressed
CHCHD3	7q32.3-q33	10.01	9.26	0.5	0.33	0.74	6.11e-33	2.54e-31	Over-expressed
MRPS30	5p12	9.37	8.48	0.58	0.43	0.89	7.24e-33	3e-31	Over-expressed
FARSB	2q36.1	10.26	9.53	0.47	0.38	0.73	8.96e-33	3.7e-31	Over-expressed
RHOBTB2	8p21.3	10.06	11.95	1.14	1.06	-1.89	9.07e-33	3.74e-31	Under-expressed
TLR5	1q41	6.7	8.22	1.02	0.68	-1.52	9.43e-33	3.88e-31	Under-expressed
SNX30	9q32	9.2	10.93	1.06	0.95	-1.74	9.84e-33	4.03e-31	Under-expressed
TESMIN	11q13.3	6.83	4.24	1.55	1.48	2.59	1.05e-32	4.28e-31	Over-expressed
GPD1L	3p22.3	9.5	10.93	0.95	0.66	-1.43	1.07e-32	4.34e-31	Under-expressed
PA2G4	12q13.2	11.94	11.19	0.47	0.39	0.75	1.13e-32	4.6e-31	Over-expressed
EXOSC2	9q34.12	9.09	8.38	0.46	0.35	0.71	1.17e-32	4.72e-31	Over-expressed
SMC2	9q31.1	9.53	8.38	0.77	0.53	1.15	1.57e-32	6.34e-31	Over-expressed
TYMSOS	18p11.32	4.33	2.23	1.22	1.24	2.1	2.02e-32	8.11e-31	Over-expressed
WDR12	2q33.2	9.27	8.35	0.57	0.52	0.93	2.9e-32	1.17e-30	Over-expressed
DCUN1D5	11q22.3	9.31	8.41	0.56	0.48	0.9	3.05e-32	1.22e-30	Over-expressed
MYO19	17q12	10.2	9.25	0.54	0.58	0.95	3.41e-32	1.36e-30	Over-expressed
TOMM40	19q13.32	10.7	9.72	0.64	0.5	0.98	3.54e-32	1.41e-30	Over-expressed
LRR1	14q21.3	8.13	7.01	0.75	0.52	1.12	3.89e-32	1.54e-30	Over-expressed
CCT7	2p13.2	12.51	11.87	0.4	0.33	0.63	3.9e-32	1.54e-30	Over-expressed
GNG7	19p13.3	5.99	7.79	1.22	0.82	-1.79	4.56e-32	1.8e-30	Under-expressed
CTSH	15q25.1	11.78	13.89	1.21	1.27	-2.1	4.79e-32	1.88e-30	Under-expressed
RPS6KA2	6q27	10.18	11.7	1.05	0.63	-1.52	5e-32	1.96e-30	Under-expressed
UBE2V2	8q11.21	10.15	9.34	0.5	0.46	0.81	6.19e-32	2.42e-30	Over-expressed
BRCA2	13q13.1	7.34	5.89	0.89	0.83	1.45	7.21e-32	2.81e-30	Over-expressed
SHROOM4	Xp11.22	7.57	9.4	1.23	0.88	-1.83	8.16e-32	3.17e-30	Under-expressed
FANCA	16q24.3	9	7.63	0.83	0.79	1.37	8.52e-32	3.3e-30	Over-expressed
ST3GAL5	2p11.2	9.04	11.05	1.4	0.84	-2.01	9.19e-32	3.55e-30	Under-expressed
HSPD1	2q33.1	13.29	12.34	0.62	0.5	0.95	9.83e-32	3.79e-30	Over-expressed
TMPRSS2	21q22.3	9.09	11.69	1.87	0.85	-2.6	1.01e-31	3.89e-30	Under-expressed
MIR4697HG	11q25	4.26	7.6	2.21	1.71	-3.35	1.03e-31	3.95e-30	Under-expressed
CYP2B7P	19q13.2	7.86	11.71	2.74	1.43	-3.85	1.26e-31	4.83e-30	Under-expressed
LIN9	1q42.12	7.91	6.86	0.61	0.63	1.05	1.33e-31	5.07e-30	Over-expressed
MRPL3	3q22.1	11.29	10.53	0.46	0.45	0.76	1.34e-31	5.09e-30	Over-expressed
ATP1B2	17p13.1	4.04	5.89	1.15	1.06	-1.85	1.71e-31	6.48e-30	Under-expressed
PSMD11	17q11.2	10.95	10.11	0.53	0.46	0.84	1.72e-31	6.49e-30	Over-expressed
NOL11	17q24.2	10.34	9.7	0.43	0.32	0.64	3.11e-31	1.17e-29	Over-expressed
C9ORF40	9q21.13	7.11	5.97	0.75	0.6	1.14	3.51e-31	1.32e-29	Over-expressed
NAA50	3q13.31	11.67	10.94	0.49	0.37	0.73	4.56e-31	1.71e-29	Over-expressed
CIRBP	19p13.3	11.28	12.36	0.73	0.53	-1.08	4.58e-31	1.71e-29	Under-expressed
XPOT	12q14.2	11.28	10.29	0.65	0.54	0.99	5.43e-31	2.03e-29	Over-expressed
RBL2	16q12.2	10.5	11.31	0.51	0.47	-0.81	5.45e-31	2.03e-29	Under-expressed
MRPL11	11q13.2	10.18	9.25	0.64	0.46	0.93	5.56e-31	2.06e-29	Over-expressed
MCM3	6p12.2	11.36	10.41	0.69	0.36	0.95	6.09e-31	2.25e-29	Over-expressed
NR3C2	4q31.23	6.75	8.86	1.54	0.75	-2.11	6.22e-31	2.3e-29	Under-expressed
BTNL9	5q35.3	4.62	7.04	1.53	1.4	-2.42	6.91e-31	2.54e-29	Under-expressed
CX3CR1	3p22.2	4.59	6.88	1.53	1.21	-2.3	7.26e-31	2.66e-29	Under-expressed
LMNB2	19p13.3	11.01	9.85	0.81	0.56	1.17	7.92e-31	2.9e-29	Over-expressed
LYAR	4p16.3	8.85	7.96	0.63	0.39	0.89	8.2e-31	2.99e-29	Over-expressed
PGAM1	10q24.1	12.24	11.43	0.55	0.43	0.81	1e-30	3.65e-29	Over-expressed
RNASE1	14q11.2	11.86	14.01	1.41	1.19	-2.15	1.03e-30	3.75e-29	Under-expressed
NUP205	7q33	10.77	9.92	0.6	0.4	0.85	1.34e-30	4.84e-29	Over-expressed
ITIH5	10p14	6.56	8.8	1.52	1.17	-2.24	1.83e-30	6.6e-29	Under-expressed
WDR75	2q32.2	9.95	9.36	0.41	0.31	0.6	1.98e-30	7.12e-29	Over-expressed
PSMD14	2q24.2	11.04	10.14	0.57	0.53	0.9	2.17e-30	7.81e-29	Over-expressed
SHE	1q21.3	7.16	9.57	1.67	1.21	-2.41	2.45e-30	8.79e-29	Under-expressed
R3HDM1	2q21.3	9.6	8.85	0.51	0.39	0.74	2.86e-30	1.02e-28	Over-expressed
EIF2S2	20q11.22	11.18	10.56	0.43	0.32	0.62	3.06e-30	1.09e-28	Over-expressed
NUP155	5p13.2	9.78	8.63	0.79	0.61	1.16	3.38e-30	1.2e-28	Over-expressed
BAIAP2-DT	17q25.3	9.2	10.67	1.02	0.74	-1.47	3.44e-30	1.22e-28	Under-expressed
NIPAL3	1p36.11	9.3	10.32	0.64	0.61	-1.01	4.51e-30	1.59e-28	Under-expressed
PBXIP1	1q21.3	11.43	12.6	0.77	0.67	-1.17	4.65e-30	1.64e-28	Under-expressed
PLXNA2	1q32.2	9.2	10.95	1.26	0.8	-1.75	4.74e-30	1.67e-28	Under-expressed
DAPK2	15q22.31	7.27	9	1.16	0.96	-1.73	5.03e-30	1.77e-28	Under-expressed
GABPB1	15q21.2	9.08	8.5	0.37	0.35	0.58	6.77e-30	2.37e-28	Over-expressed
CDKL2	4q21.1	6.24	8.75	1.78	1.25	-2.52	7.09e-30	2.47e-28	Under-expressed
INTS13	12p11.23	9.35	8.41	0.68	0.42	0.94	8.55e-30	2.98e-28	Over-expressed
C7	5p13.1	8.01	11.22	2.31	1.51	-3.21	1.06e-29	3.69e-28	Under-expressed
ATP8A1	4p13	8.59	10.53	1.41	0.89	-1.94	1.09e-29	3.78e-28	Under-expressed
ITGA9	3p22.2	6.58	8.64	1.47	1.02	-2.07	1.1e-29	3.79e-28	Under-expressed
MARS	12q13.3	11.58	10.79	0.55	0.41	0.78	1.11e-29	3.82e-28	Over-expressed
CGNL1	15q21.3	8.35	10.02	1.12	0.95	-1.67	1.25e-29	4.31e-28	Under-expressed
LRP2BP	4q35.1	5.05	6.6	0.92	1	-1.54	1.42e-29	4.89e-28	Under-expressed
AFF3	2q11.2	4.7	7.39	1.84	1.48	-2.69	1.53e-29	5.23e-28	Under-expressed
ANAPC7	12q24.11	10.3	9.65	0.47	0.32	0.65	1.83e-29	6.23e-28	Over-expressed
PSMD2	3q27.1	12.56	11.79	0.57	0.33	0.77	2.02e-29	6.89e-28	Over-expressed
CCT4	2p15	12.22	11.44	0.56	0.39	0.78	2.07e-29	7.04e-28	Over-expressed
CPAMD8	19p13.11	6.66	9.41	1.84	1.59	-2.75	2.23e-29	7.56e-28	Under-expressed
KLHDC1	14q21.3	4.8	6	0.81	0.67	-1.2	2.29e-29	7.72e-28	Under-expressed
HNRNPL	19q13.2	12.59	12.2	0.26	0.22	0.39	2.34e-29	7.9e-28	Over-expressed
FAM189A2	9q21.12	5.45	7.95	1.85	1.12	-2.5	2.47e-29	8.32e-28	Under-expressed
SLC22A3	6q25.3	7.26	10.19	2.2	1.17	-2.94	2.51e-29	8.42e-28	Under-expressed
TPRKB	2p13.1	8.56	7.67	0.6	0.51	0.89	2.56e-29	8.56e-28	Over-expressed
TDG	12q23.3	9.41	8.47	0.69	0.43	0.95	2.57e-29	8.58e-28	Over-expressed
ZC3H15	2q32.1	10.76	10.14	0.43	0.33	0.62	3.01e-29	1e-27	Over-expressed
LRRC42	1p32.3	9.74	8.95	0.54	0.44	0.79	3.1e-29	1.03e-27	Over-expressed
PWP1	12q23.3	9.97	9.36	0.44	0.3	0.61	3.21e-29	1.06e-27	Over-expressed
FYCO1	3p21.31	9.66	10.69	0.74	0.5	-1.02	3.76e-29	1.24e-27	Under-expressed
MMS22L	6q16.1	8.04	7	0.72	0.57	1.04	3.98e-29	1.31e-27	Over-expressed
SNX25	4q35.1	8.52	9.84	0.81	0.86	-1.33	4.65e-29	1.53e-27	Under-expressed
ADGRD1	12q24.33	7.1	9.72	1.9	1.3	-2.62	4.98e-29	1.63e-27	Under-expressed
VIPR1	3p22.1	6.25	8.47	1.61	1.09	-2.21	6.03e-29	1.97e-27	Under-expressed
MFAP4	17p11.2	9.07	11.29	1.56	1.2	-2.22	6.16e-29	2.01e-27	Under-expressed
WDR53	3q29	7.72	6.9	0.62	0.34	0.82	6.52e-29	2.13e-27	Over-expressed
RRM1	11p15.4	10.68	9.87	0.61	0.37	0.82	6.57e-29	2.14e-27	Over-expressed
RAI2	Xp22.13	6.64	8.08	1	0.81	-1.44	7.56e-29	2.45e-27	Under-expressed
PRPF4	9q32	9.84	9.17	0.47	0.36	0.67	7.95e-29	2.57e-27	Over-expressed
HILPDA	7q32.1	9.44	7.7	1.29	0.81	1.74	9.28e-29	3e-27	Over-expressed
CYCS	7p15.3	11.93	10.95	0.66	0.58	0.98	9.45e-29	3.04e-27	Over-expressed
PGR	11q22.1	4.14	5.98	1.24	1.1	-1.84	1.4e-28	4.49e-27	Under-expressed
MRPL12	17q25.3	10.8	9.79	0.62	0.67	1.01	1.41e-28	4.53e-27	Over-expressed
MSH2	2p21-p16.3	10.06	9.14	0.71	0.38	0.93	1.53e-28	4.89e-27	Over-expressed
AGMAT	1p36.21	6.23	4.44	1.17	1.13	1.79	1.57e-28	5.01e-27	Over-expressed
CPSF3	2p25.1	10.17	9.53	0.45	0.34	0.64	1.59e-28	5.07e-27	Over-expressed
PACC1	1q32.3	8.35	7.34	0.7	0.58	1.01	1.65e-28	5.23e-27	Over-expressed
BYSL	6p21.1	9.44	8.55	0.58	0.57	0.89	1.84e-28	5.84e-27	Over-expressed
EFCC1	3q21.3	4.8	6.65	1.21	1.16	-1.85	1.86e-28	5.89e-27	Under-expressed
MSANTD3	9q31.1	8.72	7.9	0.58	0.47	0.83	1.91e-28	6.03e-27	Over-expressed
RSRC1	3q25.32	8.01	7.14	0.61	0.5	0.87	2.08e-28	6.53e-27	Over-expressed
C4ORF46	4q32.1	8.29	7.26	0.75	0.54	1.03	2.51e-28	7.89e-27	Over-expressed
HSD17B6	12q13.3	6.61	9.13	1.41	1.79	-2.52	3.21e-28	1.01e-26	Under-expressed
EIF5AL1	10q22.3	10.97	10.13	0.54	0.55	0.84	3.51e-28	1.1e-26	Over-expressed
NAPSA	19q13.33	11.43	15.62	3.32	1.23	-4.19	3.63e-28	1.13e-26	Under-expressed
SNRPB	20p13	12.24	11.25	0.73	0.5	0.99	3.95e-28	1.23e-26	Over-expressed
SELENOI	2p23.3	10.61	9.59	0.78	0.47	1.02	4.1e-28	1.27e-26	Over-expressed
EFCAB14	1p33	11.34	12.06	0.5	0.43	-0.72	4.13e-28	1.28e-26	Under-expressed
VRK2	2p16.1	9.24	8.48	0.55	0.4	0.76	5.25e-28	1.62e-26	Over-expressed
UBA2	19q13.11	11.57	10.69	0.69	0.36	0.88	5.33e-28	1.64e-26	Over-expressed
ZFP2	5q35.3	3.29	4.84	1.11	0.88	-1.56	5.39e-28	1.66e-26	Under-expressed
NATD1	17p11.2	7.58	8.77	0.88	0.63	-1.2	5.52e-28	1.69e-26	Under-expressed
MGP	12p12.3	10.69	12.46	1.31	0.9	-1.77	5.91e-28	1.81e-26	Under-expressed
TONSL	8q24.3	8.98	7.62	0.94	0.81	1.35	6.35e-28	1.94e-26	Over-expressed
HAT1	2q31.1	10.09	9.45	0.48	0.33	0.64	6.4e-28	1.95e-26	Over-expressed
SLC41A1	1q32.1	9.39	10.51	0.78	0.66	-1.12	6.48e-28	1.97e-26	Under-expressed
TOMM5	9p13.2	10.25	9.35	0.66	0.48	0.9	6.49e-28	1.97e-26	Over-expressed
C4A	6p21.33	11.37	13.37	1.45	1.1	-2	6.56e-28	1.99e-26	Under-expressed
POP7	7q22.1	9.58	8.62	0.7	0.52	0.96	6.74e-28	2.04e-26	Over-expressed
PLOD2	3q24	11.55	9.7	1.22	1.18	1.85	7.09e-28	2.14e-26	Over-expressed
RUVBL1	3q21.3	10.58	9.74	0.56	0.54	0.85	7.91e-28	2.38e-26	Over-expressed
ABCE1	4q31.21	10.88	10.23	0.45	0.4	0.65	8.28e-28	2.48e-26	Over-expressed
METTL2A	17q23.2	9.26	8.52	0.54	0.41	0.74	8.77e-28	2.63e-26	Over-expressed
PPIF	10q22.3	10.74	9.87	0.63	0.49	0.87	8.93e-28	2.67e-26	Over-expressed
RBL1	20q11.23	7.6	6.38	0.8	0.78	1.22	9.37e-28	2.8e-26	Over-expressed
CCDC59	12q21.31	9.22	8.41	0.62	0.39	0.81	9.86e-28	2.93e-26	Over-expressed
MZT1	13q21.33	9.38	8.4	0.71	0.54	0.98	1.08e-27	3.2e-26	Over-expressed
ESYT3	3q22.3	6.07	8.46	1.84	1.1	-2.39	1.16e-27	3.44e-26	Under-expressed
CCDC138	2q13	6.55	5.27	0.86	0.81	1.29	1.19e-27	3.51e-26	Over-expressed
FBLN5	14q32.12	8.77	10.31	1.15	0.8	-1.54	1.2e-27	3.53e-26	Under-expressed
TACO1	17q23.3	9.25	8.58	0.46	0.42	0.67	1.22e-27	3.59e-26	Over-expressed
MRPL15	8q11.23	10.54	9.56	0.72	0.54	0.98	1.33e-27	3.9e-26	Over-expressed
SLFNL1	1p34.2	3.1	5.4	1.5	1.5	-2.3	1.65e-27	4.83e-26	Under-expressed
TEX30	13q33.1	7.54	6.45	0.83	0.55	1.09	1.85e-27	5.4e-26	Over-expressed
TMEM163	2q21.3	7.27	9.78	1.94	1.18	-2.51	1.89e-27	5.5e-26	Under-expressed
FBXW4	10q24.32	9.61	10.5	0.63	0.52	-0.89	2.19e-27	6.39e-26	Under-expressed
PPP1CC	12q24.11	11.75	11.11	0.45	0.37	0.63	2.54e-27	7.37e-26	Over-expressed
TNXB	6p21.33-p21.32	7.64	9.96	1.44	1.61	-2.32	2.55e-27	7.41e-26	Under-expressed
TMEM125	1p34.2	9.64	11.3	1.29	0.77	-1.66	2.6e-27	7.52e-26	Under-expressed
DBF4B	17q21.31|17q21	7.77	6.6	0.84	0.67	1.16	2.95e-27	8.51e-26	Over-expressed
ARHGEF17	11q13.4	9.62	10.67	0.79	0.56	-1.05	3.52e-27	1.01e-25	Under-expressed
ELN	7q11.23	9.08	11.34	1.69	1.24	-2.26	3.65e-27	1.05e-25	Under-expressed
TDRD10	1q21.3	3.55	6.5	2.2	1.61	-2.95	3.69e-27	1.06e-25	Under-expressed
BTG2	1q32.1	10.51	12	1.05	0.92	-1.49	4.55e-27	1.3e-25	Under-expressed
KPNA4	3q25.33	10.97	10.3	0.49	0.39	0.67	4.78e-27	1.37e-25	Over-expressed
PRICKLE4	6p21.1	5.55	7.67	1.43	1.36	-2.11	4.81e-27	1.37e-25	Under-expressed
GTPBP4	10p15.3	10.62	9.81	0.6	0.47	0.82	4.87e-27	1.39e-25	Over-expressed
ZMAT1	Xq22.1	6.36	8.28	1.37	1.15	-1.92	4.9e-27	1.39e-25	Under-expressed
XPC	3p25.1	9.31	10.04	0.51	0.45	-0.73	5e-27	1.42e-25	Under-expressed
EIF5A	17p13.1	13.12	12.28	0.57	0.55	0.84	5.07e-27	1.43e-25	Over-expressed
REPS2	Xp22.2	7.65	9.07	1.01	0.85	-1.42	5.22e-27	1.47e-25	Under-expressed
MEST	7q32.2	11.01	9.85	0.87	0.64	1.16	5.58e-27	1.57e-25	Over-expressed
TMEM173	5q31.2	9.69	11.04	1.05	0.66	-1.35	5.6e-27	1.58e-25	Under-expressed
TEAD4	12p13.33	8.34	7.14	0.84	0.75	1.2	5.97e-27	1.68e-25	Over-expressed
LRRC59	17q21.33	12.4	11.71	0.46	0.45	0.69	6.19e-27	1.73e-25	Over-expressed
TMEM63A	1q42.12	10.23	11.29	0.76	0.64	-1.06	6.55e-27	1.83e-25	Under-expressed
PIGR	1q32.1	9.97	14	3.04	2.19	-4.04	6.64e-27	1.85e-25	Under-expressed
GPI	19q13.11	13.14	12.26	0.65	0.51	0.88	7.37e-27	2.05e-25	Over-expressed
GTF2IRD2P1	7q11.23	7.04	8.06	0.76	0.58	-1.02	7.91e-27	2.2e-25	Under-expressed
A2M	12p13.31	13.34	14.85	1	1	-1.5	8.22e-27	2.28e-25	Under-expressed
BOLA3	2p13.1	8.64	7.65	0.73	0.57	0.99	8.48e-27	2.34e-25	Over-expressed
PNPT1	2p16.1	9.93	9.13	0.61	0.45	0.81	8.5e-27	2.34e-25	Over-expressed
TIMM8A	Xq22.1	7.61	6.78	0.56	0.55	0.83	8.54e-27	2.35e-25	Over-expressed
CTPS1	1p34.2	9.92	8.92	0.72	0.61	1.01	9.2e-27	2.53e-25	Over-expressed
IFT140	16p13.3	8.59	9.8	0.81	0.79	-1.2	9.47e-27	2.6e-25	Under-expressed
CYFIP2	5q33.3	9	10.38	1.05	0.74	-1.38	1.02e-26	2.78e-25	Under-expressed
CUL2	10p11.21	9.82	9.19	0.48	0.34	0.63	1.08e-26	2.96e-25	Over-expressed
MSH6	2p16.3	10.76	9.95	0.64	0.39	0.81	1.1e-26	3e-25	Over-expressed
CALCOCO1	12q13.13	9.99	10.91	0.6	0.63	-0.92	1.38e-26	3.75e-25	Under-expressed
MALL	2q13	11.18	13.22	1.6	0.99	-2.03	1.41e-26	3.84e-25	Under-expressed
ST6GALNAC6	9q34.11	9.66	10.59	0.68	0.56	-0.93	1.91e-26	5.19e-25	Under-expressed
MAPK6	15q21.2	10.67	9.75	0.68	0.55	0.92	1.95e-26	5.28e-25	Over-expressed
USP54	10q22.2	9.56	10.61	0.77	0.62	-1.05	2.05e-26	5.52e-25	Under-expressed
HAUS6	9p22.1	8.87	7.98	0.69	0.46	0.89	2.19e-26	5.89e-25	Over-expressed
UTP6	17q11.2	10.06	9.51	0.4	0.33	0.55	2.39e-26	6.44e-25	Over-expressed
CACNB1	17q12	7.1	8.78	1.24	0.99	-1.68	2.41e-26	6.48e-25	Under-expressed
WWP2	16q22.1	10.15	10.91	0.55	0.47	-0.76	2.45e-26	6.56e-25	Under-expressed
CENPQ	6p12.3	7.47	6.47	0.76	0.55	0.99	2.5e-26	6.68e-25	Over-expressed
HSPA14	10p13	9.39	8.58	0.65	0.38	0.81	2.53e-26	6.75e-25	Over-expressed
MEGF6	1p36.32	8.76	10.31	1.07	1.02	-1.54	2.68e-26	7.15e-25	Under-expressed
GNPNAT1	14q22.1	10.6	9.56	0.74	0.65	1.04	3.12e-26	8.29e-25	Over-expressed
TMEM130	7q22.1	5.61	8.16	1.83	1.6	-2.55	3.23e-26	8.58e-25	Under-expressed
MRPL42	12q22	10	9.15	0.62	0.51	0.85	3.53e-26	9.33e-25	Over-expressed
CISH	3p21.2	8.82	10.4	1.28	0.72	-1.58	3.74e-26	9.89e-25	Under-expressed
ZBTB18	1q44	8.99	10.35	1.07	0.68	-1.35	3.86e-26	1.02e-24	Under-expressed
RBM28	7q32.1	9.17	8.37	0.62	0.43	0.8	3.94e-26	1.04e-24	Over-expressed
FCGBP	19q13.2	8.11	10.93	2.04	1.76	-2.82	4.01e-26	1.05e-24	Under-expressed
MAP6	11q13.5	5.7	7.49	1.27	1.14	-1.79	4.11e-26	1.08e-24	Under-expressed
CENPP	9q22.31	6.2	5.05	0.73	0.83	1.15	4.32e-26	1.13e-24	Over-expressed
IGF2BP3	7p15.3	9	5.94	2.08	2.07	3.06	4.56e-26	1.19e-24	Over-expressed
TOM1L2	17p11.2	9.24	10.25	0.78	0.55	-1.01	4.64e-26	1.21e-24	Under-expressed
LSM12	17q21.31	10.36	9.75	0.43	0.39	0.61	4.65e-26	1.21e-24	Over-expressed
NOD1	7p14.3	8.56	9.72	0.84	0.72	-1.16	5.09e-26	1.32e-24	Under-expressed
MAPK10	4q21.3	4.64	6.83	1.51	1.47	-2.19	5.12e-26	1.33e-24	Under-expressed
GPN1	2p23.3	10.39	9.61	0.63	0.36	0.78	5.24e-26	1.35e-24	Over-expressed
DNMT3B	20q11.21	7.15	5.45	1.36	0.85	1.7	5.83e-26	1.51e-24	Over-expressed
CDK4	12q14.1	11.77	10.89	0.67	0.5	0.88	5.97e-26	1.54e-24	Over-expressed
CD1C	1q23.1	4.37	7	2.05	1.42	-2.63	6.07e-26	1.56e-24	Under-expressed
PNO1	2p14	9.63	8.84	0.59	0.48	0.79	6.28e-26	1.61e-24	Over-expressed
SNRPG	2p13.3	10.38	9.34	0.79	0.6	1.04	6.45e-26	1.65e-24	Over-expressed
TGFBR2	3p24.1	11.12	12.22	0.84	0.63	-1.1	6.47e-26	1.66e-24	Under-expressed
MRPS35	12p11.22	10.94	10.01	0.72	0.52	0.94	6.59e-26	1.68e-24	Over-expressed
CEP78	9q21.2	8.07	7.28	0.61	0.44	0.79	6.82e-26	1.74e-24	Over-expressed
FBXO43	8q22.2	4.17	2.53	1.27	0.9	1.64	6.97e-26	1.77e-24	Over-expressed
SPATA18	4q12	5.67	8.15	1.77	1.62	-2.48	7.45e-26	1.89e-24	Under-expressed
ACSS1	20p11.21	8.75	10.4	1.35	0.76	-1.65	7.51e-26	1.9e-24	Under-expressed
SHMT2	12q13.3	11.44	10.47	0.74	0.57	0.97	7.52e-26	1.9e-24	Over-expressed
NUDCD1	8q23.1	9.51	8.59	0.7	0.53	0.92	7.83e-26	1.98e-24	Over-expressed
BBS1	11q13.2	8.81	9.62	0.62	0.47	-0.81	7.9e-26	1.99e-24	Under-expressed
CLK4	5q35.3	7.76	8.72	0.62	0.68	-0.95	8.94e-26	2.25e-24	Under-expressed
APLP2	11q24.3	13.81	14.74	0.68	0.59	-0.93	9.11e-26	2.29e-24	Under-expressed
RNF34	12q24.31	9.55	8.99	0.41	0.35	0.55	9.2e-26	2.31e-24	Over-expressed
CCT6A	7p11.2	12.44	11.6	0.66	0.44	0.84	9.39e-26	2.35e-24	Over-expressed
HSPE1	2q33.1	11.45	10.53	0.65	0.61	0.92	9.78e-26	2.44e-24	Over-expressed
PPP1R13B	14q32.33	9.24	10.35	0.89	0.58	-1.12	1.02e-25	2.54e-24	Under-expressed
FRY	13q13.1	8.1	9.51	1.09	0.79	-1.41	1.04e-25	2.6e-24	Under-expressed
PAK1IP1	6p24.2	9.09	8.25	0.63	0.51	0.84	1.22e-25	3.02e-24	Over-expressed
TTF2	1p13.1	8.74	7.95	0.58	0.5	0.79	1.23e-25	3.06e-24	Over-expressed
RAB10	2p23.3	12.16	11.5	0.53	0.35	0.67	1.33e-25	3.28e-24	Over-expressed
SFTPB	2p11.2	13.66	17.81	3.46	1.74	-4.15	1.38e-25	3.41e-24	Under-expressed
RFTN1	3p24.3	9.49	10.83	0.93	0.92	-1.34	1.4e-25	3.45e-24	Under-expressed
HSD17B4	5q23.1	10.66	11.43	0.51	0.55	-0.77	1.46e-25	3.6e-24	Under-expressed
ABCC6	16p13.11	7.17	9.2	1.64	1.03	-2.03	1.7e-25	4.17e-24	Under-expressed
SEPTIN4	17q22	6.67	7.8	0.84	0.7	-1.13	1.71e-25	4.2e-24	Under-expressed
EMCN	4q24	6.72	8.33	1.1	1.12	-1.61	1.84e-25	4.51e-24	Under-expressed
VPS33A	12q24.31	9.62	9.01	0.46	0.35	0.6	1.89e-25	4.62e-24	Over-expressed
B3GNT8	19q13.2	6.97	8.99	1.57	1.15	-2.02	2.21e-25	5.39e-24	Under-expressed
ADCY9	16p13.3	8.9	10.2	0.96	0.81	-1.29	2.27e-25	5.52e-24	Under-expressed
SCNN1B	16p12.2	8.02	10.67	2.19	1.23	-2.65	2.36e-25	5.73e-24	Under-expressed
TCP1	6q25.3	11.88	11.17	0.56	0.4	0.71	2.8e-25	6.81e-24	Over-expressed
FUCA1	1p36.11	10.62	11.64	0.74	0.68	-1.02	2.97e-25	7.2e-24	Under-expressed
STOML2	9p13.3	11.02	10.2	0.64	0.46	0.82	3.22e-25	7.78e-24	Over-expressed
PPP1R12B	1q32.1	9.33	10.63	0.97	0.81	-1.3	3.35e-25	8.08e-24	Under-expressed
SPARCL1	4q22.1	10.79	12.13	0.98	0.88	-1.34	3.49e-25	8.41e-24	Under-expressed
PDCD5	19q13.11	10.09	9.22	0.62	0.58	0.87	3.57e-25	8.58e-24	Over-expressed
CELF2	10p14	9.38	10.82	1.17	0.74	-1.44	3.61e-25	8.66e-24	Under-expressed
CEP112	17q24.1	6.87	8.13	1.04	0.61	-1.27	3.88e-25	9.3e-24	Under-expressed
PFN2	3q25.1	11.53	9.75	1.22	1.25	1.77	4.17e-25	9.97e-24	Over-expressed
HAUS2	15q15.2	9.13	8.52	0.47	0.35	0.6	4.67e-25	1.11e-23	Over-expressed
DISP1	1q41	7.5	8.64	0.86	0.72	-1.14	4.98e-25	1.19e-23	Under-expressed
ENOPH1	4q21.22	10.28	9.67	0.45	0.4	0.61	5.09e-25	1.21e-23	Over-expressed
CHAC2	2p16.2	6.72	5.54	0.87	0.77	1.18	5.25e-25	1.25e-23	Over-expressed
EPB41L4A	5q22.1-q22.2	7.54	8.97	1.2	0.66	-1.43	5.46e-25	1.3e-23	Under-expressed
RAP1GAP	1p36.12	9.14	11.35	1.75	1.27	-2.21	6.21e-25	1.47e-23	Under-expressed
ARNTL2	12p11.23	7.95	5.69	1.64	1.5	2.25	6.88e-25	1.63e-23	Over-expressed
BCCIP	10q26.2	10.38	9.77	0.49	0.35	0.61	6.9e-25	1.63e-23	Over-expressed
ARHGAP24	4q21.23-q21.3	7.5	8.58	0.84	0.66	-1.08	7.45e-25	1.76e-23	Under-expressed
MGLL	3q21.3	10.88	12.37	1.25	0.71	-1.5	7.81e-25	1.84e-23	Under-expressed
NEMP1	12q13.3	9.62	8.67	0.78	0.48	0.94	7.86e-25	1.84e-23	Over-expressed
HDAC2	6q21	11.19	10.46	0.59	0.38	0.73	8.86e-25	2.08e-23	Over-expressed
SNF8	17q21.32	10.49	9.85	0.46	0.44	0.64	9.32e-25	2.18e-23	Over-expressed
PHKB	16q12.1	10.46	11.21	0.54	0.52	-0.75	9.96e-25	2.33e-23	Under-expressed
MARF1	16p13.11	10.34	11.08	0.55	0.48	-0.74	1.03e-24	2.4e-23	Under-expressed
TWF1	12q12	11.44	10.59	0.65	0.53	0.85	1.04e-24	2.41e-23	Over-expressed
NMD3	3q26.1	10.32	9.55	0.58	0.5	0.77	1.04e-24	2.42e-23	Over-expressed
RASSF5	1q32.1	9.19	10.25	0.84	0.62	-1.05	1.14e-24	2.66e-23	Under-expressed
CYBRD1	2q31.1	10.4	11.9	1.08	1.03	-1.5	1.28e-24	2.95e-23	Under-expressed
HPRT1	Xq26.2-q26.3	9.94	8.95	0.74	0.64	0.99	1.37e-24	3.16e-23	Over-expressed
TRIM59	3q25.33	8.21	7.09	0.82	0.75	1.12	1.38e-24	3.2e-23	Over-expressed
DELE1	5q31.3	9.67	10.32	0.46	0.45	-0.65	1.49e-24	3.44e-23	Under-expressed
LRRK2	12q12	8.36	11.01	1.93	1.81	-2.65	1.5e-24	3.44e-23	Under-expressed
ABCA3	16p13.3	10.15	12.64	2.07	1.29	-2.49	1.61e-24	3.71e-23	Under-expressed
SSX2IP	1p22.3	8.94	7.87	0.84	0.65	1.07	1.79e-24	4.1e-23	Over-expressed
MTIF2	2p16.1	9.8	9.23	0.48	0.26	0.57	1.83e-24	4.18e-23	Over-expressed
ALPL	1p36.12	8.71	11.31	1.87	1.82	-2.61	1.88e-24	4.29e-23	Under-expressed
CARF	2q33.2	6.49	7.45	0.73	0.61	-0.95	2e-24	4.57e-23	Under-expressed
LSM5	7p14.3	9.75	8.97	0.59	0.5	0.78	2.11e-24	4.81e-23	Over-expressed
PRMT1	19q13.33	11.44	10.75	0.54	0.44	0.69	2.31e-24	5.25e-23	Over-expressed
PSAT1	9q21.2	9.58	7.6	1.49	1.31	1.98	2.46e-24	5.58e-23	Over-expressed
FOLR1	11q13.4	9.05	12.16	2.62	1.57	-3.12	2.47e-24	5.6e-23	Under-expressed
RAD18	3p25.3	8.06	7.32	0.58	0.47	0.75	2.69e-24	6.08e-23	Over-expressed
VPS13D	1p36.22-p36.21	9.91	10.78	0.73	0.44	-0.87	2.69e-24	6.08e-23	Under-expressed
UMPS	3q21.2	9.58	8.93	0.53	0.37	0.65	2.83e-24	6.39e-23	Over-expressed
NDUFA9	12p13.32	10.63	9.79	0.69	0.47	0.84	2.95e-24	6.65e-23	Over-expressed
RBPMS	8p12	9.57	10.83	1.03	0.69	-1.26	3.01e-24	6.75e-23	Under-expressed
CYREN	7q33	9.66	8.99	0.54	0.37	0.66	3.12e-24	7.01e-23	Over-expressed
TOMM70	3q12.2	11	10.46	0.43	0.33	0.54	3.47e-24	7.76e-23	Over-expressed
XPO1	2p15	12.14	11.61	0.41	0.34	0.53	4.04e-24	9.03e-23	Over-expressed
FAM210A	18p11.21	8.58	7.85	0.6	0.42	0.73	4.09e-24	9.14e-23	Over-expressed
YWHAG	7q11.23	12.56	11.84	0.56	0.46	0.72	4.3e-24	9.58e-23	Over-expressed
YARS2	12p11.21	8.84	8.1	0.62	0.4	0.74	4.31e-24	9.58e-23	Over-expressed
ALOX15B	17p13.1	7.56	10.42	2.35	1.6	-2.85	4.41e-24	9.79e-23	Under-expressed
GGA2	16p12.2	10.75	11.43	0.49	0.48	-0.68	4.58e-24	1.02e-22	Under-expressed
B3GNT5	3q27.1	10.33	9.17	0.87	0.79	1.17	4.61e-24	1.02e-22	Over-expressed
ZDHHC1	16q22.1	7.17	8.17	0.77	0.66	-1	5.23e-24	1.16e-22	Under-expressed
LIMD1	3p21.31	9.81	10.8	0.68	0.75	-1	5.34e-24	1.18e-22	Under-expressed
EFTUD2	17q21.31	11.41	10.88	0.44	0.3	0.53	5.74e-24	1.27e-22	Over-expressed
DNAJB11	3q27.3	10.97	10.28	0.54	0.44	0.69	6.12e-24	1.35e-22	Over-expressed
NOP56	20p13	11.2	10.45	0.6	0.46	0.75	6.57e-24	1.44e-22	Over-expressed
GTF2IRD2	7q11.23	7.74	8.65	0.72	0.58	-0.91	6.89e-24	1.51e-22	Under-expressed
CREBRF	5q35.1	7.74	8.68	0.6	0.73	-0.94	7.02e-24	1.54e-22	Under-expressed
NRM	6p21.33	8.69	7.68	0.79	0.64	1.01	7.62e-24	1.67e-22	Over-expressed
NAPSB	19q13.33	7.03	8.87	1.61	0.8	-1.84	8.23e-24	1.8e-22	Under-expressed
AKAP13	15q25.3	11.26	12.33	0.85	0.69	-1.08	8.49e-24	1.85e-22	Under-expressed
TPM3	1q21.3	13.55	12.97	0.47	0.35	0.58	8.78e-24	1.91e-22	Over-expressed
TBX4	17q23.2	5.95	7.98	1.57	1.33	-2.02	9.03e-24	1.96e-22	Under-expressed
DUS4L	7q22.3	7.83	6.99	0.69	0.5	0.85	9.32e-24	2.02e-22	Over-expressed
PRG4	1q31.1	4.51	7.61	2.07	2.38	-3.1	9.64e-24	2.09e-22	Under-expressed
PUS1	12q24.33	9.16	8.3	0.66	0.58	0.86	9.7e-24	2.1e-22	Over-expressed
MAGOHB	12p13.2	8.56	7.72	0.65	0.55	0.84	1e-23	2.17e-22	Over-expressed
MAP3K3	17q23.3	9.07	9.88	0.67	0.46	-0.81	1.03e-23	2.22e-22	Under-expressed
CALU	7q32.1	12.79	11.85	0.74	0.61	0.95	1.03e-23	2.22e-22	Over-expressed
PRX	19q13.2	6.84	8.33	1.01	1.13	-1.49	1.06e-23	2.27e-22	Under-expressed
TMEM106C	12q13.11	11.04	9.99	0.83	0.67	1.05	1.09e-23	2.34e-22	Over-expressed
HSPB7	1p36.13	5.15	6.83	1.32	1.08	-1.68	1.1e-23	2.35e-22	Under-expressed
PHACTR1	6p24.1	4.6	6.36	1.32	1.22	-1.76	1.16e-23	2.47e-22	Under-expressed
MAPKAPK5	12q24.12-q24.13	9.38	8.84	0.43	0.35	0.54	1.16e-23	2.48e-22	Over-expressed
AIMP2	7p22.1	9.48	8.69	0.63	0.49	0.79	1.17e-23	2.5e-22	Over-expressed
SMARCA2	9p24.3	9.94	10.92	0.81	0.57	-0.98	1.22e-23	2.59e-22	Under-expressed
AMY2B	1p21.1	6.08	8.02	1.56	1.22	-1.94	1.32e-23	2.8e-22	Under-expressed
THRA	17q21.1	8.52	9.5	0.83	0.54	-0.98	1.41e-23	2.99e-22	Under-expressed
EXOSC3	9p13.2	8.56	7.89	0.56	0.38	0.67	1.56e-23	3.3e-22	Over-expressed
HAUS8	19p13.11	7.49	6.71	0.6	0.52	0.78	1.64e-23	3.47e-22	Over-expressed
PSMC4	19q13.2	11.25	10.55	0.57	0.43	0.7	1.66e-23	3.5e-22	Over-expressed
GTF2E1	3q13.33	8.69	8.04	0.53	0.38	0.65	1.67e-23	3.51e-22	Over-expressed
SPHK1	17q25.1	8.31	6.71	1.15	1.19	1.61	1.72e-23	3.63e-22	Over-expressed
C15ORF41	15q14	7.13	6.22	0.71	0.62	0.91	1.79e-23	3.77e-22	Over-expressed
KCMF1	2p11.2	10.62	10.08	0.47	0.29	0.55	1.84e-23	3.87e-22	Over-expressed
PAWR	12q21.2	8.59	7.74	0.68	0.55	0.85	1.85e-23	3.87e-22	Over-expressed
PDZD2	5p13.3	7.43	9.35	1.62	1.08	-1.92	1.88e-23	3.93e-22	Under-expressed
SKA2	17q22	9.81	8.96	0.66	0.57	0.85	1.9e-23	3.97e-22	Over-expressed
PTPN13	4q21.3	8.52	10.66	1.5	1.61	-2.13	1.92e-23	4.01e-22	Under-expressed
LTBP2	14q24.3	11.07	12.51	1.05	1.04	-1.44	1.93e-23	4.01e-22	Under-expressed
TMEM8B	9p13.3	7.7	8.74	0.88	0.58	-1.05	1.94e-23	4.05e-22	Under-expressed
CCDC34	11p14.1	8.4	7.17	0.98	0.79	1.23	2.11e-23	4.38e-22	Over-expressed
CCT3	1q22	13.09	12.36	0.53	0.54	0.74	2.35e-23	4.88e-22	Over-expressed
UNC13B	9p13.3	10.28	11.62	1.07	0.86	-1.34	2.39e-23	4.94e-22	Under-expressed
XRCC3	14q32.33	8.61	7.67	0.66	0.71	0.94	2.42e-23	4.99e-22	Over-expressed
PPIL1	6p21.2	10.04	9.2	0.65	0.57	0.84	2.43e-23	5.01e-22	Over-expressed
GTF2IRD2B	7q11.23	6.16	7.26	0.9	0.68	-1.11	2.48e-23	5.12e-22	Under-expressed
MRPS22	3q23	9.14	8.5	0.55	0.35	0.64	2.54e-23	5.22e-22	Over-expressed
ACTR3	2q14.1	12.62	11.98	0.53	0.37	0.64	2.76e-23	5.67e-22	Over-expressed
OLA1	2q31.1	11.01	10.26	0.6	0.48	0.75	3.12e-23	6.4e-22	Over-expressed
ADAMTSL2	9q34.2	7.46	8.92	1.08	1.06	-1.47	3.13e-23	6.41e-22	Under-expressed
MAP6D1	3q27.1	5.78	4.51	1.01	0.82	1.26	3.24e-23	6.62e-22	Over-expressed
C20ORF194	20p13	8.09	9.02	0.7	0.66	-0.93	3.24e-23	6.62e-22	Under-expressed
PFKP	10p15.2	11.93	10.48	1.12	0.99	1.45	3.24e-23	6.62e-22	Over-expressed
FAM117A	17q21.33	8.19	9.16	0.82	0.56	-0.97	3.3e-23	6.72e-22	Under-expressed
CNOT9	2q35	8.16	7.49	0.53	0.43	0.66	3.41e-23	6.94e-22	Over-expressed
ARID4A	14q23.1	8.46	9.16	0.5	0.51	-0.69	3.51e-23	7.13e-22	Under-expressed
TLR2	4q31.3	8.65	10.22	1.23	1.06	-1.57	3.79e-23	7.69e-22	Under-expressed
EZH1	17q21.2	8.92	9.64	0.59	0.45	-0.72	3.81e-23	7.72e-22	Under-expressed
PLLP	16q13	7.8	9.54	1.42	1.11	-1.75	4.2e-23	8.5e-22	Under-expressed
PRTFDC1	10p12.1	7.91	6.54	1.13	0.84	1.37	4.28e-23	8.65e-22	Over-expressed
EEF1E1	6p24.3	8.75	7.98	0.62	0.5	0.77	4.34e-23	8.75e-22	Over-expressed
PODN	1p32.3	8.74	10.22	1.14	1.02	-1.47	4.69e-23	9.44e-22	Under-expressed
TFG	3q12.2	11.59	10.95	0.51	0.41	0.63	4.85e-23	9.74e-22	Over-expressed
COA7	1p32.3	8.21	7.47	0.57	0.5	0.74	4.88e-23	9.79e-22	Over-expressed
ADA	20q13.12	7.84	6.51	1.04	0.9	1.33	4.95e-23	9.92e-22	Over-expressed
THOP1	19p13.3	9.6	8.82	0.64	0.48	0.78	5.17e-23	1.03e-21	Over-expressed
DAAM2	6p21.2	7.66	9.54	1.52	1.23	-1.88	5.18e-23	1.04e-21	Under-expressed
MRGBP	20q13.33	9.29	8.52	0.61	0.51	0.77	5.37e-23	1.07e-21	Over-expressed
CAPN3	15q15.1	5.98	7.92	1.5	1.34	-1.93	5.39e-23	1.07e-21	Under-expressed
POLR2H	3q27.1	10.3	9.56	0.57	0.51	0.73	5.5e-23	1.09e-21	Over-expressed
ZCWPW2	3p24.1	2.71	3.97	1.05	0.78	-1.26	5.51e-23	1.09e-21	Under-expressed
CHRDL1	Xq23	6.35	9.02	2.28	1.52	-2.67	5.73e-23	1.14e-21	Under-expressed
PCGF6	10q24.33	7.72	7.02	0.59	0.43	0.7	6.11e-23	1.21e-21	Over-expressed
NEDD9	6p24.2	10.43	11.86	1.01	1.1	-1.43	6.44e-23	1.27e-21	Under-expressed
NPC2	14q24.3	12.48	13.95	1.17	0.98	-1.47	6.54e-23	1.29e-21	Under-expressed
SLC34A2	4p15.2	12.8	15.53	2.46	1.22	-2.73	6.6e-23	1.3e-21	Under-expressed
PXMP4	20q11.22	8.51	10	1.28	0.84	-1.49	6.77e-23	1.33e-21	Under-expressed
PINK1	1p36.12	10.22	10.89	0.54	0.45	-0.67	7.36e-23	1.45e-21	Under-expressed
ZC3H8	2q14.1	7.13	6.4	0.61	0.44	0.73	7.72e-23	1.52e-21	Over-expressed
CD81	11p15.5	12.89	13.74	0.7	0.56	-0.86	7.74e-23	1.52e-21	Under-expressed
LOC100129034	9q33.3	10.42	11.44	0.88	0.57	-1.02	7.84e-23	1.54e-21	Under-expressed
EIF3J	15q21.1	10.61	10.01	0.49	0.39	0.6	7.88e-23	1.54e-21	Over-expressed
PIK3IP1	22q12.2	9.35	10.41	0.88	0.66	-1.06	8.16e-23	1.59e-21	Under-expressed
OPHN1	Xq12	7.46	8.66	0.99	0.75	-1.2	8.5e-23	1.66e-21	Under-expressed
ARL6IP1	16p12.3	12.76	12.07	0.56	0.46	0.69	9.41e-23	1.83e-21	Over-expressed
PRICKLE2	3p14.1	7.71	8.93	1.05	0.66	-1.21	9.45e-23	1.84e-21	Under-expressed
ENTPD3	3p22.1	6.55	8.56	1.8	1	-2.02	9.54e-23	1.85e-21	Under-expressed
MTURN	7p14.3	8.75	10.15	1.24	0.72	-1.4	9.6e-23	1.86e-21	Under-expressed
PSMB7	9q33.3	11.13	10.46	0.52	0.47	0.67	1.02e-22	1.97e-21	Over-expressed
STXBP1	9q34.11	9.63	10.98	1.13	0.83	-1.35	1.09e-22	2.12e-21	Under-expressed
IL6R	1q21.3	8.33	9.67	1.11	0.87	-1.35	1.16e-22	2.23e-21	Under-expressed
DIABLO	12q24.31	10.25	9.59	0.52	0.46	0.66	1.18e-22	2.28e-21	Over-expressed
SLC16A11	17p13.1	3.82	5.84	1.59	1.41	-2.02	1.2e-22	2.3e-21	Under-expressed
GPRASP1	Xq22.1	6.04	7.3	0.88	0.99	-1.26	1.25e-22	2.4e-21	Under-expressed
RPF2	6q21	8.64	7.9	0.58	0.52	0.74	1.29e-22	2.48e-21	Over-expressed
PHF19	9q33.2	9.53	8.65	0.7	0.61	0.88	1.31e-22	2.51e-21	Over-expressed
SPINDOC	11q13.1	9.35	8.55	0.64	0.55	0.8	1.37e-22	2.63e-21	Over-expressed
PIFO	1p13.2	6.43	8.61	1.76	1.47	-2.18	1.37e-22	2.63e-21	Under-expressed
PPFIBP2	11p15.4	8.42	9.52	0.94	0.65	-1.1	1.39e-22	2.64e-21	Under-expressed
WDTC1	1p36.11	10.48	11.15	0.58	0.4	-0.67	1.41e-22	2.69e-21	Under-expressed
MRPS17	7p11.2	8.45	7.66	0.64	0.55	0.8	1.51e-22	2.87e-21	Over-expressed
RBM17	10p15.1	10.61	10.09	0.44	0.31	0.52	1.56e-22	2.96e-21	Over-expressed
DRAM1	12q23.2	10.47	11.92	1.08	1.09	-1.45	1.57e-22	2.97e-21	Under-expressed
JPT1	17q25.1	11.93	10.9	0.7	0.82	1.02	1.57e-22	2.97e-21	Over-expressed
EIPR1	2p25.3	9.47	8.82	0.52	0.45	0.65	1.59e-22	3.02e-21	Over-expressed
TEX10	9q31.1	8.85	8.2	0.55	0.41	0.65	1.63e-22	3.08e-21	Over-expressed
PARM1	4q13.3	10.43	12.38	1.7	1.09	-1.94	1.63e-22	3.08e-21	Under-expressed
UBA6	4q13.2	10.2	9.56	0.52	0.42	0.64	1.66e-22	3.13e-21	Over-expressed
RPA3	7p21.3	9.1	8.2	0.72	0.62	0.9	1.66e-22	3.13e-21	Over-expressed
ZC3HC1	7q32.2	8.8	8.2	0.47	0.41	0.59	1.68e-22	3.16e-21	Over-expressed
C2ORF49	2q12.2	7.49	6.81	0.59	0.41	0.69	1.68e-22	3.16e-21	Over-expressed
PRKCE	2p21	7.67	8.57	0.77	0.55	-0.9	1.71e-22	3.2e-21	Under-expressed
NISCH	3p21.1	10.16	10.97	0.65	0.55	-0.81	1.79e-22	3.35e-21	Under-expressed
SLC25A23	19p13.3	10.32	11.09	0.66	0.46	-0.77	1.83e-22	3.43e-21	Under-expressed
SPATS2	12q13.12	9.73	8.96	0.65	0.47	0.77	1.89e-22	3.53e-21	Over-expressed
NAA15	4q31.1	10.33	9.72	0.51	0.39	0.61	1.92e-22	3.57e-21	Over-expressed
SPATA6L	9p24.2-p24.1	5.46	7.01	1.32	0.94	-1.55	1.93e-22	3.59e-21	Under-expressed
MRPS12	19q13.2	9.89	8.93	0.81	0.61	0.97	2.04e-22	3.8e-21	Over-expressed
CPQ	8q22.1	8.23	9.44	1.05	0.69	-1.21	2.06e-22	3.82e-21	Under-expressed
AOC3	17q21.31	9.05	10.6	1.24	1.05	-1.54	2.07e-22	3.85e-21	Under-expressed
SLC15A2	3q13.33	7.37	9.28	1.65	1.11	-1.91	2.14e-22	3.96e-21	Under-expressed
MRTO4	1p36.13	10.28	9.55	0.56	0.53	0.73	2.22e-22	4.11e-21	Over-expressed
EMP2	16p13.13	11.52	12.66	0.93	0.75	-1.14	2.24e-22	4.14e-21	Under-expressed
FKBP4	12p13.33	11.65	10.62	0.84	0.69	1.03	2.25e-22	4.15e-21	Over-expressed
MRPL13	8q24.12	9.96	9.03	0.77	0.6	0.93	2.33e-22	4.28e-21	Over-expressed
F8	Xq28	7.8	8.81	0.84	0.64	-1	2.4e-22	4.42e-21	Under-expressed
KRR1	12q21.2	9.73	9.14	0.49	0.38	0.59	2.52e-22	4.62e-21	Over-expressed
PTPRE	10q26.2	9.3	10.57	1.11	0.74	-1.27	2.69e-22	4.93e-21	Under-expressed
DCAF13	8q22.3	10.44	9.66	0.62	0.56	0.79	2.69e-22	4.94e-21	Over-expressed
ATP5F1B	12q13.3	13.67	12.98	0.61	0.4	0.69	2.82e-22	5.15e-21	Over-expressed
ABI3BP	3q12.2	7.35	9.23	1.57	1.21	-1.88	2.86e-22	5.23e-21	Under-expressed
RMDN2	2p22.2	6.59	7.9	1.14	0.77	-1.31	2.93e-22	5.34e-21	Under-expressed
UTP18	17q21.33	9.87	9.28	0.5	0.37	0.59	2.96e-22	5.39e-21	Over-expressed
HAUS1	18q21.1	8.61	7.69	0.82	0.51	0.93	3.09e-22	5.62e-21	Over-expressed
SFTPD	10q22.3	8.88	12.05	2.62	2.1	-3.17	3.13e-22	5.69e-21	Under-expressed
TRA2B	3q27.2	11.35	10.97	0.32	0.24	0.38	3.28e-22	5.96e-21	Over-expressed
UBE2N	12q22	11.16	10.52	0.53	0.41	0.63	3.46e-22	6.27e-21	Over-expressed
CEP57L1	6q21	7.15	6.32	0.7	0.53	0.83	3.47e-22	6.27e-21	Over-expressed
UCHL3	13q22.2	8.81	8.05	0.61	0.53	0.76	3.51e-22	6.35e-21	Over-expressed
TMEM108	3q22.1	6.04	8.01	1.78	1.04	-1.98	3.65e-22	6.58e-21	Under-expressed
STRAP	12p12.3	11.46	10.63	0.75	0.44	0.83	3.66e-22	6.59e-21	Over-expressed
SYT15	10q11.22	5.46	7.36	1.31	1.54	-1.9	3.73e-22	6.72e-21	Under-expressed
PTGES3	12q13.3|12	12.98	12.37	0.51	0.4	0.62	3.79e-22	6.81e-21	Over-expressed
ZNF763	19p13.2	4.75	5.94	1.02	0.72	-1.19	3.88e-22	6.97e-21	Under-expressed
ALKBH2	12q24.11	8.22	7.4	0.69	0.52	0.82	3.89e-22	6.98e-21	Over-expressed
FMO5	1q21.1	8.02	10.35	2.04	1.36	-2.33	3.92e-22	7.01e-21	Under-expressed
EED	11q14.2	8.94	8.32	0.55	0.33	0.61	4.31e-22	7.71e-21	Over-expressed
RFWD3	16q23.1	9.99	9.29	0.57	0.48	0.7	4.44e-22	7.93e-21	Over-expressed
CYP4V2	4q35.1-q35.2	8.72	9.61	0.71	0.64	-0.89	4.47e-22	7.97e-21	Under-expressed
DYNLL1	12q24.31	11.88	11.27	0.47	0.46	0.62	4.54e-22	8.1e-21	Over-expressed
ABCF2	7q36.1	10.68	10.17	0.43	0.34	0.51	4.59e-22	8.17e-21	Over-expressed
KCNQ1	11p15.5-p15.4	7.94	9.87	1.71	1.11	-1.94	4.61e-22	8.2e-21	Under-expressed
EFCAB6	22q13.2-q13.31	3.42	5.29	1.43	1.39	-1.87	4.85e-22	8.61e-21	Under-expressed
FAM162A	3q21.1	10.12	9.2	0.79	0.55	0.91	4.91e-22	8.71e-21	Over-expressed
HDGF	1q23.1	13.35	12.64	0.55	0.52	0.71	5.14e-22	9.11e-21	Over-expressed
FAT4	4q28.1	7	8.59	1.28	1.13	-1.59	5.35e-22	9.45e-21	Under-expressed
PITPNM3	17p13.2-p13.1	7.4	8.87	1.35	0.73	-1.47	5.42e-22	9.57e-21	Under-expressed
SORCS2	4p16.1	6.21	8.71	2	1.79	-2.5	5.73e-22	1.01e-20	Under-expressed
PUS7	7q22.3	9.13	8.33	0.62	0.6	0.8	5.75e-22	1.01e-20	Over-expressed
PARL	3q27.1	10.12	9.53	0.51	0.35	0.58	5.93e-22	1.04e-20	Over-expressed
IL33	9p24.1	7.54	9.31	1.56	1.02	-1.76	6e-22	1.05e-20	Under-expressed
HLA-DQB2	6p21.32	7.33	9.84	2.05	1.73	-2.51	6.13e-22	1.08e-20	Under-expressed
TRMT10C	3q12.3	9.27	8.58	0.59	0.44	0.69	6.14e-22	1.08e-20	Over-expressed
ATP5MC3	2q31.1	11.99	11.24	0.66	0.44	0.75	6.15e-22	1.08e-20	Over-expressed
CYP4X1	1p33|1	5.8	8.36	2.33	1.33	-2.56	6.22e-22	1.09e-20	Under-expressed
MPHOSPH9	12q24.31	8.01	7.02	0.8	0.7	0.99	6.24e-22	1.09e-20	Over-expressed
CTSO	4q32.1	9.42	10.37	0.84	0.54	-0.95	6.27e-22	1.09e-20	Under-expressed
SLC46A2	9q32	4.67	7.31	2.06	1.95	-2.64	6.27e-22	1.09e-20	Under-expressed
AP2S1	19q13.32	10.72	10.05	0.56	0.44	0.67	6.36e-22	1.11e-20	Over-expressed
SCLT1	4q28.2	7.59	6.91	0.54	0.49	0.68	6.54e-22	1.14e-20	Over-expressed
FAM13B	5q31.2	8.54	9.29	0.63	0.51	-0.75	6.82e-22	1.18e-20	Under-expressed
TXNIP	1q21.1	12.81	14.08	1.02	0.92	-1.27	7.01e-22	1.21e-20	Under-expressed
NUP107	12q15	10.11	9.27	0.68	0.59	0.84	7.04e-22	1.22e-20	Over-expressed
ATP11A	13q34	11.42	12.94	1.28	1.01	-1.52	7.17e-22	1.24e-20	Under-expressed
HPGDS	4q22.3	4.21	6.44	1.93	1.37	-2.23	7.19e-22	1.24e-20	Under-expressed
ZNF19	16q22.2	5.83	6.64	0.64	0.6	-0.81	7.22e-22	1.25e-20	Under-expressed
TIMM23	10q11.22	10.11	9.47	0.5	0.47	0.64	7.6e-22	1.31e-20	Over-expressed
PGAM4	Xq21.1	6.41	5.48	0.74	0.67	0.93	7.95e-22	1.37e-20	Over-expressed
NEK8	17q11.2	6.68	7.58	0.76	0.6	-0.91	8e-22	1.37e-20	Under-expressed
POLR2D	2q14.3	9.76	9.15	0.5	0.43	0.61	8.79e-22	1.51e-20	Over-expressed
SNRPA	19q13.2	10.44	9.93	0.41	0.36	0.51	8.99e-22	1.54e-20	Over-expressed
CMAS	12p12.1	9.95	9.13	0.74	0.45	0.82	9.2e-22	1.57e-20	Over-expressed
CA3	8q21.2	3.35	5.76	2.14	1.4	-2.41	9.22e-22	1.58e-20	Under-expressed
DDX52	17q12	9.66	9.08	0.49	0.38	0.58	9.7e-22	1.66e-20	Over-expressed
MACROD2	20p12.1	6.11	8.65	1.77	2.09	-2.54	9.8e-22	1.67e-20	Under-expressed
CCT8	21q21.3	12.04	11.48	0.5	0.34	0.56	9.82e-22	1.67e-20	Over-expressed
ACAD8	11q25	9.14	10.18	0.77	0.81	-1.04	9.92e-22	1.69e-20	Under-expressed
BCL2L12	19q13.33	8.75	7.94	0.64	0.6	0.81	1.05e-21	1.78e-20	Over-expressed
RAB5IF	20q11.23	11.7	10.71	0.76	0.75	0.98	1.05e-21	1.79e-20	Over-expressed
ERGIC2	12p11.22	10.13	9.39	0.65	0.44	0.74	1.06e-21	1.79e-20	Over-expressed
ILF2	1q21.3	12.56	11.85	0.6	0.47	0.71	1.07e-21	1.81e-20	Over-expressed
IMMT	2p11.2|2	11.06	10.6	0.41	0.26	0.46	1.12e-21	1.89e-20	Over-expressed
GPC4	Xq26.2	10.01	11.51	1.37	0.8	-1.5	1.12e-21	1.89e-20	Under-expressed
AQP3	9p13.3	11.24	13.59	2.08	1.39	-2.35	1.14e-21	1.92e-20	Under-expressed
KIF24	9p13.3	7.06	5.87	0.84	0.98	1.19	1.16e-21	1.96e-20	Over-expressed
FCGRT	19q13.33	11.24	12.23	0.81	0.7	-1	1.17e-21	1.96e-20	Under-expressed
ZC3H6	2q14.1	7.73	8.51	0.68	0.49	-0.78	1.19e-21	2.01e-20	Under-expressed
AK1	9q34.11	9.6	10.85	0.86	1.04	-1.25	1.26e-21	2.12e-20	Under-expressed
RPP40	6p25.1	7.3	6.33	0.71	0.78	0.97	1.27e-21	2.12e-20	Over-expressed
CCDC167	6p21.2	8.77	7.8	0.78	0.71	0.97	1.27e-21	2.12e-20	Over-expressed
RPE	2q34	9.94	9.3	0.57	0.4	0.65	1.27e-21	2.13e-20	Over-expressed
SNRPC	6p21.31	10.81	10.15	0.52	0.48	0.66	1.32e-21	2.2e-20	Over-expressed
RTL5	Xq13.1	6.52	8	1.27	0.95	-1.48	1.34e-21	2.24e-20	Under-expressed
ORC5	7q22.1-q22.2	8.89	8.17	0.63	0.43	0.71	1.37e-21	2.28e-20	Over-expressed
SIDT2	11q23.3	9.64	10.38	0.64	0.49	-0.74	1.39e-21	2.31e-20	Under-expressed
ADAMTSL3	15q25.2	5.37	7.2	1.5	1.29	-1.83	1.39e-21	2.32e-20	Under-expressed
YWHAQ	2p25.1	12.99	12.33	0.59	0.39	0.66	1.4e-21	2.32e-20	Over-expressed
RAD51C	17q22	8.2	7.63	0.5	0.36	0.57	1.43e-21	2.37e-20	Over-expressed
RPP30	10q23.31	8.91	8.4	0.44	0.32	0.51	1.49e-21	2.47e-20	Over-expressed
SLC47A1	17p11.2	6.26	8.23	1.54	1.48	-1.97	1.5e-21	2.48e-20	Under-expressed
NIFK	2q14.3	9.99	9.35	0.56	0.39	0.64	1.67e-21	2.76e-20	Over-expressed
VDAC2	10q22.2	10.79	10.09	0.61	0.45	0.7	1.71e-21	2.82e-20	Over-expressed
PREB	2p23.3	10.79	10.23	0.49	0.35	0.56	1.71e-21	2.82e-20	Over-expressed
CCDC86	11q12.2	9.53	8.81	0.61	0.48	0.72	1.77e-21	2.92e-20	Over-expressed
SLBP	4p16.3	10.53	9.88	0.57	0.4	0.65	1.83e-21	3.01e-20	Over-expressed
PLEKHH2	2p21	7.41	8.9	1.22	1.07	-1.5	2.01e-21	3.3e-20	Under-expressed
PSMA2	7p14.1	11.53	10.83	0.59	0.47	0.7	2.04e-21	3.35e-20	Over-expressed
FIGNL1	7p12.2	8.7	7.78	0.77	0.63	0.92	2.07e-21	3.38e-20	Over-expressed
CACYBP	1q25.1	11.03	10.31	0.62	0.49	0.72	2.13e-21	3.49e-20	Over-expressed
MGRN1	16p13.3	10.76	11.6	0.62	0.67	-0.84	2.16e-21	3.52e-20	Under-expressed
EIF2B1	12q24.31	10.36	9.89	0.38	0.34	0.47	2.17e-21	3.54e-20	Over-expressed
FGF14	13q33.1	6.03	7.6	1.33	1.06	-1.56	2.18e-21	3.55e-20	Under-expressed
CAVIN2	2q32.3	8.43	10.09	1.46	1.06	-1.66	2.39e-21	3.9e-20	Under-expressed
CA5B	Xp22.2	6.86	7.67	0.69	0.56	-0.81	2.46e-21	4.01e-20	Under-expressed
RIOK1	6p24.3	9.26	8.63	0.54	0.43	0.63	2.47e-21	4.01e-20	Over-expressed
GATC	12q24.31	5.7	4.79	0.7	0.72	0.92	2.48e-21	4.01e-20	Over-expressed
CDC123	10p14-p13	10.44	9.81	0.56	0.39	0.63	2.65e-21	4.3e-20	Over-expressed
MYL6B	12q13.2	9.61	8.77	0.66	0.64	0.84	2.67e-21	4.31e-20	Over-expressed
NIF3L1	2q33.1	9.37	8.81	0.5	0.34	0.56	2.67e-21	4.32e-20	Over-expressed
ASNS	7q21.3	9.98	8.81	1.07	0.67	1.17	2.78e-21	4.49e-20	Over-expressed
GPR146	7p22.3	6.11	7.14	0.79	0.8	-1.03	2.81e-21	4.53e-20	Under-expressed
LIN54	4q21.22	8.65	8.17	0.42	0.3	0.48	2.85e-21	4.59e-20	Over-expressed
PRPF40A	2q23.3	11.34	10.87	0.41	0.31	0.47	2.93e-21	4.71e-20	Over-expressed
CMC2	16q23.2	9	8.26	0.62	0.53	0.75	3.14e-21	5.04e-20	Over-expressed
MMP12	11q22.2	9.09	6.25	2.08	2.32	2.85	3.25e-21	5.22e-20	Over-expressed
CDC27	17q21.32	10.55	10.04	0.43	0.35	0.5	3.26e-21	5.22e-20	Over-expressed
PNMA2	8p21.2	7.57	9.56	1.81	1.16	-1.99	3.39e-21	5.43e-20	Under-expressed
RALGPS1	9q33.3	7.52	8.57	0.97	0.58	-1.05	3.43e-21	5.49e-20	Under-expressed
ARHGAP44	17p12	7.62	9.21	1.47	0.87	-1.59	3.65e-21	5.83e-20	Under-expressed
VWA2	10q25.3	6.96	9.03	1.98	0.97	-2.08	3.75e-21	5.98e-20	Under-expressed
OPA1	3q29	10.65	10.01	0.57	0.39	0.64	3.81e-21	6.08e-20	Over-expressed
ZNF204P	6p22.1	6.97	8.33	1.19	0.9	-1.36	3.9e-21	6.2e-20	Under-expressed
UBTD1	10q24.1-q24.2	8.62	9.6	0.75	0.77	-0.98	3.96e-21	6.3e-20	Under-expressed
USP14	18p11.32	10.73	10.12	0.49	0.46	0.61	4.12e-21	6.54e-20	Over-expressed
METTL7A	12q13.12	9.53	10.83	1.12	0.88	-1.3	4.18e-21	6.62e-20	Under-expressed
MXD4	4p16.3	10.16	10.87	0.59	0.52	-0.71	4.29e-21	6.79e-20	Under-expressed
ZNF639	3q26.33	9.42	8.82	0.52	0.4	0.6	4.32e-21	6.83e-20	Over-expressed
CORO2B	15q23	4.62	6.26	1.39	1.15	-1.64	4.49e-21	7.1e-20	Under-expressed
C12ORF43	12q24.31	8.15	7.69	0.4	0.31	0.46	4.64e-21	7.32e-20	Over-expressed
EPHA4	2q36.1	7.46	9.35	1.77	0.99	-1.89	4.71e-21	7.41e-20	Under-expressed
ISY1	3q21.3	9.57	9.12	0.41	0.28	0.45	4.71e-21	7.41e-20	Over-expressed
NRAS	1p13.2	10.99	10.25	0.64	0.5	0.74	4.71e-21	7.41e-20	Over-expressed
POLE	12q24.33	9.96	9.04	0.82	0.58	0.92	4.77e-21	7.49e-20	Over-expressed
STIP1	11q13.1	12.16	11.56	0.49	0.44	0.6	4.91e-21	7.71e-20	Over-expressed
PSMA5	1p13.3	11.25	10.51	0.64	0.5	0.74	5.12e-21	8.03e-20	Over-expressed
KPNB1	17q21.32	12.57	11.93	0.57	0.4	0.64	5.17e-21	8.1e-20	Over-expressed
PFDN2	1q23.3	10.47	9.71	0.61	0.58	0.76	5.2e-21	8.13e-20	Over-expressed
GOLT1B	12p12.1	10.77	9.84	0.84	0.56	0.93	5.26e-21	8.22e-20	Over-expressed
ARHGAP6	Xp22.2	5.18	6.49	1.04	1.01	-1.31	5.29e-21	8.25e-20	Under-expressed
ATP1A1	1p13.1	13.65	14.54	0.7	0.7	-0.89	5.45e-21	8.5e-20	Under-expressed
NELFE	6p21.33	10.91	10.28	0.54	0.43	0.63	5.47e-21	8.51e-20	Over-expressed
ANAPC5	12q24.31	11.41	10.9	0.46	0.32	0.51	5.48e-21	8.52e-20	Over-expressed
PFDN4	20q13.2	9.06	8.17	0.74	0.64	0.89	5.74e-21	8.91e-20	Over-expressed
PLD4	14q32.33	4.87	6.84	1.7	1.34	-1.97	5.87e-21	9.11e-20	Under-expressed
DUT	15q21.1	10.07	9.46	0.49	0.45	0.61	5.95e-21	9.22e-20	Over-expressed
EDA2R	Xq12	4.21	6.21	1.65	1.45	-1.99	5.99e-21	9.27e-20	Under-expressed
HMGXB4	22q12.3	9.42	8.91	0.44	0.35	0.51	5.99e-21	9.27e-20	Over-expressed
PGM3	6q14.1	9.33	8.57	0.64	0.55	0.77	6.21e-21	9.6e-20	Over-expressed
HOPX	4q12	10.4	12.88	2.26	1.49	-2.48	6.33e-21	9.76e-20	Under-expressed
MLLT11	1q21.3	7.95	5.97	1.89	0.98	1.98	6.35e-21	9.78e-20	Over-expressed
ST5	11p15.4	10.16	10.98	0.74	0.51	-0.82	6.75e-21	1.04e-19	Under-expressed
PHYKPL	5q35.3	8.48	9.28	0.67	0.58	-0.8	7.03e-21	1.08e-19	Under-expressed
FBL	19q13.2	11.41	10.72	0.63	0.42	0.69	7.16e-21	1.1e-19	Over-expressed
IRX2	5p15.33	6.18	9.11	2.67	1.79	-2.94	7.17e-21	1.1e-19	Under-expressed
MAPRE1	20q11.21	11.8	11.28	0.45	0.34	0.51	7.18e-21	1.1e-19	Over-expressed
LTBP3	11q13.1	11	12.05	0.9	0.71	-1.04	7.42e-21	1.14e-19	Under-expressed
CGAS	6q13	7.29	6.12	0.97	0.84	1.16	7.43e-21	1.14e-19	Over-expressed
DNAJC2	7q22.1	9.63	8.97	0.57	0.43	0.65	7.47e-21	1.14e-19	Over-expressed
ECHDC2	1p32.3	8.87	9.96	0.94	0.75	-1.09	7.52e-21	1.15e-19	Under-expressed
PRDM2	1p36.21	9.7	10.33	0.53	0.46	-0.64	7.81e-21	1.19e-19	Under-expressed
SLC7A5	16q24.2	11.78	10.08	1.53	1.08	1.7	7.99e-21	1.22e-19	Over-expressed
KIAA1109	4q27	9.73	10.63	0.75	0.65	-0.9	8.3e-21	1.26e-19	Under-expressed
HNRNPC	14q11.2	13.44	12.95	0.4	0.36	0.49	8.67e-21	1.32e-19	Over-expressed
ARL6IP6	2q23.3	9.06	8.24	0.75	0.49	0.82	8.78e-21	1.33e-19	Over-expressed
SMS	Xp22.11	10.92	10.14	0.66	0.54	0.77	8.96e-21	1.36e-19	Over-expressed
ROS1	6q22.1	7.53	10.45	2.78	1.49	-2.92	9.01e-21	1.36e-19	Under-expressed
RAE1	20q13.31	9.72	9.06	0.58	0.43	0.66	9.13e-21	1.38e-19	Over-expressed
CMAHP	6p22.3	7.7	9.26	1.38	1.03	-1.56	9.35e-21	1.41e-19	Under-expressed
IRX3	16q12.2	8.26	10.15	1.74	1.12	-1.89	9.49e-21	1.43e-19	Under-expressed
AK4	1p31.3	8.28	6.15	1.58	1.76	2.13	9.52e-21	1.44e-19	Over-expressed
PDK1	2q31.1	9.54	8.58	0.8	0.71	0.96	9.84e-21	1.48e-19	Over-expressed
GART	21q22.11	10.78	10.15	0.57	0.4	0.63	1.09e-20	1.63e-19	Over-expressed
SSBP1	7q34	10.49	9.82	0.56	0.48	0.67	1.11e-20	1.67e-19	Over-expressed
RASGRF1	15q25.1	5.33	8.04	2.05	2.22	-2.71	1.18e-20	1.77e-19	Under-expressed
CAT	11p13	10.34	11.26	0.79	0.66	-0.92	1.18e-20	1.77e-19	Under-expressed
LAMA2	6q22.33	7.97	9.43	1.23	1.05	-1.45	1.2e-20	1.8e-19	Under-expressed
MAOA	Xp11.3	10.02	11.84	1.63	1.19	-1.82	1.24e-20	1.86e-19	Under-expressed
MYH11	16p13.11	9.17	11.22	1.77	1.44	-2.05	1.27e-20	1.89e-19	Under-expressed
KIAA0513	16q24.1	8.51	9.5	0.86	0.7	-0.99	1.27e-20	1.9e-19	Under-expressed
ADHFE1	8q13.1	4.82	6.68	1.63	1.28	-1.86	1.34e-20	2e-19	Under-expressed
MFN1	3q26.33	9.78	9.18	0.53	0.4	0.6	1.35e-20	2.01e-19	Over-expressed
PSME3	17q21.31	11.53	11.03	0.46	0.32	0.51	1.38e-20	2.05e-19	Over-expressed
YWHAZ	8q22.3	14.64	13.98	0.52	0.52	0.65	1.38e-20	2.05e-19	Over-expressed
TXNDC11	16p13.13	10.81	11.51	0.62	0.46	-0.69	1.39e-20	2.06e-19	Under-expressed
ZCCHC24	10q22.3	8.66	9.53	0.75	0.61	-0.87	1.44e-20	2.13e-19	Under-expressed
METTL5	2q31.1	9.27	8.59	0.61	0.46	0.69	1.47e-20	2.18e-19	Over-expressed
TK2	16q21	9.14	9.91	0.64	0.58	-0.77	1.51e-20	2.23e-19	Under-expressed
PLIN5	19p13.3	4.78	6.74	1.66	1.43	-1.96	1.54e-20	2.28e-19	Under-expressed
NCAPD3	11q25	9.6	8.72	0.81	0.55	0.88	1.57e-20	2.32e-19	Over-expressed
PTCH1	9q22.32	7.37	8.65	1.09	0.93	-1.28	1.6e-20	2.36e-19	Under-expressed
NOL10	2p25.1	9.69	9.18	0.45	0.35	0.51	1.63e-20	2.4e-19	Over-expressed
ZNF750	17q25.3	5.7	8.35	2.48	1.56	-2.66	1.67e-20	2.45e-19	Under-expressed
SCUBE2	11p15.4	5.95	8.26	1.91	1.75	-2.31	1.67e-20	2.46e-19	Under-expressed
ORMDL3	17q21.1	10.77	11.5	0.63	0.51	-0.73	1.7e-20	2.5e-19	Under-expressed
SAP30L	5q33.2	8.98	9.57	0.49	0.45	-0.59	1.71e-20	2.51e-19	Under-expressed
CITED2	6q24.1	10.38	11.58	0.96	0.94	-1.2	1.72e-20	2.52e-19	Under-expressed
CCR6	6q27	5.69	7.07	1.1	1.09	-1.38	1.81e-20	2.65e-19	Under-expressed
KAT2B	3p24.3	8.21	9.1	0.73	0.67	-0.89	1.83e-20	2.68e-19	Under-expressed
PHB	17q21.33	11.94	11.34	0.51	0.42	0.59	1.87e-20	2.74e-19	Over-expressed
SMNDC1	10q25.2	9.69	9.22	0.43	0.3	0.47	1.89e-20	2.76e-19	Over-expressed
LSG1	3q29	10.18	9.53	0.63	0.34	0.65	1.98e-20	2.88e-19	Over-expressed
BZW2	7p21.1	11.28	10.53	0.62	0.56	0.75	1.99e-20	2.9e-19	Over-expressed
UBE2MP1	16p11.2	6.78	6.12	0.57	0.48	0.66	1.99e-20	2.9e-19	Over-expressed
DOK4	16q21	9.26	10.65	1.17	1.02	-1.38	2.15e-20	3.12e-19	Under-expressed
SGMS2	4q25	9.69	10.81	1.01	0.74	-1.12	2.19e-20	3.18e-19	Under-expressed
FAM107A	3p14.3-p14.2	6.14	8	1.52	1.43	-1.85	2.23e-20	3.23e-19	Under-expressed
IFRD1	7q31.1	10.02	9.03	0.92	0.62	0.99	2.23e-20	3.23e-19	Over-expressed
ZNF608	5q23.2	7.58	8.89	1.23	0.74	-1.3	2.69e-20	3.89e-19	Under-expressed
CLIC5	6p21.1	7.39	9.45	1.69	1.6	-2.06	2.77e-20	4e-19	Under-expressed
PNP	14q11.2	10.65	9.76	0.76	0.67	0.9	2.79e-20	4.03e-19	Over-expressed
ZMYND19	9q34.3	8.72	8.07	0.54	0.51	0.66	2.87e-20	4.14e-19	Over-expressed
CSTF3	11p13	9.46	8.99	0.42	0.31	0.47	2.89e-20	4.17e-19	Over-expressed
DHX36	3q25.2	10.09	9.52	0.49	0.42	0.57	2.99e-20	4.31e-19	Over-expressed
USP1	1p31.3	10.3	9.69	0.55	0.42	0.61	3.05e-20	4.38e-19	Over-expressed
SMCO3	12p12.3	2.4	3.91	1.22	1.19	-1.51	3.12e-20	4.48e-19	Under-expressed
DHX37	12q24.31	9.46	8.73	0.65	0.5	0.73	3.41e-20	4.89e-19	Over-expressed
CHADL	22q13.2	5	6.44	1.34	0.89	-1.44	3.41e-20	4.89e-19	Under-expressed
CASZ1	1p36.22	8.4	9.47	0.98	0.69	-1.07	3.45e-20	4.94e-19	Under-expressed
HIST1H2BJ	6p22.1	5.37	3.48	1.73	1.23	1.89	3.52e-20	5.04e-19	Over-expressed
ESAM	11q24.2	9.01	10.08	0.78	0.93	-1.07	3.61e-20	5.15e-19	Under-expressed
MVP	16p11.2	12.3	13.26	0.91	0.57	-0.97	3.64e-20	5.19e-19	Under-expressed
RAPGEF3	12q13.11	7.23	8.5	1.05	0.98	-1.26	3.96e-20	5.65e-19	Under-expressed
CCDC30	1p34.2	4.91	6.14	0.96	1.01	-1.23	4.06e-20	5.78e-19	Under-expressed
TMEM100	17q22	5.09	7.24	1.81	1.64	-2.15	4.34e-20	6.17e-19	Under-expressed
SETDB2	13q14.2	7.74	8.4	0.55	0.51	-0.66	4.61e-20	6.55e-19	Under-expressed
RTN4RL1	17p13.3	4.22	6.69	2.17	1.76	-2.47	4.77e-20	6.78e-19	Under-expressed
ELOVL6	4q25	8.44	6.52	1.43	1.64	1.92	4.82e-20	6.84e-19	Over-expressed
ERO1A	14q22.1	11.72	10.47	1.13	0.84	1.25	4.88e-20	6.92e-19	Over-expressed
SPTLC3	20p12.1	6.67	8.44	1.67	1.07	-1.77	5.01e-20	7.09e-19	Under-expressed
POLR3G	5q14.3	6.68	5.48	1.06	0.84	1.2	5.14e-20	7.27e-19	Over-expressed
ARHGAP31	3q13.32-q13.33	8.62	9.8	0.94	0.94	-1.17	5.3e-20	7.48e-19	Under-expressed
CFL1	11q13.1	14.33	13.83	0.43	0.36	0.5	5.61e-20	7.91e-19	Over-expressed
MEMO1	2p22.3	9.08	8.41	0.62	0.45	0.67	5.98e-20	8.44e-19	Over-expressed
SENP1	12q13.11	9.07	8.47	0.57	0.36	0.6	6.18e-20	8.71e-19	Over-expressed
RBSN	3p25.1	9.22	9.81	0.52	0.42	-0.59	6.2e-20	8.72e-19	Under-expressed
LRRC27	10q26.3	7.08	7.9	0.73	0.58	-0.82	6.41e-20	9.01e-19	Under-expressed
PDK2	17q21.33	8.97	9.82	0.81	0.52	-0.85	6.5e-20	9.12e-19	Under-expressed
DDX55	12q24.31	9.2	8.6	0.53	0.44	0.6	6.63e-20	9.3e-19	Over-expressed
MRPS10	6p21.1	10.43	9.78	0.6	0.43	0.65	6.65e-20	9.32e-19	Over-expressed
TMEM243	7q21.12	8.51	9.49	0.82	0.76	-0.98	6.78e-20	9.49e-19	Under-expressed
COL21A1	6p12.1|6p12.3-p11.2	5.37	7.58	2.03	1.47	-2.21	7.03e-20	9.82e-19	Under-expressed
PDCD10	3q26.1	9.95	9.21	0.69	0.49	0.74	7.28e-20	1.02e-18	Over-expressed
MOCS1	6p21.2	7.51	8.59	1.04	0.63	-1.08	7.56e-20	1.05e-18	Under-expressed
CTDSPL	3p22.2	9.59	10.4	0.75	0.55	-0.82	7.69e-20	1.07e-18	Under-expressed
PER3	1p36.23	8.07	9.49	1.25	1.04	-1.42	8.24e-20	1.15e-18	Under-expressed
ELOC	8q21.11	10.14	9.34	0.68	0.61	0.8	8.28e-20	1.15e-18	Over-expressed
DOCK9	13q32.3	10.01	11.07	0.93	0.77	-1.05	8.42e-20	1.17e-18	Under-expressed
PIK3R1	5q13.1	9.35	10.21	0.74	0.65	-0.86	8.62e-20	1.2e-18	Under-expressed
MAOB	Xp11.3	7.27	8.92	1.59	0.95	-1.65	8.62e-20	1.2e-18	Under-expressed
PTPRU	1p35.3	9.61	11.11	1.42	0.91	-1.49	8.79e-20	1.22e-18	Under-expressed
USP39	2p11.2	10.61	10.12	0.43	0.36	0.5	8.92e-20	1.23e-18	Over-expressed
LIG1	19q13.33	9.61	8.85	0.64	0.58	0.75	9.34e-20	1.29e-18	Over-expressed
FAM219B	15q24.1-q24.2	9.36	9.98	0.51	0.48	-0.61	9.54e-20	1.32e-18	Under-expressed
TMEM80	11p15.5	7.61	8.61	0.89	0.73	-1	9.68e-20	1.34e-18	Under-expressed
RIPK2	8q21.3	9.48	8.59	0.81	0.6	0.88	9.77e-20	1.35e-18	Over-expressed
SRSF5	14q24.1	11.34	11.9	0.46	0.46	-0.57	1.07e-19	1.47e-18	Under-expressed
SFXN1	5q35.2	10.05	9.33	0.64	0.52	0.72	1.07e-19	1.48e-18	Over-expressed
AUTS2	7q11.22	8.62	10.37	1.68	1.05	-1.75	1.09e-19	1.5e-18	Under-expressed
ACADSB	10q26.13	9	10.12	0.95	0.87	-1.12	1.14e-19	1.57e-18	Under-expressed
SPRY4	5q31.3	9.36	10.54	1.03	0.88	-1.18	1.16e-19	1.59e-18	Under-expressed
EDNRB	13q22.3	7.17	8.62	1.12	1.22	-1.44	1.17e-19	1.61e-18	Under-expressed
ADRB2	5q32	5.32	6.99	1.54	1.14	-1.67	1.21e-19	1.65e-18	Under-expressed
ZNF75D	Xq26.3	8.12	8.85	0.65	0.54	-0.74	1.21e-19	1.65e-18	Under-expressed
NRIP2	12p13.33	4.75	5.65	0.76	0.71	-0.91	1.21e-19	1.66e-18	Under-expressed
MED27	9q34.13	8.48	7.75	0.71	0.42	0.73	1.23e-19	1.68e-18	Over-expressed
ACSL5	10q25.2	10.58	12.17	1.57	0.88	-1.6	1.29e-19	1.76e-18	Under-expressed
MAGOH	1p32.3	9.35	8.78	0.5	0.42	0.57	1.3e-19	1.77e-18	Over-expressed
NTMT1	9q34.11	9.14	8.52	0.49	0.51	0.61	1.31e-19	1.78e-18	Over-expressed
NPM3	10q24.32	9.28	8.35	0.82	0.68	0.92	1.32e-19	1.79e-18	Over-expressed
LINC00663	19p13.11	5.23	6.25	0.83	0.83	-1.02	1.35e-19	1.83e-18	Under-expressed
KIAA1671	22q11.23	9.85	10.77	0.86	0.62	-0.92	1.37e-19	1.86e-18	Under-expressed
POLE3	9q32	10.82	10.19	0.57	0.43	0.63	1.37e-19	1.86e-18	Over-expressed
CRSP8P	5q14.1	7.27	6.59	0.66	0.41	0.68	1.38e-19	1.87e-18	Over-expressed
TIMM50	19q13.2	10.33	9.55	0.73	0.52	0.78	1.4e-19	1.9e-18	Over-expressed
CFAP410	21q22.3	8.25	9.09	0.69	0.69	-0.84	1.47e-19	1.99e-18	Under-expressed
FHL1	Xq26.3	8.14	9.7	1.22	1.33	-1.57	1.51e-19	2.03e-18	Under-expressed
ZNF540	19q13.12	4.66	6.07	1.34	0.9	-1.42	1.55e-19	2.09e-18	Under-expressed
NPR1	1q21.3	6.65	8.3	1.3	1.4	-1.65	1.59e-19	2.14e-18	Under-expressed
TMTC3	12q21.32	9.61	8.9	0.62	0.53	0.7	1.71e-19	2.3e-18	Over-expressed
MAST4	5q12.3	8.13	9.42	1.2	0.87	-1.29	1.72e-19	2.31e-18	Under-expressed
DARS2	1q25.1	9.8	9.02	0.64	0.63	0.78	1.81e-19	2.43e-18	Over-expressed
GGT3P	22q11.21	4.98	6.73	1.49	1.38	-1.75	1.81e-19	2.43e-18	Under-expressed
RAPGEF5	7p15.3	9.04	10.16	1.06	0.72	-1.12	1.83e-19	2.45e-18	Under-expressed
FUCA2	6q24.2	10.97	10.25	0.65	0.52	0.72	1.97e-19	2.64e-18	Over-expressed
ERG	21q22.2	7.6	8.6	0.89	0.75	-1	2.01e-19	2.69e-18	Under-expressed
VDAC3	8p11.21	11.25	10.4	0.86	0.44	0.85	2.06e-19	2.75e-18	Over-expressed
DUOX1	15q21.1	7.43	9.8	2	1.89	-2.37	2.06e-19	2.75e-18	Under-expressed
TSPOAP1	17q22	6.76	8.45	1.42	1.35	-1.69	2.17e-19	2.9e-18	Under-expressed
CCDC159	19p13.2	7.05	7.89	0.76	0.61	-0.84	2.18e-19	2.91e-18	Under-expressed
CST3	20p11.21	12.12	13.13	0.9	0.73	-1	2.23e-19	2.97e-18	Under-expressed
KNOP1	16p12.3	8.83	8.26	0.47	0.47	0.57	2.23e-19	2.97e-18	Over-expressed
SRPK1	6p21.31	11.07	10.42	0.56	0.51	0.65	2.36e-19	3.13e-18	Over-expressed
FBXO38	5q32	9.36	10	0.52	0.52	-0.63	2.37e-19	3.15e-18	Under-expressed
MIR4435-2HG	2q13	8.36	7.24	1.01	0.8	1.12	2.48e-19	3.29e-18	Over-expressed
SAAL1	11p15.1	7.77	7.05	0.69	0.44	0.72	2.52e-19	3.33e-18	Over-expressed
SMIM13	6p24.2	8.67	7.99	0.63	0.46	0.68	2.65e-19	3.51e-18	Over-expressed
SMC4	3q25.33	11.09	10.22	0.65	0.77	0.87	2.71e-19	3.59e-18	Over-expressed
GNRHR2	1q21.1	7.87	8.6	0.69	0.49	-0.73	2.84e-19	3.75e-18	Under-expressed
SEMA4A	1q22	9.2	10.29	0.95	0.85	-1.09	2.98e-19	3.94e-18	Under-expressed
C1ORF21	1q25.3	8.7	9.96	1.16	0.88	-1.26	3.01e-19	3.97e-18	Under-expressed
NOP58	2q33.1	10.68	10.16	0.47	0.39	0.52	3.02e-19	3.98e-18	Over-expressed
CBX3	7p15.2	12.3	11.63	0.6	0.51	0.68	3.12e-19	4.1e-18	Over-expressed
ACP1	2p25.3	11.09	10.59	0.47	0.35	0.5	3.15e-19	4.14e-18	Over-expressed
TMEM38B	9q31.2	7.87	6.8	1	0.74	1.07	3.21e-19	4.21e-18	Over-expressed
PARP2	14q11.2	9	8.32	0.63	0.46	0.67	3.33e-19	4.37e-18	Over-expressed
STMP1	7q33	10.73	10.1	0.57	0.45	0.63	3.42e-19	4.49e-18	Over-expressed
SSB	2q31.1	11.24	10.76	0.47	0.28	0.47	3.52e-19	4.61e-18	Over-expressed
CEP76	18p11.21	7.43	6.7	0.7	0.49	0.74	3.68e-19	4.82e-18	Over-expressed
ARSD	Xp22.33	10.67	11.77	0.98	0.83	-1.1	3.81e-19	4.98e-18	Under-expressed
UBL3	13q12.3	10.04	10.82	0.74	0.52	-0.78	3.84e-19	5.01e-18	Under-expressed
NDNF	4q27	8.32	10.63	2.28	1.35	-2.3	3.85e-19	5.03e-18	Under-expressed
NCALD	8q22.3	7.73	9.09	1.34	0.8	-1.36	3.9e-19	5.08e-18	Under-expressed
MRPL51	12p13.31	10.93	10.26	0.6	0.5	0.67	3.95e-19	5.14e-18	Over-expressed
BORCS7	10q24.32	8.68	9.37	0.61	0.53	-0.7	4e-19	5.2e-18	Under-expressed
ARMH3	10q24.32	9.15	9.58	0.4	0.3	-0.43	4.1e-19	5.34e-18	Under-expressed
NEGR1	1p31.1	4.95	6.66	1.62	1.16	-1.72	4.15e-19	5.39e-18	Under-expressed
SMAD6	15q22.31	6.39	7.55	1.05	0.86	-1.16	4.37e-19	5.67e-18	Under-expressed
GARS	7p14.3	11.65	10.95	0.65	0.51	0.71	4.69e-19	6.08e-18	Over-expressed
MTERF3	8q22.1	8.76	8.07	0.65	0.48	0.69	4.79e-19	6.21e-18	Over-expressed
MRPL9	1q21.3	10.57	9.97	0.56	0.41	0.6	4.92e-19	6.37e-18	Over-expressed
SPRY1	4q28.1	9.1	10.02	0.83	0.67	-0.91	4.93e-19	6.38e-18	Under-expressed
LMO3	12p12.3	8.62	11.41	2.89	1.28	-2.79	5.11e-19	6.6e-18	Under-expressed
RCAN2	6p12.3	7.6	9.12	1.29	1.24	-1.52	5.14e-19	6.63e-18	Under-expressed
CLEC3B	3p21.31	6.76	8.42	1.43	1.31	-1.66	5.15e-19	6.64e-18	Under-expressed
GPN3	12q24.11	9.17	8.55	0.56	0.46	0.62	5.34e-19	6.87e-18	Over-expressed
MRPS7	17q25.1	10.74	10.14	0.52	0.47	0.6	5.42e-19	6.97e-18	Over-expressed
KCNK5	6p21.2	8.84	10.55	1.65	1.13	-1.71	5.46e-19	7.01e-18	Under-expressed
ARHGEF12	11q23.3	11.52	12.21	0.67	0.45	-0.69	5.53e-19	7.1e-18	Under-expressed
ARPC1A	7q22.1	11.86	11.19	0.65	0.43	0.67	5.76e-19	7.39e-18	Over-expressed
PGM5	9q21.11	6.13	7.83	1.57	1.23	-1.7	5.91e-19	7.57e-18	Under-expressed
TFAM	10q21.1	9.55	8.91	0.6	0.46	0.64	5.94e-19	7.61e-18	Over-expressed
FAM184A	6q22.31	5.95	7.85	1.86	1.19	-1.9	5.97e-19	7.63e-18	Under-expressed
FLAD1	1q21.3	10.44	9.75	0.59	0.56	0.69	5.99e-19	7.66e-18	Over-expressed
GLA	Xq22.1	9.65	8.8	0.83	0.53	0.85	6.08e-19	7.76e-18	Over-expressed
PSMD3	17q21.1	11.84	11.3	0.51	0.39	0.55	6.15e-19	7.85e-18	Over-expressed
MTFR1	8q13.1	9.88	8.98	0.79	0.71	0.9	6.19e-19	7.89e-18	Over-expressed
ACCS	11p11.2	7.3	8.53	1.13	0.91	-1.23	6.22e-19	7.92e-18	Under-expressed
KANK2	19p13.2	10.21	10.97	0.65	0.6	-0.75	6.29e-19	8e-18	Under-expressed
GANC	15q15.1	8.27	9.1	0.62	0.75	-0.83	6.3e-19	8.01e-18	Under-expressed
HMCN1	1q25.3-q31.1	8.02	9.55	1.34	1.2	-1.53	6.35e-19	8.06e-18	Under-expressed
LRIG1	3p14.1	10.18	11.26	1.09	0.63	-1.08	6.58e-19	8.35e-18	Under-expressed
TRIAP1	12q24.31	9.4	8.79	0.57	0.45	0.62	6.62e-19	8.39e-18	Over-expressed
CES2	16q22.1	9.64	10.35	0.65	0.51	-0.71	6.71e-19	8.5e-18	Under-expressed
PPIH	1p34.2	8.99	8.26	0.68	0.52	0.73	6.9e-19	8.73e-18	Over-expressed
PLA2G4F	15q15.1	5.91	8.08	2.01	1.57	-2.17	6.96e-19	8.79e-18	Under-expressed
NEIL1	15q24.2	5.98	7.38	1.34	0.95	-1.41	6.98e-19	8.81e-18	Under-expressed
NDUFA12	12q22	9.82	9.2	0.55	0.48	0.62	7.6e-19	9.59e-18	Over-expressed
MTHFD1L	6q25.1	9.55	8.82	0.62	0.6	0.73	7.67e-19	9.66e-18	Over-expressed
SCARF1	17p13.3	7.63	8.83	0.99	1.03	-1.21	7.88e-19	9.93e-18	Under-expressed
MOAP1	14q32.12	9.11	9.83	0.67	0.52	-0.72	7.92e-19	9.97e-18	Under-expressed
LMF1	16p13.3	7.47	8.57	1.07	0.7	-1.1	7.96e-19	1e-17	Under-expressed
GPRC5C	17q25.1	9.8	11.26	1.44	0.9	-1.46	8.13e-19	1.02e-17	Under-expressed
TSC22D3	Xq22.3	11.23	12.5	1.13	1	-1.27	8.17e-19	1.02e-17	Under-expressed
INTS8	8q22.1	9.97	9.4	0.52	0.42	0.57	8.28e-19	1.04e-17	Over-expressed
SLIT3	5q34-q35.1	7.14	8.9	1.47	1.47	-1.76	8.56e-19	1.07e-17	Under-expressed
ATP1B3	3q23	11.1	10.33	0.65	0.65	0.78	8.59e-19	1.07e-17	Over-expressed
SET	9q34.11	12.64	12.1	0.5	0.39	0.54	9.38e-19	1.17e-17	Over-expressed
MTR	1q43	9.6	10.28	0.64	0.47	-0.67	9.58e-19	1.2e-17	Under-expressed
DARS	2q21.3	11.15	10.66	0.44	0.39	0.49	9.8e-19	1.22e-17	Over-expressed
METTL8	2q31.1	8.37	7.76	0.59	0.4	0.61	9.88e-19	1.23e-17	Over-expressed
HYLS1	11q24.2	7.4	6.62	0.73	0.56	0.78	9.89e-19	1.23e-17	Over-expressed
POLD2	7p13	11.15	10.48	0.59	0.52	0.66	1.01e-18	1.25e-17	Over-expressed
GRAMD2A	15q23	7.08	8.86	1.81	1	-1.78	1.01e-18	1.26e-17	Under-expressed
MFSD2A	1p34.2	8.38	9.92	1.41	1.16	-1.54	1.02e-18	1.27e-17	Under-expressed
ANKHD1-EIF4EBP3	5q31.3	9.03	9.98	0.91	0.67	-0.96	1.03e-18	1.27e-17	Under-expressed
C5ORF49	5p15.31	4.07	6.41	2.07	1.85	-2.34	1.04e-18	1.29e-17	Under-expressed
STC2	5q35.2	8.87	7.15	1.64	1.19	1.72	1.07e-18	1.32e-17	Over-expressed
ANKMY1	2q37.3	7.41	8.24	0.7	0.69	-0.83	1.1e-18	1.36e-17	Under-expressed
SELP	1q24.2	5.79	7.3	1.41	1.11	-1.51	1.1e-18	1.36e-17	Under-expressed
ZNF554	19p13.3	6.13	6.82	0.64	0.52	-0.69	1.14e-18	1.41e-17	Under-expressed
PSMB3	17q12	11.67	10.9	0.71	0.58	0.77	1.15e-18	1.41e-17	Over-expressed
AQP1	7p14.3	11.16	13.09	1.68	1.56	-1.93	1.15e-18	1.42e-17	Under-expressed
DDX47	12p13.1	10.4	9.8	0.6	0.37	0.6	1.17e-18	1.44e-17	Over-expressed
LNX2	13q12.2	9.1	9.9	0.68	0.66	-0.8	1.18e-18	1.45e-17	Under-expressed
NCBP2AS2	3q29	8.33	7.64	0.66	0.48	0.69	1.19e-18	1.46e-17	Over-expressed
MRPL21	11q13.3	9.49	8.77	0.69	0.5	0.72	1.21e-18	1.49e-17	Over-expressed
GALNT11	7q36.1|7q36.1	9.88	10.64	0.7	0.58	-0.76	1.22e-18	1.5e-17	Under-expressed
BANF1	11q13.1	11.56	10.95	0.55	0.48	0.61	1.23e-18	1.51e-17	Over-expressed
ALG3	3q27.1	10.45	9.77	0.62	0.52	0.68	1.32e-18	1.62e-17	Over-expressed
RHNO1	12p13.33	9.82	9.22	0.51	0.5	0.6	1.33e-18	1.62e-17	Over-expressed
MUC1	1q22	12.99	14.75	1.85	0.83	-1.76	1.38e-18	1.69e-17	Under-expressed
DRG1	22q12.2	10.2	9.62	0.57	0.38	0.59	1.39e-18	1.7e-17	Over-expressed
SRM	1p36.22	10.62	9.94	0.58	0.57	0.68	1.45e-18	1.77e-17	Over-expressed
NUDT15	13q14.2	9.15	8.48	0.61	0.5	0.67	1.49e-18	1.81e-17	Over-expressed
BCAM	19q13.32	11.56	12.89	1.2	1.03	-1.33	1.49e-18	1.82e-17	Under-expressed
GNA14	9q21.2	6.75	8.22	1.49	0.84	-1.47	1.5e-18	1.82e-17	Under-expressed
UFD1	22q11.21	10.41	9.83	0.57	0.4	0.59	1.55e-18	1.89e-17	Over-expressed
PRIM2	6p11.2	8.01	7.13	0.64	0.82	0.88	1.57e-18	1.91e-17	Over-expressed
PPP2R5A	1q32.3	10.48	11.18	0.6	0.57	-0.69	1.6e-18	1.95e-17	Under-expressed
SUMO2	17q25.1	12.03	11.49	0.5	0.41	0.54	1.6e-18	1.95e-17	Over-expressed
KLF15	3q21.3	5.83	7.81	1.87	1.42	-1.98	1.64e-18	1.99e-17	Under-expressed
CCT2	12q15	11.93	11.09	0.7	0.72	0.84	1.65e-18	2e-17	Over-expressed
TNFSF12	17p13.1	8.72	9.5	0.78	0.49	-0.78	1.68e-18	2.03e-17	Under-expressed
PSMB5	14q11.2	11.62	10.92	0.69	0.48	0.71	1.76e-18	2.13e-17	Over-expressed
RAPGEF2	4q32.1	9.25	9.94	0.65	0.51	-0.7	1.76e-18	2.13e-17	Under-expressed
IL11RA	9p13.3	6.89	7.83	0.81	0.78	-0.94	1.83e-18	2.21e-17	Under-expressed
YBX1	1p34.2	13.06	12.49	0.54	0.43	0.58	1.84e-18	2.22e-17	Over-expressed
CPSF4	7q22.1	9.4	8.74	0.66	0.44	0.67	1.91e-18	2.29e-17	Over-expressed
TTL	2q14.1	9.72	9.02	0.67	0.49	0.7	1.91e-18	2.29e-17	Over-expressed
AP2A2	11p15.5	10.61	11.15	0.49	0.42	-0.54	1.95e-18	2.34e-17	Under-expressed
MTA2	11q12.3	11.11	10.66	0.44	0.3	0.45	1.98e-18	2.38e-17	Over-expressed
ITGA10	1q21.1	4.69	6.38	1.58	1.28	-1.7	2.01e-18	2.41e-17	Under-expressed
YKT6	7p13	11.54	10.93	0.55	0.48	0.61	2.03e-18	2.44e-17	Over-expressed
EVA1C	21q22.11	7.69	9.23	1.62	0.74	-1.54	2.05e-18	2.45e-17	Under-expressed
CCDC69	5q33.1	9.05	10.16	1	0.87	-1.11	2.07e-18	2.47e-17	Under-expressed
ALDH2	12q24.12	11.76	12.88	1.08	0.79	-1.12	2.21e-18	2.64e-17	Under-expressed
NOP10	15q14	10.62	9.89	0.69	0.52	0.73	2.24e-18	2.68e-17	Over-expressed
CCDC43	17q21.31	9.44	8.95	0.44	0.39	0.49	2.31e-18	2.76e-17	Over-expressed
RUVBL2	19q13.33	10.87	10.26	0.5	0.53	0.61	2.5e-18	2.98e-17	Over-expressed
DNM1L	12p11.21	10.56	9.93	0.64	0.38	0.63	2.52e-18	3e-17	Over-expressed
LDHA	11p15.1	14.46	13.61	0.73	0.71	0.85	2.59e-18	3.08e-17	Over-expressed
PSMG1	21q22.2	9.22	8.44	0.75	0.56	0.78	2.63e-18	3.13e-17	Over-expressed
RORA	15q22.2	7.77	8.83	1	0.78	-1.05	2.64e-18	3.14e-17	Under-expressed
PNPLA7	9q34.3	5.99	7.82	1.8	1.21	-1.82	2.66e-18	3.16e-17	Under-expressed
TNFSF13	17p13.1	9.77	10.78	1.02	0.64	-1.01	2.72e-18	3.23e-17	Under-expressed
GSN	9q33.2	12.49	13.38	0.78	0.74	-0.89	2.74e-18	3.25e-17	Under-expressed
C15ORF48	15q21.1	10.19	8.08	1.95	1.62	2.11	2.76e-18	3.27e-17	Over-expressed
ZGRF1	4q25	6.58	5.62	0.86	0.78	0.97	2.82e-18	3.34e-17	Over-expressed
HSF2BP	21q22.3	5.13	3.67	1.32	1.17	1.46	2.84e-18	3.36e-17	Over-expressed
MDH1	2p15	11.42	10.92	0.49	0.34	0.5	2.88e-18	3.41e-17	Over-expressed
UBE2M	19q13.43	10.34	9.77	0.55	0.39	0.57	2.91e-18	3.44e-17	Over-expressed
DDAH1	1p22.3	10.45	11.41	0.93	0.67	-0.96	2.91e-18	3.44e-17	Under-expressed
FAAH	1p33	7.9	9	1.06	0.79	-1.1	3.03e-18	3.57e-17	Under-expressed
LYRM9	17q11.2	6.79	7.74	0.91	0.67	-0.94	3.03e-18	3.57e-17	Under-expressed
DEXI	16p13.13	8.92	9.47	0.49	0.44	-0.55	3.04e-18	3.58e-17	Under-expressed
PSMA7	20q13.33	12.08	11.39	0.61	0.56	0.69	3.07e-18	3.61e-17	Over-expressed
AURKAP1	1q41	4.27	3.19	0.97	0.85	1.07	3.13e-18	3.68e-17	Over-expressed
CROCCP3	1p36.13	5.09	6.32	1.09	1	-1.22	3.16e-18	3.71e-17	Under-expressed
STRIP2	7q32.1	7.51	5.62	1.67	1.57	1.9	3.22e-18	3.77e-17	Over-expressed
GPIHBP1	8q24.3	4.09	6.07	1.71	1.67	-1.98	3.28e-18	3.84e-17	Under-expressed
PDCD2L	19q13.11	8.07	7.27	0.68	0.69	0.8	3.31e-18	3.87e-17	Over-expressed
C8ORF76	8q24.13	9.37	8.55	0.75	0.63	0.81	3.33e-18	3.9e-17	Over-expressed
PSPH	7p11.2	8.73	7.71	0.91	0.83	1.02	3.36e-18	3.93e-17	Over-expressed
PYROXD2	10q24.2	6.61	8.03	1.39	0.98	-1.42	3.38e-18	3.95e-17	Under-expressed
CLUAP1	16p13.3	8.33	8.94	0.53	0.51	-0.61	3.4e-18	3.97e-17	Under-expressed
PTBP1	19p13.3	12.53	12.13	0.39	0.28	0.4	3.48e-18	4.06e-17	Over-expressed
METTL2B	7q32.1	8.63	7.99	0.64	0.42	0.64	3.53e-18	4.11e-17	Over-expressed
IL17RE	3p25.3	7.83	9.13	1.24	0.95	-1.3	3.66e-18	4.25e-17	Under-expressed
COQ3	6q16.2	7.12	6.39	0.73	0.48	0.73	3.74e-18	4.35e-17	Over-expressed
PPID	4q32.1	9.46	8.96	0.48	0.39	0.51	4.06e-18	4.72e-17	Over-expressed
COPS6	7q22.1	11.26	10.64	0.61	0.42	0.62	4.18e-18	4.85e-17	Over-expressed
NCBP1	9q22.33	9.84	9.31	0.51	0.38	0.53	4.54e-18	5.26e-17	Over-expressed
LSM8	7q31.31	9.03	8.47	0.56	0.37	0.56	4.59e-18	5.32e-17	Over-expressed
LRFN4	11q13.2	8.85	7.6	1.13	1.02	1.25	4.62e-18	5.35e-17	Over-expressed
PKNOX2	11q24.2	4.61	6.27	1.59	1.23	-1.67	4.63e-18	5.36e-17	Under-expressed
FANCM	14q21.2	7.07	6.34	0.69	0.56	0.73	4.75e-18	5.49e-17	Over-expressed
TERF2IP	16q23.1	10.16	10.65	0.45	0.4	-0.5	4.75e-18	5.49e-17	Under-expressed
TSR1	17p13.3	10.32	9.79	0.46	0.45	0.53	4.94e-18	5.7e-17	Over-expressed
CD40LG	Xq26.3	3.71	5.36	1.6	1.19	-1.65	4.98e-18	5.74e-17	Under-expressed
CAMK2D	4q26	9.83	10.7	0.82	0.66	-0.87	5.02e-18	5.78e-17	Under-expressed
EIF4A1	17p13.1	13.56	13.03	0.48	0.42	0.53	5.09e-18	5.86e-17	Over-expressed
SNRPD2	19q13.32	11.7	10.89	0.81	0.55	0.81	5.1e-18	5.86e-17	Over-expressed
AHCY	20q11.22	12.18	11.4	0.75	0.56	0.78	5.14e-18	5.9e-17	Over-expressed
MTHFD1	14q23.3	10.7	10.08	0.57	0.49	0.62	5.19e-18	5.95e-17	Over-expressed
C1ORF198	1q42.2	10.73	11.41	0.6	0.56	-0.68	5.24e-18	6.02e-17	Under-expressed
NOCT	4q31.1	6.94	6.07	0.79	0.7	0.87	5.39e-18	6.18e-17	Over-expressed
OLFM1	9q34.3	6.12	7.92	1.81	1.2	-1.8	5.4e-18	6.19e-17	Under-expressed
SPINK5	5q32	5.14	8.06	2.6	2.42	-2.92	5.48e-18	6.27e-17	Under-expressed
DYNC2H1	11q22.3	6.68	8.03	1.17	1.16	-1.35	5.57e-18	6.37e-17	Under-expressed
NFATC3	16q22.1	9.16	9.81	0.62	0.48	-0.65	5.6e-18	6.4e-17	Under-expressed
PLCH1	3q25.31	8	9.42	1.46	0.86	-1.41	5.66e-18	6.46e-17	Under-expressed
KANSL1L	2q34	8.61	9.18	0.56	0.43	-0.58	5.68e-18	6.48e-17	Under-expressed
SNX1	15q22.31	10.93	11.4	0.39	0.43	-0.47	5.7e-18	6.5e-17	Under-expressed
CCL14	17q12	5.93	7.85	1.81	1.48	-1.93	6.01e-18	6.85e-17	Under-expressed
SLC14A1	18q12.3	3.45	5.23	1.61	1.46	-1.78	6.04e-18	6.88e-17	Under-expressed
COL4A4	2q36.3	7.6	9.37	1.81	1.12	-1.77	6.39e-18	7.27e-17	Under-expressed
SF3B6	2p23.3	10.65	10.1	0.51	0.43	0.55	6.53e-18	7.41e-17	Over-expressed
SMPD1	11p15.4	9.3	9.99	0.65	0.52	-0.69	6.53e-18	7.41e-17	Under-expressed
NRBP1	2p23.3	11.35	10.92	0.41	0.31	0.43	6.54e-18	7.41e-17	Over-expressed
B3GALT2	1q31.2	3.55	5.53	1.95	1.42	-1.99	6.59e-18	7.46e-17	Under-expressed
SUGT1P3	13q14.11	4.28	5.25	0.93	0.72	-0.97	6.72e-18	7.6e-17	Under-expressed
TPPP3	16q22.1	8.07	9.94	1.46	1.75	-1.87	6.77e-18	7.66e-17	Under-expressed
CLEC14A	14q21.1	8.25	9.24	0.83	0.87	-0.98	6.99e-18	7.91e-17	Under-expressed
DNAH5	5p15.2	7.5	9.35	1.77	1.4	-1.85	7.05e-18	7.96e-17	Under-expressed
CSTF2	Xq22.1	9.04	8.47	0.49	0.49	0.57	7.12e-18	8.04e-17	Over-expressed
BOLA2	16p11.2	10.67	9.86	0.77	0.62	0.81	7.36e-18	8.3e-17	Over-expressed
ENPP5	6p21.1	8.17	9.44	1.3	0.8	-1.27	7.37e-18	8.31e-17	Under-expressed
FTX	Xq13.2	4.48	5.35	0.76	0.74	-0.86	7.47e-18	8.4e-17	Under-expressed
HMCES	3q21.3	10.12	9.64	0.49	0.32	0.48	7.49e-18	8.43e-17	Over-expressed
AMIGO1	1p13.3	5.6	6.74	1.14	0.78	-1.14	7.6e-18	8.54e-17	Under-expressed
POLR3GL	1q21.1	8.77	9.45	0.66	0.51	-0.68	7.64e-18	8.58e-17	Under-expressed
TFRC	3q29	11.93	10.74	1.14	0.91	1.2	7.77e-18	8.71e-17	Over-expressed
LRPPRC	2p21	11.91	11.35	0.57	0.38	0.56	8e-18	8.97e-17	Over-expressed
SORBS1	10q24.1	7.91	9.13	1.11	0.99	-1.22	8.01e-18	8.97e-17	Under-expressed
SPHAR	1q42.13	6.33	7.03	0.65	0.55	-0.69	8.09e-18	9.05e-17	Under-expressed
ACOT7	1p36.31	9.6	8.76	0.83	0.6	0.84	8.2e-18	9.17e-17	Over-expressed
PGPEP1	19p13.11	9.01	9.71	0.69	0.51	-0.7	8.56e-18	9.56e-17	Under-expressed
MTHFR	1p36.22	9.37	10.16	0.75	0.62	-0.8	8.83e-18	9.86e-17	Under-expressed
EIF2S1	14q23.3	10.79	10.22	0.56	0.42	0.57	9.15e-18	1.02e-16	Over-expressed
ROGDI	16p13.3	8.81	9.58	0.65	0.68	-0.76	9.35e-18	1.04e-16	Under-expressed
AGO4	1p34.3	8.12	8.82	0.67	0.54	-0.7	9.44e-18	1.05e-16	Under-expressed
CDC34	19p13.3	10.14	9.53	0.57	0.5	0.62	9.69e-18	1.08e-16	Over-expressed
2020-03-02	1q41	7.08	8.21	1.1	0.86	-1.14	9.71e-18	1.08e-16	Under-expressed
PAXIP1-AS2	7q36.2	5.72	6.48	0.74	0.57	-0.76	9.78e-18	1.09e-16	Under-expressed
CYLD	16q12.1	9.68	10.28	0.56	0.46	-0.6	1.02e-17	1.13e-16	Under-expressed
RIPOR2	6p22.3	7.02	8.43	1.25	1.21	-1.41	1.08e-17	1.2e-16	Under-expressed
C12ORF73	12q23.3	7.36	6.67	0.68	0.49	0.69	1.11e-17	1.23e-16	Over-expressed
GALNT10	5q33.2	10.1	11.2	0.95	0.97	-1.1	1.11e-17	1.23e-16	Under-expressed
MLPH	2q37.3	10.64	12.27	1.7	1.02	-1.63	1.12e-17	1.24e-16	Under-expressed
CEBPG	19q13.11	10.26	9.54	0.72	0.49	0.71	1.14e-17	1.26e-16	Over-expressed
DNALI1	1p34.3	7.73	9.47	1.81	1.06	-1.73	1.14e-17	1.26e-16	Under-expressed
NOP2	12p13.31	10.12	9.37	0.74	0.53	0.75	1.15e-17	1.27e-16	Over-expressed
MALAT1	11q13.1	11.06	12.27	1.19	0.9	-1.21	1.16e-17	1.28e-16	Under-expressed
RRP36	6p21.1	9.92	9.38	0.52	0.42	0.55	1.2e-17	1.33e-16	Over-expressed
ICAM4	19p13.2	5.8	7.8	1.98	1.44	-2	1.26e-17	1.39e-16	Under-expressed
SAE1	19q13.32	11.06	10.55	0.51	0.35	0.5	1.27e-17	1.4e-16	Over-expressed
FBP1	9q22.32	10.02	11.2	1.23	0.74	-1.18	1.29e-17	1.41e-16	Under-expressed
DSTYK	1q32.1	8.79	9.43	0.59	0.52	-0.63	1.33e-17	1.46e-16	Under-expressed
SUPV3L1	10q22.1	9.13	8.68	0.42	0.36	0.45	1.33e-17	1.46e-16	Over-expressed
VWF	12p13.31	10.97	12.26	1.16	1.08	-1.29	1.34e-17	1.47e-16	Under-expressed
EXOSC8	13q13.3	8.5	7.82	0.67	0.52	0.69	1.35e-17	1.48e-16	Over-expressed
PRPF19	11q12.2	11.43	10.98	0.46	0.31	0.46	1.36e-17	1.49e-16	Over-expressed
KCNJ15	21q22.13-q22.2	7.49	9.52	1.78	1.77	-2.03	1.37e-17	1.5e-16	Under-expressed
SLC25A42	19p13.11	7.32	8.22	0.91	0.63	-0.9	1.37e-17	1.5e-16	Under-expressed
NAA25	12q24.13	9.46	8.87	0.58	0.45	0.59	1.38e-17	1.5e-16	Over-expressed
ERLIN1	10q24.31	10.41	9.78	0.65	0.4	0.63	1.39e-17	1.51e-16	Over-expressed
MEF2C	5q14.3	8.63	9.66	0.96	0.83	-1.03	1.39e-17	1.52e-16	Under-expressed
TEFM	17q11.2	7.73	7.13	0.56	0.49	0.61	1.43e-17	1.56e-16	Over-expressed
WWC3	Xp22.2	9.97	10.9	0.99	0.55	-0.94	1.43e-17	1.56e-16	Under-expressed
IFT172	2p23.3	8.27	9.19	0.84	0.77	-0.92	1.46e-17	1.59e-16	Under-expressed
PAM	5q21.1	11.57	12.51	0.91	0.72	-0.94	1.46e-17	1.59e-16	Under-expressed
DTX4	11q12.1	9.65	10.76	1.03	0.91	-1.12	1.47e-17	1.6e-16	Under-expressed
EPDR1	7p14.1	9.02	10.47	1.45	1.03	-1.45	1.5e-17	1.63e-16	Under-expressed
EBNA1BP2	1p34.2	10.56	10.01	0.53	0.42	0.55	1.52e-17	1.65e-16	Over-expressed
PGK1	Xq21.1	13.98	13.13	0.81	0.67	0.85	1.6e-17	1.73e-16	Over-expressed
HHAT	1q32.2	7.28	8.39	1.15	0.69	-1.1	1.67e-17	1.81e-16	Under-expressed
MRPL35	2p11.2	9.57	9.08	0.47	0.37	0.49	1.68e-17	1.82e-16	Over-expressed
SLC16A1	1p13.2	9.13	7.44	1.68	1.2	1.68	1.76e-17	1.9e-16	Over-expressed
SFTPA2	10q22.3	11.87	15.56	3.78	2.5	-3.7	1.79e-17	1.93e-16	Under-expressed
PTH1R	3p21.31	3.96	5.55	1.53	1.22	-1.59	1.79e-17	1.93e-16	Under-expressed
C12ORF29	12q21.32	8.77	8.12	0.63	0.51	0.66	1.84e-17	1.98e-16	Over-expressed
TRIB3	20p13	9.96	8.81	1.14	0.84	1.15	1.84e-17	1.99e-16	Over-expressed
EBF4	20p13	6.73	8.04	1.3	0.94	-1.3	1.85e-17	1.99e-16	Under-expressed
CCDC77	12p13.33	7.68	6.94	0.73	0.54	0.74	1.96e-17	2.11e-16	Over-expressed
PDPK1	16p13.3	9.97	10.62	0.62	0.51	-0.65	1.97e-17	2.12e-16	Under-expressed
MAD2L2	1p36.22	9.52	8.68	0.78	0.7	0.84	1.98e-17	2.13e-16	Over-expressed
SORBS2	4q35.1	8.17	9.92	1.82	1.12	-1.74	2.06e-17	2.22e-16	Under-expressed
MOB1A	2p13.1	10.05	9.47	0.56	0.47	0.58	2.09e-17	2.24e-16	Over-expressed
PPIL6	6q21	5.45	6.92	1.21	1.37	-1.47	2.1e-17	2.26e-16	Under-expressed
AAGAB	15q23	10.33	9.77	0.56	0.42	0.56	2.27e-17	2.43e-16	Over-expressed
VTA1	6q24.1-q24.2	9.99	9.45	0.53	0.42	0.54	2.32e-17	2.48e-16	Over-expressed
RHEBL1	12q13.12	5.34	4.02	1.2	1.11	1.31	2.34e-17	2.5e-16	Over-expressed
PLCD1	3p22.2	7.74	8.71	1	0.65	-0.97	2.38e-17	2.54e-16	Under-expressed
ARL5B	10p12.31	8.57	7.69	0.81	0.73	0.88	2.41e-17	2.58e-16	Over-expressed
ATOH8	2p11.2	7.26	9.45	2.13	1.71	-2.2	2.49e-17	2.66e-16	Under-expressed
IQCN	19p13.11	5.36	6.94	1.53	1.23	-1.58	2.51e-17	2.67e-16	Under-expressed
SRSF8	11q21	9.87	10.38	0.55	0.31	-0.51	2.51e-17	2.67e-16	Under-expressed
SEPHS1	10p13	10.15	9.65	0.53	0.32	0.5	2.55e-17	2.71e-16	Over-expressed
ARHGDIB	12p12.3	11.58	12.55	1	0.67	-0.97	2.61e-17	2.78e-16	Under-expressed
N4BP1	16q12.1	10.15	10.63	0.45	0.39	-0.48	2.66e-17	2.82e-16	Under-expressed
COCH	14q12	7.5	5.22	2.29	1.67	2.29	2.66e-17	2.82e-16	Over-expressed
MYBL1	8q13.1	7.28	6.06	1.26	0.8	1.21	2.66e-17	2.82e-16	Over-expressed
ASAH1	8p22	12.23	13.07	0.81	0.67	-0.84	2.73e-17	2.89e-16	Under-expressed
E2F3	6p22.3	9.49	8.78	0.68	0.57	0.71	2.74e-17	2.9e-16	Over-expressed
TFEB	6p21.1	8.35	9.16	0.83	0.58	-0.82	2.75e-17	2.91e-16	Under-expressed
DNTTIP2	1p22.1	10.72	10.17	0.51	0.44	0.54	2.76e-17	2.92e-16	Over-expressed
PSMA4	15q25.1	11.53	10.92	0.55	0.52	0.6	2.77e-17	2.93e-16	Over-expressed
NBN	8q21.3	10.5	9.87	0.58	0.52	0.63	2.78e-17	2.94e-16	Over-expressed
RECQL	12p12.1	9.88	9.14	0.72	0.56	0.73	2.88e-17	3.04e-16	Over-expressed
G2E3	14q12	9.06	8.23	0.88	0.54	0.84	2.89e-17	3.05e-16	Over-expressed
MAGI3	1p13.2	8.85	9.93	1.03	0.87	-1.08	2.9e-17	3.05e-16	Under-expressed
HLTF	3q24	10.16	9.4	0.76	0.55	0.76	2.94e-17	3.1e-16	Over-expressed
PGAP3	17q12	9.69	10.52	0.85	0.59	-0.84	2.95e-17	3.11e-16	Under-expressed
SRPRB	3q22.1	10.88	10.23	0.63	0.5	0.64	3.05e-17	3.21e-16	Over-expressed
SSRP1	11q12.1	12.04	11.52	0.56	0.33	0.53	3.06e-17	3.22e-16	Over-expressed
SIAE	11q24.2	9.39	10.51	1.09	0.86	-1.12	3.08e-17	3.24e-16	Under-expressed
LDLRAD4	18p11.21	7.45	8.6	1.08	0.95	-1.15	3.31e-17	3.47e-16	Under-expressed
NFXL1	4p12	8.26	7.62	0.61	0.54	0.65	3.34e-17	3.5e-16	Over-expressed
LDB1	10q24.32	9.96	10.54	0.55	0.48	-0.58	3.34e-17	3.5e-16	Under-expressed
TXNRD1	12q23.3	13.23	11.61	1.66	1.15	1.62	3.44e-17	3.6e-16	Over-expressed
AHCYL2	7q32.1	10.44	11.96	1.53	1.12	-1.53	3.47e-17	3.63e-16	Under-expressed
FRZB	2q32.1	7.27	8.66	1.43	0.94	-1.38	3.49e-17	3.65e-16	Under-expressed
SRSF2	17q25.1	11.96	11.61	0.29	0.32	0.34	3.5e-17	3.65e-16	Over-expressed
SYNPO	5q33.1	10.48	11.48	0.88	0.9	-1.01	3.5e-17	3.65e-16	Under-expressed
BZW1	2q33.1	12.63	11.97	0.66	0.5	0.67	3.56e-17	3.71e-16	Over-expressed
ANKRD44	2q33.1	5.86	7.14	1.13	1.15	-1.29	3.59e-17	3.73e-16	Under-expressed
LSM2	6p21.33	9.95	9.17	0.77	0.59	0.78	3.64e-17	3.79e-16	Over-expressed
NEDD1	12q23.1	9.07	8.48	0.55	0.48	0.59	3.67e-17	3.81e-16	Over-expressed
SCP2	1p32.3	11.33	11.86	0.51	0.43	-0.53	3.68e-17	3.82e-16	Under-expressed
TMEM189	20q13.13	10.36	9.77	0.59	0.45	0.59	3.77e-17	3.92e-16	Over-expressed
LSM4	19p13.11	11.05	10.38	0.63	0.55	0.67	3.82e-17	3.96e-16	Over-expressed
TSN	2q14.3	11.18	10.66	0.56	0.31	0.52	3.94e-17	4.09e-16	Over-expressed
PTGDS	9q34.3	8.78	10.45	1.67	1.25	-1.67	4.02e-17	4.17e-16	Under-expressed
NKIRAS2	17q21.2	10.28	9.78	0.49	0.39	0.5	4.06e-17	4.2e-16	Over-expressed
PDRG1	20q11.21	9.09	8.43	0.66	0.48	0.65	4.12e-17	4.27e-16	Over-expressed
PRELP	1q32.1	9.35	10.86	1.52	1.13	-1.52	4.17e-17	4.31e-16	Under-expressed
CHD9	16q12.2	9.32	9.98	0.61	0.56	-0.66	4.18e-17	4.31e-16	Under-expressed
RNF180	5q12.3	5.73	7.12	1.41	1.01	-1.39	4.19e-17	4.33e-16	Under-expressed
TDRP	8p23.3	8.24	9.29	1.09	0.73	-1.06	4.49e-17	4.63e-16	Under-expressed
NOP16	5q35.2	8.38	7.67	0.65	0.61	0.71	4.52e-17	4.66e-16	Over-expressed
RGCC	13q14.11	9.04	10.06	0.93	0.89	-1.02	4.57e-17	4.71e-16	Under-expressed
CYC1	8q24.3	11.58	10.73	0.81	0.71	0.85	4.58e-17	4.71e-16	Over-expressed
HOXD1	2q31.1	5.25	7.76	2.37	2.08	-2.5	4.65e-17	4.78e-16	Under-expressed
CLEC16A	16p13.13	9.44	10.1	0.65	0.51	-0.66	4.68e-17	4.81e-16	Under-expressed
DEK	6p22.3	11.78	11.13	0.69	0.39	0.64	4.72e-17	4.85e-16	Over-expressed
LMOD1	1q32.1	7.51	8.75	1.16	1.05	-1.24	4.88e-17	5.01e-16	Under-expressed
ATP6V0A1	17q21.2	10.05	10.73	0.71	0.46	-0.68	4.98e-17	5.11e-16	Under-expressed
ARHGEF15	17p13.1	6.78	7.89	0.98	1.01	-1.11	5.05e-17	5.17e-16	Under-expressed
CCDC18	1p22.1	6.06	5.03	0.92	0.91	1.03	5.11e-17	5.23e-16	Over-expressed
VWA5A	11q24.2	9.03	10.14	1.19	0.66	-1.11	5.29e-17	5.42e-16	Under-expressed
MAGI1	3p14.1	7.97	9	1.09	0.65	-1.02	5.31e-17	5.43e-16	Under-expressed
TBX2	17q23.2	8.13	9.27	0.98	1.05	-1.14	5.32e-17	5.43e-16	Under-expressed
P3H4	17q21.2	9.79	8.83	0.89	0.83	0.97	5.46e-17	5.58e-16	Over-expressed
KIF22	16p11.2	10.44	9.78	0.6	0.58	0.66	5.5e-17	5.61e-16	Over-expressed
ADSL	22q13.1	10.23	9.57	0.69	0.46	0.66	5.52e-17	5.63e-16	Over-expressed
BICRAL	6p21.1	8.87	9.46	0.57	0.48	-0.59	5.54e-17	5.64e-16	Under-expressed
GLMN	1p22.1	7.16	6.37	0.82	0.55	0.79	5.81e-17	5.92e-16	Over-expressed
EPB41L4A-DT	5q22.2	3.04	4.09	1.1	0.72	-1.06	5.85e-17	5.95e-16	Under-expressed
ARRB1	11q13.4	9.04	10.02	1.05	0.62	-0.98	5.86e-17	5.95e-16	Under-expressed
CEP152	15q21.1	6.82	5.9	0.91	0.72	0.92	6.38e-17	6.48e-16	Over-expressed
MPLKIP	7p14.1	9.2	8.59	0.59	0.49	0.61	6.48e-17	6.57e-16	Over-expressed
SEH1L	18p11.21	10.03	9.44	0.59	0.44	0.58	6.57e-17	6.66e-16	Over-expressed
OTUD6B	8q21.3	8.35	7.67	0.66	0.55	0.68	6.64e-17	6.72e-16	Over-expressed
U2AF2	19q13.42	11.73	11.31	0.41	0.35	0.42	6.96e-17	7.04e-16	Over-expressed
GZMB	14q12	7.82	6.14	1.71	1.24	1.68	7.36e-17	7.44e-16	Over-expressed
TMA16	4q32.2	8.63	8.14	0.49	0.38	0.49	7.41e-17	7.49e-16	Over-expressed
PTPN21	14q31.3	7.81	8.76	0.96	0.73	-0.95	7.57e-17	7.64e-16	Under-expressed
ABRACL	6q24.1	9.81	9.02	0.75	0.67	0.79	7.57e-17	7.65e-16	Over-expressed
ADRA2A	10q25.2	5.87	8.03	2.11	1.73	-2.16	7.59e-17	7.65e-16	Under-expressed
CLIC6	21q22.12	9.35	11.55	2.32	1.5	-2.2	7.74e-17	7.8e-16	Under-expressed
ASAP3	1p36.12	8.45	9.51	1.15	0.65	-1.06	7.75e-17	7.81e-16	Under-expressed
JMJD6	17q25.1	9.39	8.89	0.49	0.39	0.5	7.79e-17	7.84e-16	Over-expressed
TEDC1	14q32.33	7.94	6.92	0.86	0.97	1.02	7.87e-17	7.92e-16	Over-expressed
CPEB4	5q35.2	9.51	10.21	0.69	0.56	-0.7	7.97e-17	8.01e-16	Under-expressed
GLRX3	10q26.3	10.52	9.81	0.74	0.51	0.71	7.99e-17	8.02e-16	Over-expressed
CABLES1	18q11.2	8.56	9.75	1.22	0.87	-1.19	8e-17	8.03e-16	Under-expressed
SLC5A6	2p23.3	9.73	9.09	0.68	0.42	0.64	8.08e-17	8.1e-16	Over-expressed
AATBC	21q22.3	5.1	6.49	1.38	1.11	-1.4	8.14e-17	8.15e-16	Under-expressed
KIF3C	2p23.3	8.79	7.53	1.25	0.99	1.26	8.2e-17	8.21e-16	Over-expressed
RBMS2	12q13.3	9.95	10.69	0.78	0.51	-0.74	8.42e-17	8.42e-16	Under-expressed
FMO4	1q24.3	5.44	6.6	1.19	0.87	-1.17	8.56e-17	8.56e-16	Under-expressed
MTPAP	10p11.23	9.22	8.73	0.49	0.38	0.49	8.58e-17	8.57e-16	Over-expressed
DES	2q35	5.64	7.83	1.99	1.96	-2.2	8.86e-17	8.85e-16	Under-expressed
ATP13A3	3q29	11.39	10.7	0.7	0.54	0.7	8.96e-17	8.94e-16	Over-expressed
ZNF33B	10q11.21	8.94	9.63	0.65	0.59	-0.69	9.06e-17	9.03e-16	Under-expressed
NDRG2	14q11.2	8.67	9.89	1.29	0.81	-1.21	9.07e-17	9.03e-16	Under-expressed
UBE2F	2q37.3	9.74	9.22	0.52	0.41	0.52	9.07e-17	9.03e-16	Over-expressed
AGO2	8q24.3	8.4	7.61	0.75	0.67	0.79	9.36e-17	9.31e-16	Over-expressed
ACOX2	3p14.3	6.87	8.33	1.63	0.76	-1.46	9.48e-17	9.42e-16	Under-expressed
FEM1C	5q22.3	9.19	9.79	0.6	0.46	-0.6	9.6e-17	9.54e-16	Under-expressed
SNRNP27	2p13.3	9.34	8.92	0.44	0.31	0.42	9.64e-17	9.56e-16	Over-expressed
EPHX2	8p21.2-p21.1	7.14	8.4	1.32	0.87	-1.25	9.69e-17	9.61e-16	Under-expressed
BOK	2q37.3	9.44	10.53	1.17	0.72	-1.1	9.74e-17	9.66e-16	Under-expressed
YME1L1	10p12.1	11.89	11.46	0.43	0.34	0.43	9.84e-17	9.74e-16	Over-expressed
FBXO22-AS1	15q24.2	6.25	5.54	0.65	0.64	0.71	1e-16	9.93e-16	Over-expressed
GEMIN2	14q21.1	7.88	6.97	0.97	0.6	0.91	1.01e-16	1e-15	Over-expressed
IARS	9q22.31	11.55	11	0.54	0.45	0.55	1.02e-16	1.01e-15	Over-expressed
C3ORF18	3p21.31	6.61	7.4	0.81	0.59	-0.79	1.04e-16	1.03e-15	Under-expressed
HMBS	11q23.3	9.55	8.83	0.65	0.64	0.71	1.05e-16	1.04e-15	Over-expressed
RBM5	3p21.31	10.29	10.93	0.56	0.58	-0.63	1.06e-16	1.04e-15	Under-expressed
PPIAL4C	1q21.2	5.68	4.85	0.75	0.75	0.83	1.06e-16	1.04e-15	Over-expressed
TBC1D17	19q13.33	9.18	9.71	0.49	0.48	-0.54	1.07e-16	1.05e-15	Under-expressed
BCLAF3	Xp22.12	7.16	7.78	0.6	0.5	-0.61	1.15e-16	1.14e-15	Under-expressed
SEM1	7q21.3	11.17	10.45	0.71	0.58	0.72	1.17e-16	1.15e-15	Over-expressed
CTSD	11p15.5	14.66	15.53	0.79	0.78	-0.87	1.2e-16	1.18e-15	Under-expressed
SLC25A39	17q21.31	12.07	11.43	0.56	0.59	0.63	1.22e-16	1.2e-15	Over-expressed
FAM24B	10q26.13	5.45	4.41	1.08	0.74	1.04	1.27e-16	1.25e-15	Over-expressed
CCDC92	12q24.31	9.41	9.99	0.56	0.48	-0.58	1.27e-16	1.25e-15	Under-expressed
DGUOK	2p13.1	9.98	9.44	0.54	0.43	0.54	1.28e-16	1.26e-15	Over-expressed
SLC22A23	6p25.2	9.48	10.73	1.33	0.87	-1.26	1.3e-16	1.27e-15	Under-expressed
NFATC1	18q23	7.7	8.62	1	0.59	-0.92	1.3e-16	1.27e-15	Under-expressed
CUBN	10p13	4.12	5.36	1.22	1.02	-1.24	1.36e-16	1.33e-15	Under-expressed
MAN1C1	1p36.11	7.02	8.19	1.11	1	-1.17	1.41e-16	1.38e-15	Under-expressed
ATIC	2q35	11.27	10.74	0.49	0.47	0.53	1.42e-16	1.38e-15	Over-expressed
COL4A3BP	5q13.3	9.55	10.18	0.55	0.6	-0.63	1.45e-16	1.42e-15	Under-expressed
RMI1	9q21.32	8.56	7.93	0.6	0.53	0.63	1.49e-16	1.45e-15	Over-expressed
ZNF441	19p13.2	6.3	7.1	0.79	0.65	-0.8	1.53e-16	1.49e-15	Under-expressed
SEC23A	14q21.1	10.67	9.91	0.78	0.59	0.77	1.57e-16	1.53e-15	Over-expressed
RPS6KA1	1p36.11	10.53	11.12	0.52	0.55	-0.59	1.57e-16	1.53e-15	Under-expressed
PRDM6	5q23.2	4.69	5.91	1.25	0.91	-1.21	1.58e-16	1.53e-15	Under-expressed
PAFAH1B3	19q13.2	9.86	8.97	0.82	0.8	0.89	1.58e-16	1.54e-15	Over-expressed
ZNF131	5p12	9.31	8.72	0.6	0.43	0.58	1.59e-16	1.54e-15	Over-expressed
XPO5	6p21.1	10.47	9.82	0.7	0.43	0.65	1.59e-16	1.55e-15	Over-expressed
PPHLN1	12q12	10.11	9.7	0.42	0.32	0.41	1.62e-16	1.57e-15	Over-expressed
PTRH2	17q23.1	9.14	8.51	0.56	0.58	0.63	1.64e-16	1.58e-15	Over-expressed
ATP5MF	7q22.1	11.27	10.36	0.93	0.7	0.91	1.65e-16	1.6e-15	Over-expressed
ABCA6	17q24.2-q24.3	5.29	6.79	1.46	1.25	-1.5	1.66e-16	1.6e-15	Under-expressed
MMD	17q22	9.29	8.23	0.95	0.98	1.06	1.67e-16	1.62e-15	Over-expressed
TUBB3	16q24.3	11.11	9.51	1.39	1.51	1.6	1.68e-16	1.63e-15	Over-expressed
ERMAP	1p34.2	7.78	8.46	0.66	0.57	-0.68	1.73e-16	1.67e-15	Under-expressed
LAMB2	3p21.31	11.27	12.02	0.78	0.55	-0.75	1.75e-16	1.69e-15	Under-expressed
YIF1B	19q13.2	9.88	9.27	0.61	0.48	0.61	1.77e-16	1.7e-15	Over-expressed
MCMBP	10q26.11	10.75	10.28	0.48	0.36	0.47	1.78e-16	1.72e-15	Over-expressed
BTD	3p25.1	8.1	8.79	0.67	0.56	-0.68	1.81e-16	1.74e-15	Under-expressed
NLRP1	17p13.2	7.91	9.15	1.26	0.97	-1.24	1.85e-16	1.78e-15	Under-expressed
ACSM3	16p12.3	6.97	8.71	1.89	1.14	-1.74	1.88e-16	1.81e-15	Under-expressed
GAPT	5q11.2	4.32	5.75	1.46	1.13	-1.44	2.01e-16	1.93e-15	Under-expressed
TAL1	1p33	4.79	5.93	1.09	0.98	-1.14	2.04e-16	1.95e-15	Under-expressed
WDR4	21q22.3	7.9	7.21	0.69	0.56	0.69	2.07e-16	1.99e-15	Over-expressed
GLB1L2	11q25	8.26	9.84	1.77	0.91	-1.58	2.16e-16	2.07e-15	Under-expressed
PSMC2	7q22.1	11.09	10.54	0.57	0.43	0.56	2.19e-16	2.1e-15	Over-expressed
RANGAP1	22q13.2	11.24	10.65	0.59	0.46	0.59	2.23e-16	2.13e-15	Over-expressed
PTDSS1	8q22.1	10.92	10.38	0.57	0.4	0.54	2.23e-16	2.13e-15	Over-expressed
BBS2	16q13	9.01	9.54	0.45	0.5	-0.52	2.26e-16	2.16e-15	Under-expressed
RNF145	5q33.3	11.46	12.39	0.83	0.87	-0.93	2.28e-16	2.17e-15	Under-expressed
TBRG1	11q24.2	9.38	9.85	0.47	0.37	-0.47	2.31e-16	2.2e-15	Under-expressed
SLC25A32	8q22.3	9.41	8.9	0.48	0.45	0.51	2.32e-16	2.22e-15	Over-expressed
MRPS16	10q22.2	11.05	10.56	0.47	0.42	0.49	2.37e-16	2.26e-15	Over-expressed
SLC25A13	7q21.3	9.8	9.14	0.68	0.5	0.66	2.41e-16	2.29e-15	Over-expressed
VDAC1	5q31.1	12.13	11.53	0.63	0.45	0.6	2.45e-16	2.33e-15	Over-expressed
INPP5B	1p34.3	8.63	9.36	0.72	0.61	-0.73	2.47e-16	2.35e-15	Under-expressed
PPIA	7p13	12.6	11.98	0.63	0.51	0.62	2.51e-16	2.38e-15	Over-expressed
YPEL3	16p11.2	9.79	10.62	0.87	0.63	-0.84	2.61e-16	2.48e-15	Under-expressed
PHF5A	22q13.2	9.35	8.68	0.67	0.53	0.66	2.61e-16	2.48e-15	Over-expressed
CDK18	1q32.1	8.7	9.73	1.13	0.66	-1.03	2.62e-16	2.49e-15	Under-expressed
RRM2B	8q22.3	9.76	10.48	0.65	0.67	-0.72	2.63e-16	2.5e-15	Under-expressed
SLC1A7	1p32.3	4.5	7.66	2.83	2.96	-3.16	2.66e-16	2.51e-15	Under-expressed
GOLGA2P7	15q25.2	8.67	9.72	1.02	0.91	-1.05	2.79e-16	2.64e-15	Under-expressed
AGER	6p21.32	7.35	9.78	2.08	2.37	-2.43	2.79e-16	2.64e-15	Under-expressed
KIF13A	6p22.3	9.25	10.11	0.86	0.71	-0.86	2.81e-16	2.65e-15	Under-expressed
RTCA	1p21.2	9.55	9.07	0.47	0.4	0.48	2.82e-16	2.66e-15	Over-expressed
DPM1	20q13.13	9.48	8.91	0.61	0.39	0.57	2.86e-16	2.7e-15	Over-expressed
POMP	13q12.3	10.98	10.39	0.6	0.48	0.6	2.92e-16	2.76e-15	Over-expressed
ARHGEF9	Xq11.1	8.2	8.92	0.75	0.56	-0.73	2.94e-16	2.77e-15	Under-expressed
FGFR2	10q26.13	7.55	9.17	1.76	1.1	-1.62	2.94e-16	2.77e-15	Under-expressed
PUS10	2p16.1-p15	7.23	7.87	0.69	0.45	-0.64	2.99e-16	2.81e-15	Under-expressed
FHL5	6q16.1	3.98	5.55	1.52	1.38	-1.58	3.03e-16	2.85e-15	Under-expressed
LIMS2	2q14.3	7.44	8.5	0.98	0.96	-1.06	3.04e-16	2.85e-15	Under-expressed
EPM2AIP1	3p22.2	9.16	9.68	0.51	0.42	-0.51	3.05e-16	2.86e-15	Under-expressed
KLF2	19p13.11	7.87	9.01	1.04	1.04	-1.13	3.06e-16	2.87e-15	Under-expressed
MACO1	1p36.11|1p36.11	9.54	10.05	0.5	0.44	-0.51	3.09e-16	2.9e-15	Under-expressed
CDK8	13q12.13	7.64	6.95	0.7	0.56	0.69	3.09e-16	2.9e-15	Over-expressed
JMJD7-PLA2G4B	15q15.1	8.32	9.17	0.78	0.79	-0.85	3.1e-16	2.9e-15	Under-expressed
ANGPT1	8q23.1	6.65	8.09	1.39	1.24	-1.44	3.13e-16	2.93e-15	Under-expressed
ALDH5A1	6p22.3	8.9	9.82	0.93	0.74	-0.92	3.17e-16	2.97e-15	Under-expressed
OCLN	5q13.2	8.95	10.06	1.21	0.75	-1.11	3.24e-16	3.03e-15	Under-expressed
CD34	1q32.2	9.25	10.13	0.78	0.82	-0.87	3.32e-16	3.1e-15	Under-expressed
CDHR3	7q22.3	4.32	7.15	2.54	2.68	-2.84	3.43e-16	3.2e-15	Under-expressed
MSANTD2	11q24.2	7.14	7.93	0.73	0.73	-0.79	3.46e-16	3.23e-15	Under-expressed
ANKRD65	1p36.33	7.69	9.37	1.77	1.26	-1.68	3.5e-16	3.27e-15	Under-expressed
GOLGA2P10	15q25.2	9.17	10.32	1.08	1.04	-1.15	3.58e-16	3.34e-15	Under-expressed
ALAD	9q32	9.74	10.27	0.51	0.47	-0.53	3.59e-16	3.34e-15	Under-expressed
TCEA3	1p36.12	9.13	10.51	1.53	0.87	-1.38	3.78e-16	3.51e-15	Under-expressed
SMARCD3	7q36.1	8.07	9.21	1.19	0.86	-1.13	3.79e-16	3.52e-15	Under-expressed
FANCL	2p16.1	8.51	7.91	0.64	0.46	0.61	3.85e-16	3.58e-15	Over-expressed
TMED2	12q24.31	13.27	12.65	0.63	0.5	0.62	3.96e-16	3.68e-15	Over-expressed
F12	5q35.3	6.82	5.26	1.45	1.42	1.56	3.98e-16	3.69e-15	Over-expressed
HIGD1B	17q21.31	3.98	5.38	1.28	1.3	-1.4	3.99e-16	3.69e-15	Under-expressed
TBX5	12q24.21	6.32	7.66	1.41	1.01	-1.34	3.99e-16	3.69e-15	Under-expressed
SUZ12	17q11.2	10.28	9.71	0.61	0.39	0.56	4e-16	3.7e-15	Over-expressed
RNF7	3q23	10.56	10.01	0.57	0.43	0.55	4.05e-16	3.75e-15	Over-expressed
PA2G4P4	3q25.31	6.42	5.69	0.72	0.62	0.73	4.07e-16	3.77e-15	Over-expressed
CREBL2	12p13.1	10.18	10.76	0.56	0.5	-0.57	4.13e-16	3.82e-15	Under-expressed
FAM13A-AS1	4q22.1	4.77	5.91	1.18	0.9	-1.14	4.16e-16	3.84e-15	Under-expressed
COLEC12	18p11.32	8.08	9.64	1.52	1.34	-1.56	4.21e-16	3.89e-15	Under-expressed
PALMD	1p21.2	7.01	8.14	1.13	0.96	-1.14	4.26e-16	3.93e-15	Under-expressed
PHYHD1	9q34.11	6.38	8.35	2.09	1.48	-1.97	4.26e-16	3.93e-15	Under-expressed
DDX18	2q14.1	11.16	10.71	0.47	0.33	0.45	4.29e-16	3.95e-15	Over-expressed
HSD17B13	4q22.1	2.57	4.77	1.71	2.29	-2.2	4.31e-16	3.97e-15	Under-expressed
JAM2	21q21.3	5.9	6.93	0.97	0.95	-1.04	4.37e-16	4.02e-15	Under-expressed
GPC6	13q31.3-q32.1	8.57	6.9	1.61	1.47	1.67	4.39e-16	4.03e-15	Over-expressed
TIMM44	19p13.2	9.19	8.69	0.5	0.42	0.5	4.47e-16	4.11e-15	Over-expressed
SPRY2	13q31.1	8.68	9.52	0.92	0.58	-0.84	4.49e-16	4.12e-15	Under-expressed
DHFR	5q14.1	8.35	7.62	0.73	0.62	0.73	4.49e-16	4.12e-15	Over-expressed
MTCH2	11p11.2	10.82	10.32	0.49	0.42	0.5	4.49e-16	4.12e-15	Over-expressed
PGM2	4p14	9.38	8.56	0.88	0.6	0.82	4.58e-16	4.19e-15	Over-expressed
UBXN10	1p36.12	6.98	8.77	1.89	1.35	-1.79	4.67e-16	4.28e-15	Under-expressed
NFIA	1p31.3	8.57	9.64	1.16	0.75	-1.07	4.72e-16	4.32e-15	Under-expressed
MRPL2	6p21.1	9.47	8.9	0.58	0.45	0.57	4.73e-16	4.32e-15	Over-expressed
PKM	15q23	15.06	14.44	0.57	0.56	0.61	4.82e-16	4.41e-15	Over-expressed
C17ORF75	17q11.2	8.49	7.85	0.68	0.49	0.64	4.85e-16	4.43e-15	Over-expressed
ERAL1	17q11.2	10.32	9.89	0.43	0.35	0.43	4.86e-16	4.43e-15	Over-expressed
PAK2	3q29	11.42	10.92	0.51	0.39	0.49	4.89e-16	4.46e-15	Over-expressed
RGL1	1q25.3	9.05	10.02	0.94	0.86	-0.97	4.93e-16	4.49e-15	Under-expressed
PRKCD	3p21.1	10.28	10.91	0.68	0.46	-0.63	4.96e-16	4.52e-15	Under-expressed
REV1	2q11.2	9.23	9.72	0.47	0.45	-0.5	5e-16	4.55e-15	Under-expressed
VPS29	12q24.11	10.56	9.93	0.68	0.46	0.63	5.08e-16	4.62e-15	Over-expressed
SRP72	4q12	11.55	11.07	0.5	0.38	0.49	5.11e-16	4.64e-15	Over-expressed
CCZ1P-OR7E38P	7q21.3	7.36	6.41	0.95	0.79	0.95	5.13e-16	4.66e-15	Over-expressed
DCUN1D1	3q26.33	9.32	8.73	0.64	0.44	0.6	5.16e-16	4.68e-15	Over-expressed
LYST	1q42.3	8.74	9.58	0.9	0.61	-0.84	5.48e-16	4.97e-15	Under-expressed
CEP68	2p14	8.71	9.25	0.57	0.41	-0.54	5.49e-16	4.98e-15	Under-expressed
PRODH	22q11.21	8.17	10.7	2.63	2	-2.53	5.6e-16	5.07e-15	Under-expressed
UCHL5	1q31.2	9.53	9.01	0.46	0.51	0.53	5.61e-16	5.07e-15	Over-expressed
CYP20A1	2q33.2	8.94	9.34	0.44	0.29	-0.4	5.69e-16	5.15e-15	Under-expressed
LGR6	1q32.1	4.48	6.64	2.32	1.58	-2.16	5.76e-16	5.21e-15	Under-expressed
NME2	17q21.33	13.23	12.48	0.69	0.7	0.75	6.08e-16	5.49e-15	Over-expressed
MACF1	1p34.3	11.82	12.65	0.88	0.64	-0.83	6.08e-16	5.49e-15	Under-expressed
CLCN6	1p36.22	8.26	9	0.78	0.56	-0.74	6.12e-16	5.52e-15	Under-expressed
UBXN2A	2p23.3	8.35	7.88	0.52	0.33	0.48	6.22e-16	5.61e-15	Over-expressed
ANP32B	9q22.33	11.65	11.19	0.47	0.38	0.46	6.26e-16	5.64e-15	Over-expressed
THUMPD1	16p12.3	10.02	10.44	0.38	0.39	-0.42	6.38e-16	5.75e-15	Under-expressed
MYLIP	6p22.3	9.09	9.87	0.79	0.65	-0.78	6.46e-16	5.82e-15	Under-expressed
KCTD7	7q11.21	7.97	8.65	0.68	0.59	-0.68	6.48e-16	5.82e-15	Under-expressed
MRPL30	2q11.2	9.89	9.41	0.52	0.36	0.48	6.55e-16	5.89e-15	Over-expressed
SLC35E2B	1p36.33	10.54	11.21	0.67	0.56	-0.67	6.72e-16	6.03e-15	Under-expressed
RNASEL	1q25.3	8.19	8.87	0.74	0.48	-0.68	6.75e-16	6.06e-15	Under-expressed
CACHD1	1p31.3	7.26	8.98	1.65	1.56	-1.72	6.84e-16	6.14e-15	Under-expressed
BANK1	4q24	6.72	7.97	1.28	1.02	-1.25	6.85e-16	6.14e-15	Under-expressed
BICDL2	16p13.3	8.07	9.44	1.46	1.02	-1.36	6.89e-16	6.17e-15	Under-expressed
SPATA5L1	15q21.1	7.7	7.16	0.54	0.46	0.54	6.91e-16	6.19e-15	Over-expressed
MICALCL	11p15.3	4.91	6.45	1.56	1.3	-1.54	6.97e-16	6.23e-15	Under-expressed
EMC8	16q24.1	9.18	8.69	0.51	0.4	0.49	6.99e-16	6.25e-15	Over-expressed
PDAP1	7q22.1	11.38	10.86	0.55	0.4	0.52	7.06e-16	6.3e-15	Over-expressed
VPS13C	15q22.2	10.14	10.86	0.72	0.62	-0.72	7.13e-16	6.37e-15	Under-expressed
C19ORF47	19q13.2	8.55	7.99	0.61	0.4	0.56	7.32e-16	6.54e-15	Over-expressed
FAM210B	20q13.2	10.4	11.05	0.7	0.5	-0.65	7.44e-16	6.63e-15	Under-expressed
WBP11	12p12.3	11.02	10.52	0.56	0.34	0.5	7.59e-16	6.76e-15	Over-expressed
HAS3	16q22.1	7.76	9.76	1.91	1.83	-2.01	7.67e-16	6.83e-15	Under-expressed
RCCD1	15q26.1	8.17	7.48	0.72	0.55	0.69	7.7e-16	6.85e-15	Over-expressed
HDAC11	3p25.1	8.48	9.19	0.75	0.56	-0.71	7.72e-16	6.87e-15	Under-expressed
TNFRSF14-AS1	1p36.32	6.02	7.36	1.22	1.29	-1.34	7.83e-16	6.96e-15	Under-expressed
STAT6	12q13.3	11.69	12.27	0.62	0.43	-0.58	7.83e-16	6.96e-15	Under-expressed
PMS2P1	7q22.1	8.22	7.57	0.73	0.45	0.66	7.89e-16	7.01e-15	Over-expressed
PPP1R1B	17q12	6.79	9.83	3.35	2.12	-3.04	7.97e-16	7.07e-15	Under-expressed
TPRG1L	1p36.32	10.13	10.67	0.51	0.48	-0.53	8.08e-16	7.17e-15	Under-expressed
ABCA9	17q24.2	4.31	5.66	1.27	1.26	-1.35	8.23e-16	7.29e-15	Under-expressed
LPL	8p21.3	7.95	9.9	1.96	1.68	-1.95	8.56e-16	7.58e-15	Under-expressed
TUBGCP6	22q13.33	9.24	10.09	0.77	0.8	-0.84	8.59e-16	7.6e-15	Under-expressed
ZBTB7C	18q21.1	6.46	8.31	2.05	1.28	-1.85	8.62e-16	7.62e-15	Under-expressed
UST	6q25.1	6.34	7.72	1.47	1.07	-1.38	8.73e-16	7.71e-15	Under-expressed
CNNM3	2q11.2	9.61	10.13	0.56	0.38	-0.51	8.86e-16	7.82e-15	Under-expressed
EXOSC9	4q27	8.96	8.51	0.5	0.3	0.45	9.27e-16	8.18e-15	Over-expressed
SVEP1	9q31.3	7.41	8.84	1.36	1.31	-1.43	9.29e-16	8.2e-15	Under-expressed
ZDHHC7	16q24.1	10.46	11.09	0.64	0.54	-0.64	9.65e-16	8.51e-15	Under-expressed
PRMT5	14q11.2	10.74	10.15	0.63	0.46	0.59	9.73e-16	8.57e-15	Over-expressed
GTPBP8	3q13.2	7.53	7	0.58	0.4	0.53	1e-15	8.8e-15	Over-expressed
RBMS3	3p24.1	4.14	5.54	1.44	1.17	-1.4	1.01e-15	8.91e-15	Under-expressed
GUCY1A1	4q32.1	9.08	10.08	1.02	0.86	-1	1.02e-15	8.92e-15	Under-expressed
TNRC6C	17q25.3	7.92	8.83	1.06	0.53	-0.92	1.02e-15	9e-15	Under-expressed
CDH24	14q11.2	8.05	6.95	1.06	1	1.1	1.03e-15	9.06e-15	Over-expressed
LTA4H	12q23.1	11.52	12.24	0.66	0.7	-0.73	1.04e-15	9.1e-15	Under-expressed
WDYHV1	8q24.13	8.2	7.49	0.7	0.63	0.71	1.04e-15	9.1e-15	Over-expressed
MRPL58	17q25.1	9.22	8.58	0.64	0.55	0.64	1.04e-15	9.16e-15	Over-expressed
SIGMAR1	9p13.3	10.49	9.92	0.6	0.45	0.57	1.05e-15	9.18e-15	Over-expressed
RPAP2	1p22.1	7.97	7.42	0.6	0.4	0.55	1.07e-15	9.34e-15	Over-expressed
FCHO2	5q13.2	9.79	10.56	0.72	0.72	-0.77	1.1e-15	9.65e-15	Under-expressed
GEMIN6	2p22.1	8.1	7.41	0.7	0.6	0.7	1.11e-15	9.66e-15	Over-expressed
RPN1	3q21.3	13.21	12.75	0.47	0.38	0.46	1.12e-15	9.74e-15	Over-expressed
FGFR1OP	6q27	7.81	7.25	0.57	0.49	0.56	1.12e-15	9.82e-15	Over-expressed
LDLRAP1	1p36.11	9.3	9.97	0.71	0.53	-0.67	1.15e-15	1e-14	Under-expressed
CX3CL1	16q21	9.24	10.89	1.66	1.44	-1.66	1.15e-15	1.01e-14	Under-expressed
CHCHD2	7p11.2	12.58	11.81	0.82	0.6	0.77	1.17e-15	1.02e-14	Over-expressed
RASGRP2	11q13.1	5.64	7	1.24	1.31	-1.36	1.17e-15	1.02e-14	Under-expressed
ACTR6	12q23.1	9.09	8.56	0.57	0.42	0.54	1.17e-15	1.02e-14	Over-expressed
NKX2-1	14q13.3	9.4	11.94	3.11	0.77	-2.54	1.18e-15	1.03e-14	Under-expressed
COIL	17q22	9.21	8.78	0.42	0.38	0.43	1.19e-15	1.04e-14	Over-expressed
METTL1	12q14.1	9.15	8.49	0.63	0.61	0.66	1.21e-15	1.05e-14	Over-expressed
SARAF	8p12	12.03	12.58	0.58	0.43	-0.54	1.22e-15	1.06e-14	Under-expressed
GALNT18	11p15.4	8.26	9.28	1.14	0.73	-1.02	1.24e-15	1.07e-14	Under-expressed
PFN1P2	1p11.2	2.58	3.7	1.13	0.96	-1.12	1.25e-15	1.08e-14	Under-expressed
CYSLTR1	Xq21.1	4.97	6.34	1.31	1.27	-1.37	1.28e-15	1.11e-14	Under-expressed
SNHG1	11q12.3	9.65	8.86	0.81	0.67	0.79	1.29e-15	1.11e-14	Over-expressed
USP27X	Xp11.23	6.8	8	1.16	1.09	-1.2	1.29e-15	1.11e-14	Under-expressed
ABAT	16p13.2	7.49	8.77	1.31	1.08	-1.28	1.3e-15	1.13e-14	Under-expressed
TTC21A	3p22.2	5.53	6.72	1.06	1.17	-1.19	1.31e-15	1.13e-14	Under-expressed
DCK	4q13.3	9.61	8.9	0.77	0.54	0.71	1.36e-15	1.17e-14	Over-expressed
DPH2	1p34.1	9.39	8.88	0.49	0.47	0.51	1.36e-15	1.18e-14	Over-expressed
PSMD9	12q24.31	10.1	9.6	0.53	0.4	0.5	1.38e-15	1.19e-14	Over-expressed
ZRSR2	Xp22.2	7.36	7.98	0.62	0.55	-0.62	1.43e-15	1.24e-14	Under-expressed
EIF2AK2	2p22.2	9.3	8.58	0.74	0.61	0.72	1.52e-15	1.31e-14	Over-expressed
MRPS11	15q25.3	9.22	8.63	0.59	0.52	0.59	1.53e-15	1.31e-14	Over-expressed
PGP	16p13.3	9.15	8.55	0.56	0.58	0.6	1.54e-15	1.32e-14	Over-expressed
TAF5	10q24.33	6.98	6.4	0.62	0.44	0.57	1.54e-15	1.32e-14	Over-expressed
CYTOR	2p11.2	8.4	7.31	1.16	0.86	1.09	1.55e-15	1.33e-14	Over-expressed
ZC3H7A	16p13.13	9.79	10.22	0.45	0.37	-0.44	1.55e-15	1.33e-14	Under-expressed
CCDC90B	11q14.1	9.37	8.6	0.81	0.64	0.77	1.56e-15	1.34e-14	Over-expressed
STEAP4	7q21.12	10.33	12.1	1.93	1.33	-1.77	1.61e-15	1.38e-14	Under-expressed
REEP5	5q22.2	11.46	11.99	0.54	0.47	-0.53	1.62e-15	1.39e-14	Under-expressed
SRL	16p13.3	2.62	3.97	1.33	1.23	-1.36	1.66e-15	1.42e-14	Under-expressed
COBLL1	2q24.3	8.97	9.86	1	0.62	-0.89	1.68e-15	1.43e-14	Under-expressed
SEC61G	7p11.2	10.65	9.96	0.71	0.6	0.69	1.72e-15	1.47e-14	Over-expressed
UBE2K	4p14	11.23	10.78	0.48	0.37	0.46	1.73e-15	1.48e-14	Over-expressed
ALG10	12p11.1	7.13	6.45	0.75	0.48	0.67	1.8e-15	1.53e-14	Over-expressed
FXR1	3q26.33	11.09	10.61	0.53	0.35	0.48	1.8e-15	1.54e-14	Over-expressed
NUP93	16q13	10.05	9.62	0.42	0.39	0.43	1.83e-15	1.56e-14	Over-expressed
SLC39A8	4q24	10.43	11.49	1.04	0.96	-1.06	1.84e-15	1.57e-14	Under-expressed
TRIM66	11p15.4	7.22	8.2	1.03	0.81	-0.98	1.91e-15	1.63e-14	Under-expressed
OSR1	2p24.1	5.59	6.98	1.46	1.15	-1.39	1.91e-15	1.63e-14	Under-expressed
PSMB2	1p34.3	11.44	10.98	0.44	0.43	0.46	1.91e-15	1.63e-14	Over-expressed
COLGALT1	19p13.11	11.48	10.82	0.61	0.64	0.66	1.91e-15	1.63e-14	Over-expressed
FNIP2	4q32.1	8.87	10.09	1.22	1.08	-1.22	1.95e-15	1.66e-14	Under-expressed
ITPKB	1q42.12	9.44	10.26	0.95	0.53	-0.83	1.98e-15	1.68e-14	Under-expressed
UTRN	6q24.2	10.4	11.26	0.88	0.73	-0.86	1.99e-15	1.69e-14	Under-expressed
NSUN2	5p15.31	11.19	10.57	0.68	0.49	0.62	2.01e-15	1.71e-14	Over-expressed
DNAAF5	7p22.3	10.16	9.61	0.6	0.43	0.55	2.03e-15	1.72e-14	Over-expressed
MTMR10	15q13.3	8.83	9.39	0.52	0.55	-0.56	2.03e-15	1.72e-14	Under-expressed
RCC1	1p35.3	10.36	9.6	0.67	0.76	0.76	2.04e-15	1.72e-14	Over-expressed
EDA	Xq13.1	5.26	6.84	1.69	1.28	-1.59	2.04e-15	1.73e-14	Under-expressed
SLC27A3	1q21.3	8.69	9.6	0.81	0.9	-0.9	2.05e-15	1.73e-14	Under-expressed
COL14A1	8q24.12	8.48	10.07	1.54	1.48	-1.59	2.07e-15	1.75e-14	Under-expressed
LRRC75B	22q11.23	6.51	7.59	1	1.05	-1.08	2.09e-15	1.77e-14	Under-expressed
PRR15L	17q21.32	9	10.52	1.78	0.91	-1.52	2.1e-15	1.77e-14	Under-expressed
PSMD1	2q37.1	11.34	10.85	0.53	0.38	0.49	2.13e-15	1.8e-14	Over-expressed
PARP3	3p21.2	8.62	9.32	0.81	0.45	-0.71	2.13e-15	1.8e-14	Under-expressed
STC1	8p21.2	9.31	7.72	1.51	1.51	1.59	2.14e-15	1.8e-14	Over-expressed
MGME1	20p11.23	8.91	8.37	0.6	0.4	0.54	2.14e-15	1.81e-14	Over-expressed
THOC3	5q35.2	9.87	9.23	0.63	0.58	0.64	2.17e-15	1.83e-14	Over-expressed
PMAIP1	18q21.32	8.82	7.4	1.47	1.19	1.41	2.18e-15	1.83e-14	Over-expressed
NUP62	19q13.33	10.84	10.38	0.49	0.37	0.46	2.19e-15	1.84e-14	Over-expressed
FOXF1	16q24.1	6.44	7.48	0.96	1.02	-1.04	2.2e-15	1.85e-14	Under-expressed
MAIP1	2q33.1	8.62	8.13	0.51	0.39	0.48	2.2e-15	1.85e-14	Over-expressed
ZFAND2A	7p22.3	8.76	7.91	0.96	0.58	0.85	2.21e-15	1.85e-14	Over-expressed
SUSD6	14q24.1	10.52	11.15	0.64	0.56	-0.64	2.22e-15	1.86e-14	Under-expressed
PTK2B	8p21.2	9.43	10.25	0.82	0.72	-0.82	2.28e-15	1.91e-14	Under-expressed
LOC100130093	1q42.13	5.89	6.64	0.65	0.77	-0.75	2.43e-15	2.03e-14	Under-expressed
APOO	Xp22.11	8.14	7.5	0.66	0.56	0.64	2.48e-15	2.07e-14	Over-expressed
KCNC3	19q13.33	7.09	8.17	1.12	0.92	-1.08	2.49e-15	2.09e-14	Under-expressed
FOS	14q24.3	11.38	12.7	1.27	1.25	-1.32	2.5e-15	2.09e-14	Under-expressed
TCTA	3p21.31	9.4	10.07	0.71	0.55	-0.67	2.52e-15	2.11e-14	Under-expressed
TP73-AS1	1p36.32	8.62	9.38	0.85	0.56	-0.76	2.54e-15	2.12e-14	Under-expressed
RAD21	8q24.11	12.5	11.88	0.58	0.61	0.62	2.64e-15	2.2e-14	Over-expressed
TSPYL2	Xp11.22	8.8	9.61	0.82	0.73	-0.81	2.68e-15	2.23e-14	Under-expressed
ANKIB1	7q21.2	10.62	10.06	0.61	0.42	0.55	2.72e-15	2.27e-14	Over-expressed
DUSP14	17q12	8.81	8.12	0.67	0.66	0.69	2.77e-15	2.31e-14	Over-expressed
ZPR1	11q23.3	9.86	9.36	0.54	0.38	0.49	2.78e-15	2.31e-14	Over-expressed
MIF	22q11.23	12.84	11.91	0.92	0.84	0.92	2.78e-15	2.31e-14	Over-expressed
ACLY	17q21.2	12.04	11.5	0.61	0.4	0.55	2.82e-15	2.34e-14	Over-expressed
USP4	3p21.31	9.98	10.4	0.49	0.28	-0.43	2.86e-15	2.38e-14	Under-expressed
TWNK	10q24.31	8.54	7.89	0.64	0.6	0.65	2.92e-15	2.43e-14	Over-expressed
RC3H1	1q25.1	9.14	9.58	0.43	0.41	-0.44	3.07e-15	2.55e-14	Under-expressed
ARHGAP20	11q22.3-q23.1	5.68	7.28	1.7	1.33	-1.6	3.09e-15	2.56e-14	Under-expressed
CLU	8p21.1	11.55	13.27	1.77	1.49	-1.71	3.09e-15	2.56e-14	Under-expressed
SENP3	17p13.1	10.07	9.66	0.39	0.39	0.41	3.14e-15	2.6e-14	Over-expressed
C9ORF152	9q31.3	7.2	9.23	2.39	1.21	-2.03	3.16e-15	2.62e-14	Under-expressed
FGFR3	4p16.3	7.33	9.41	2.2	1.75	-2.08	3.17e-15	2.62e-14	Under-expressed
NEMP2	2q32.2	7.34	6.68	0.72	0.52	0.66	3.19e-15	2.64e-14	Over-expressed
RUFY3	4q13.3	9.26	9.87	0.61	0.56	-0.61	3.2e-15	2.64e-14	Under-expressed
USHBP1	19p13.11	4.5	5.59	0.91	1.14	-1.08	3.23e-15	2.67e-14	Under-expressed
SENP5	3q29	9.66	9.2	0.5	0.35	0.46	3.24e-15	2.68e-14	Over-expressed
ADM	11p15.4	8.96	7.42	1.45	1.5	1.54	3.25e-15	2.68e-14	Over-expressed
SAC3D1	11q13.1	8.04	7.34	0.63	0.7	0.7	3.28e-15	2.71e-14	Over-expressed
TMEM133	11q22.1	6.63	7.53	0.91	0.81	-0.9	3.34e-15	2.75e-14	Under-expressed
NOC4L	12q24.33	8.9	8.33	0.52	0.56	0.57	3.41e-15	2.81e-14	Over-expressed
PPP1R14B	11q13.1	11.24	10.46	0.69	0.81	0.79	3.44e-15	2.83e-14	Over-expressed
PPP4C	16p11.2	11.4	10.84	0.59	0.47	0.56	3.45e-15	2.83e-14	Over-expressed
HLA-DMA	6p21.32	10.79	11.97	1.25	0.98	-1.18	3.45e-15	2.84e-14	Under-expressed
CDO1	5q22.3	3.67	5.21	1.75	1.1	-1.54	3.53e-15	2.9e-14	Under-expressed
TBC1D7	6p24.1	8.66	7.93	0.74	0.64	0.72	3.58e-15	2.94e-14	Over-expressed
C3ORF62	3p21.31	6.48	7.17	0.75	0.58	-0.7	3.65e-15	2.99e-14	Under-expressed
LLPH	12q14.3	9.51	8.98	0.52	0.5	0.53	3.69e-15	3.03e-14	Over-expressed
TNFRSF10C	8p21.3	6.49	7.88	1.59	0.96	-1.39	3.69e-15	3.03e-14	Under-expressed
LDB2	4p15.32	7.45	8.36	0.8	0.94	-0.91	3.73e-15	3.06e-14	Under-expressed
RCOR3	1q32.2-q32.3	9.29	9.84	0.57	0.48	-0.55	3.78e-15	3.1e-14	Under-expressed
ARMC1	8q13.1	9.92	9.27	0.68	0.55	0.64	3.88e-15	3.18e-14	Over-expressed
HAUS7	Xq28	8.31	7.68	0.64	0.57	0.64	3.88e-15	3.18e-14	Over-expressed
KANK1	9p24.3	8.89	9.66	0.85	0.6	-0.77	3.92e-15	3.2e-14	Under-expressed
AZIN2	1p35.1	6.6	7.62	0.95	1	-1.02	3.93e-15	3.21e-14	Under-expressed
TMC4	19q13.42	10.22	11.22	1.14	0.69	-0.99	3.98e-15	3.25e-14	Under-expressed
HSD17B10	Xp11.22	10.57	10.03	0.55	0.48	0.54	3.99e-15	3.26e-14	Over-expressed
SLC25A27	6p12.3	4.91	6.47	1.69	1.28	-1.57	4.04e-15	3.29e-14	Under-expressed
TRANK1	3p22.2	8.98	9.86	0.96	0.71	-0.88	4.05e-15	3.3e-14	Under-expressed
FRAT1	10q24.1	6.61	7.5	0.95	0.74	-0.89	4.06e-15	3.31e-14	Under-expressed
HNF1B	17q12	7.45	9.61	2.67	0.89	-2.16	4.08e-15	3.32e-14	Under-expressed
DDX12P	12p13.31	6.9	5.85	1.08	0.92	1.05	4.14e-15	3.37e-14	Over-expressed
CFI	4q25	9.6	10.85	1.39	0.95	-1.25	4.22e-15	3.43e-14	Under-expressed
GARNL3	9q33.3	4.7	5.83	1.29	0.79	-1.13	4.23e-15	3.43e-14	Under-expressed
NDUFS6	5p15.33	10.55	9.84	0.67	0.69	0.71	4.24e-15	3.44e-14	Over-expressed
PAPLN	14q24.2	8.07	9.16	1.14	0.95	-1.09	4.27e-15	3.47e-14	Under-expressed
FAM149A	4q35.1	6.12	7.68	1.84	0.96	-1.56	4.34e-15	3.52e-14	Under-expressed
TMEM158	3p21.31	6.26	4.85	1.41	1.3	1.41	4.36e-15	3.53e-14	Over-expressed
TSPAN3	15q24.3	12.46	13.16	0.74	0.6	-0.7	4.37e-15	3.54e-14	Under-expressed
FOXF2	6p25.3	6.17	7.47	1.36	1.13	-1.3	4.4e-15	3.56e-14	Under-expressed
POU6F1	12q13.13	6.82	7.54	0.75	0.62	-0.72	4.45e-15	3.6e-14	Under-expressed
MRPL19	2p12	10.39	9.99	0.42	0.35	0.4	4.48e-15	3.62e-14	Over-expressed
ALDH6A1	14q24.3	7.9	8.77	0.8	0.88	-0.87	4.61e-15	3.73e-14	Under-expressed
CPEB3	10q23.32	6.55	7.16	0.66	0.51	-0.61	4.71e-15	3.8e-14	Under-expressed
NUP54	4q21.1	9.71	9.22	0.56	0.34	0.49	4.73e-15	3.82e-14	Over-expressed
ENPP4	6p21.1	9.35	10.21	1.01	0.54	-0.86	4.75e-15	3.83e-14	Under-expressed
CASS4	20q13.31	5.6	6.87	1.23	1.21	-1.27	4.75e-15	3.83e-14	Under-expressed
GTF3C3	2q33.1	9.57	9.11	0.52	0.35	0.47	4.82e-15	3.88e-14	Over-expressed
HNMT	2q22.1	9.45	10.45	1.14	0.7	-0.99	4.93e-15	3.97e-14	Under-expressed
SLC7A8	14q11.2	8.9	10.25	1.41	1.16	-1.34	5.01e-15	4.03e-14	Under-expressed
FTO	16q12.2	9.47	9.98	0.52	0.47	-0.51	5.04e-15	4.05e-14	Under-expressed
ATP5F1C	10p14	11.72	11.13	0.66	0.45	0.59	5.07e-15	4.08e-14	Over-expressed
RUFY1	5q35.3	9.83	10.29	0.51	0.36	-0.46	5.08e-15	4.08e-14	Under-expressed
ELK1	Xp11.23	9.77	9.32	0.42	0.43	0.44	5.24e-15	4.2e-14	Over-expressed
ZP3	7q11.23	7.82	6.67	1.13	1.1	1.15	5.24e-15	4.2e-14	Over-expressed
TIMMDC1	3q13.33	10.44	9.93	0.56	0.41	0.51	5.25e-15	4.21e-14	Over-expressed
FAM104A	17q25.1	9.86	9.5	0.4	0.28	0.36	5.32e-15	4.26e-14	Over-expressed
SH3RF1	4q32.3-q33	9.44	10.17	0.81	0.58	-0.73	5.35e-15	4.28e-14	Under-expressed
C17ORF58	17q24.2	8.19	7.46	0.71	0.69	0.72	5.41e-15	4.33e-14	Over-expressed
DDX17	22q13.1	12.72	13.2	0.47	0.44	-0.47	5.42e-15	4.34e-14	Under-expressed
CHAC1	15q15.1	7.03	5.92	1.17	0.95	1.11	5.43e-15	4.34e-14	Over-expressed
NEK9	14q24.3	10.4	10.89	0.52	0.4	-0.48	5.66e-15	4.52e-14	Under-expressed
SCNM1	1q21.3	9.45	8.85	0.66	0.47	0.6	5.68e-15	4.53e-14	Over-expressed
RPAP3	12q13.11	9.4	8.95	0.49	0.35	0.45	5.7e-15	4.55e-14	Over-expressed
NT5C3A	7p14.3	9.48	8.81	0.73	0.54	0.67	5.9e-15	4.7e-14	Over-expressed
SLC12A4	16q22.1	9.5	10.2	0.71	0.63	-0.7	5.9e-15	4.71e-14	Under-expressed
TTI1	20q11.23	9.67	9.18	0.53	0.39	0.48	5.95e-15	4.74e-14	Over-expressed
DNAJC27	2p23.3	6.56	7.13	0.61	0.48	-0.57	6.02e-15	4.8e-14	Under-expressed
CHORDC1	11q14.3	9.21	8.56	0.73	0.49	0.65	6.09e-15	4.85e-14	Over-expressed
MBNL1-AS1	3q25.1	5.11	6.15	1.08	0.94	-1.05	6.15e-15	4.89e-14	Under-expressed
LRRN3	7q31.1	3.7	5.2	1.48	1.43	-1.51	6.27e-15	4.98e-14	Under-expressed
RAB11FIP3	16p13.3	9.2	9.97	0.83	0.65	-0.77	6.49e-15	5.15e-14	Under-expressed
SNRPB2	20p12.1	10.21	9.7	0.58	0.38	0.51	6.5e-15	5.16e-14	Over-expressed
ZNF25	10p11.21	7.36	7.93	0.61	0.51	-0.58	6.52e-15	5.17e-14	Under-expressed
PEAK1	15q24.3	9.29	10.02	0.72	0.69	-0.73	6.53e-15	5.18e-14	Under-expressed
LCA5	6q14.1	6.63	7.65	1.04	0.94	-1.02	6.57e-15	5.2e-14	Under-expressed
PLEKHM1	17q21.31	9.43	10.06	0.67	0.53	-0.63	6.58e-15	5.21e-14	Under-expressed
LOXL2	8p21.3	10.12	8.72	1.42	1.28	1.39	6.7e-15	5.31e-14	Over-expressed
UQCRHL	1p36.21	9.27	8.52	0.81	0.61	0.75	6.84e-15	5.41e-14	Over-expressed
SESN1	6q21	8.05	8.85	0.82	0.73	-0.8	6.86e-15	5.43e-14	Under-expressed
DCAF8	1q23.2	10.79	11.23	0.47	0.38	-0.44	6.87e-15	5.43e-14	Under-expressed
KANSL2	12q13.11	9.38	8.87	0.57	0.39	0.51	6.99e-15	5.52e-14	Over-expressed
MRPL52	14q11.2	9.8	9.05	0.82	0.6	0.74	6.99e-15	5.52e-14	Over-expressed
YEATS4	12q15	8.78	7.97	0.81	0.76	0.81	7.13e-15	5.63e-14	Over-expressed
HNRNPU-AS1		8.91	10.01	1.1	1.04	-1.1	7.2e-15	5.67e-14	Under-expressed
NCBP2	3q29	10.92	10.48	0.5	0.33	0.44	7.22e-15	5.69e-14	Over-expressed
SUGT1P4-STRA6LP-CCDC180	9q22.33	5.12	6.53	1.28	1.46	-1.41	7.29e-15	5.74e-14	Under-expressed
TMEM43	3p25.1	11.03	11.59	0.65	0.4	-0.56	7.33e-15	5.77e-14	Under-expressed
TSFM	12q14.1	9.69	9.11	0.6	0.53	0.59	7.43e-15	5.84e-14	Over-expressed
HDAC5	17q21.31	9.91	10.49	0.66	0.43	-0.58	7.48e-15	5.88e-14	Under-expressed
PJA2	5q21.3	11	11.51	0.51	0.49	-0.52	7.55e-15	5.93e-14	Under-expressed
DMXL1	5q23.1	8.86	9.39	0.54	0.5	-0.54	7.65e-15	6e-14	Under-expressed
WSB2	12q24.23	11.05	10.48	0.61	0.48	0.57	7.7e-15	6.04e-14	Over-expressed
REXO5	16p12.3	6.7	5.74	1.01	0.85	0.96	7.7e-15	6.04e-14	Over-expressed
PTCD3	2p11.2	10.22	9.78	0.51	0.3	0.44	7.75e-15	6.07e-14	Over-expressed
EXOC8	1q42.2	8.79	9.28	0.49	0.47	-0.49	7.86e-15	6.16e-14	Under-expressed
PLEKHM3	2q33.3	8.17	8.86	0.75	0.59	-0.69	7.93e-15	6.21e-14	Under-expressed
RASGRP4	19q13.2	4.57	5.79	1.16	1.2	-1.22	7.99e-15	6.25e-14	Under-expressed
PER1	17p13.1	10.21	11.33	1.13	1.05	-1.12	8.14e-15	6.37e-14	Under-expressed
SINHCAF	12p11.21	11.16	10.31	0.95	0.65	0.85	8.19e-15	6.4e-14	Over-expressed
SLC44A4	6p21.33	9.96	11.67	2.05	1.06	-1.72	8.24e-15	6.43e-14	Under-expressed
WASF1	6q21	7.59	6.49	1.12	1.01	1.1	8.29e-15	6.47e-14	Over-expressed
DCLRE1A	10q25.3	8.74	8.15	0.61	0.53	0.59	8.33e-15	6.5e-14	Over-expressed
USP53	4q26	9.24	9.86	0.63	0.57	-0.62	8.68e-15	6.77e-14	Under-expressed
IVD	15q15.1	10.04	10.84	0.86	0.7	-0.81	8.69e-15	6.78e-14	Under-expressed
STAMBP	2p13.1	9.88	9.46	0.46	0.34	0.42	8.73e-15	6.8e-14	Over-expressed
WFDC2	20q13.12	11.44	13.11	1.93	1.2	-1.67	8.86e-15	6.9e-14	Under-expressed
FTSJ1	Xp11.23	10.01	9.5	0.52	0.47	0.51	8.93e-15	6.95e-14	Over-expressed
KMT5A	12q24.31	9.76	9.28	0.53	0.4	0.48	9.12e-15	7.09e-14	Over-expressed
LOC153684	5p12	4.76	5.75	1.07	0.85	-0.99	9.17e-15	7.12e-14	Under-expressed
KCNA3	1p13.3	5.14	6.73	1.6	1.49	-1.59	9.22e-15	7.16e-14	Under-expressed
FAM91A1	8q24.13	10.7	10.2	0.5	0.49	0.51	9.23e-15	7.17e-14	Over-expressed
LTV1	6q24.2	9.31	8.82	0.55	0.4	0.5	9.26e-15	7.18e-14	Over-expressed
RRP9	3p21.2	8.95	8.42	0.5	0.52	0.52	9.3e-15	7.21e-14	Over-expressed
TEK	9p21.2	6.75	7.89	1.15	1.07	-1.14	9.4e-15	7.28e-14	Under-expressed
EMC9	14q12	7.77	7.01	0.83	0.64	0.76	9.44e-15	7.31e-14	Over-expressed
MDH2	7q11.23	12.16	11.65	0.55	0.45	0.52	9.54e-15	7.38e-14	Over-expressed
PTS	11q23.1	8.42	7.73	0.76	0.57	0.69	9.7e-15	7.5e-14	Over-expressed
SLC25A10	17q25.3	10.04	9.2	0.84	0.81	0.84	9.91e-15	7.66e-14	Over-expressed
DRC3	17p11.2	4.17	5.82	1.3	1.86	-1.65	9.99e-15	7.72e-14	Under-expressed
MELTF	3q29	7.9	6.15	1.92	1.43	1.74	1e-14	7.73e-14	Over-expressed
WDR6	3p21.31	11.18	11.72	0.57	0.48	-0.54	1.02e-14	7.87e-14	Under-expressed
EGLN3	14q13.1	10.26	8.53	1.79	1.59	1.73	1.05e-14	8.07e-14	Over-expressed
ZNF493	19p12	6.58	7.6	1.09	0.89	-1.02	1.05e-14	8.09e-14	Under-expressed
FAM161B	14q24.3	5.49	6.39	0.92	0.84	-0.9	1.06e-14	8.15e-14	Under-expressed
SKI	1p36.33-p36.32	10.57	11.19	0.68	0.53	-0.63	1.08e-14	8.33e-14	Under-expressed
PFDN6	6p21.32	9.66	9.04	0.58	0.62	0.61	1.09e-14	8.39e-14	Over-expressed
RPP25	15q24.2	8.72	7.87	0.94	0.69	0.85	1.1e-14	8.47e-14	Over-expressed
FANCC	9q22.32	8	7.4	0.68	0.45	0.59	1.13e-14	8.67e-14	Over-expressed
RABL2A	2q14.1	7.89	8.52	0.57	0.65	-0.63	1.13e-14	8.72e-14	Under-expressed
CXCL16	17p13.2	10.92	11.78	1.02	0.57	-0.86	1.13e-14	8.72e-14	Under-expressed
TAF11	6p21.31	9.51	9.01	0.57	0.37	0.5	1.15e-14	8.8e-14	Over-expressed
DDX11	12p11.21	9.3	8.33	1	0.89	0.97	1.15e-14	8.8e-14	Over-expressed
DLEU2	13q14.2	6.11	5.22	1.01	0.68	0.89	1.15e-14	8.82e-14	Over-expressed
PAIP1	5p12	10.67	10.1	0.64	0.44	0.57	1.17e-14	8.93e-14	Over-expressed
SMIM10L2B	Xq26.3	4.46	5.42	1.07	0.75	-0.95	1.18e-14	9.06e-14	Under-expressed
PIGW	17q12	8.18	7.63	0.58	0.48	0.55	1.23e-14	9.41e-14	Over-expressed
MMADHC	2q23.2	10.97	10.47	0.57	0.38	0.5	1.24e-14	9.52e-14	Over-expressed
PLPPR4	1p21.3-p21.2	5.07	6.34	1.14	1.34	-1.27	1.25e-14	9.56e-14	Under-expressed
JADE2	5q31.1	9.78	10.54	0.82	0.64	-0.75	1.25e-14	9.57e-14	Under-expressed
MST1P2	1p36.13	6.21	8.06	1.96	1.64	-1.85	1.26e-14	9.59e-14	Under-expressed
ERCC5	13q33.1	9.6	10.13	0.59	0.44	-0.53	1.27e-14	9.7e-14	Under-expressed
NXPH3	17q21.33	4.7	5.88	1.33	0.95	-1.19	1.3e-14	9.94e-14	Under-expressed
GLYR1	16p13.3	11	11.36	0.38	0.34	-0.36	1.34e-14	1.02e-13	Under-expressed
CACNA1C	12p13.33	6.37	7.56	1.22	1.13	-1.2	1.34e-14	1.02e-13	Under-expressed
ZNF778	16q24.3	6.07	6.76	0.62	0.73	-0.69	1.38e-14	1.05e-13	Under-expressed
GTF2H3	12q24.31	8.14	7.48	0.66	0.63	0.66	1.4e-14	1.07e-13	Over-expressed
PRR29	17q23.3	5.88	7.39	1.43	1.53	-1.51	1.41e-14	1.07e-13	Under-expressed
AGFG1	2q36.3	11.11	10.56	0.66	0.36	0.55	1.41e-14	1.07e-13	Over-expressed
ATXN7	3p14.1	9.07	9.65	0.63	0.5	-0.58	1.43e-14	1.08e-13	Under-expressed
SCAPER	15q24.3	7.76	8.43	0.75	0.54	-0.67	1.43e-14	1.09e-13	Under-expressed
GSTCD	4q24	8.23	7.61	0.68	0.52	0.62	1.45e-14	1.1e-13	Over-expressed
RCE1	11q13.2	8.96	8.5	0.47	0.42	0.46	1.48e-14	1.12e-13	Over-expressed
NINJ2	12p13.33	7.31	8.5	1.18	1.16	-1.19	1.5e-14	1.14e-13	Under-expressed
TPSB2	16p13.3	8.13	9.91	1.79	1.71	-1.78	1.53e-14	1.16e-13	Under-expressed
STEAP1	7q21.13	9.03	7.36	1.72	1.57	1.68	1.56e-14	1.18e-13	Over-expressed
SLC4A4	4q13.3	7.72	9.47	2	1.34	-1.75	1.56e-14	1.18e-13	Under-expressed
NRXN3	14q24.3-q31.1	5.48	7.07	1.8	1.27	-1.59	1.58e-14	1.2e-13	Under-expressed
PTMA	2q37.1	14.36	13.92	0.46	0.4	0.44	1.58e-14	1.2e-13	Over-expressed
MPZL2	11q23.3	10.76	11.92	1.34	0.89	-1.17	1.59e-14	1.2e-13	Under-expressed
APBB1	11p15.4	8.02	8.98	1.08	0.8	-0.97	1.59e-14	1.2e-13	Under-expressed
CTF1	16p11.2	6.66	7.83	1.33	0.92	-1.17	1.65e-14	1.24e-13	Under-expressed
HCCS	Xp22.2	9.12	8.63	0.55	0.39	0.49	1.7e-14	1.29e-13	Over-expressed
SH3BGRL2	6q14.1	9.45	10.63	1.4	0.83	-1.18	1.72e-14	1.29e-13	Under-expressed
DDX10	11q22.3	9.14	8.61	0.63	0.38	0.53	1.72e-14	1.29e-13	Over-expressed
CTDSPL2	15q15.3-q21.1	9.49	8.98	0.53	0.48	0.51	1.75e-14	1.32e-13	Over-expressed
C3	19p13.3	12.99	14.61	1.87	1.24	-1.62	1.75e-14	1.32e-13	Under-expressed
LARGE1	22q12.3	7.45	8.73	1.54	0.86	-1.29	1.76e-14	1.32e-13	Under-expressed
GPSM3	6p21.32	9.09	9.97	0.96	0.77	-0.89	1.79e-14	1.35e-13	Under-expressed
ZMYND15	17p13.2	5.85	6.99	1.28	0.94	-1.14	1.79e-14	1.35e-13	Under-expressed
RILPL2	12q24.31	8.4	9.03	0.65	0.6	-0.63	1.82e-14	1.37e-13	Under-expressed
CRTC1	19p13.11	8.07	8.88	0.9	0.67	-0.81	1.83e-14	1.38e-13	Under-expressed
VSTM4	10q11.23	7.58	8.71	1.2	1	-1.12	1.84e-14	1.38e-13	Under-expressed
ABCC6P2	16p13.11	5.23	6.55	1.48	1.07	-1.31	1.87e-14	1.4e-13	Under-expressed
ALDH1B1	9p13.1	9.88	9.17	0.75	0.64	0.7	1.91e-14	1.43e-13	Over-expressed
PDE8B	5q13.3	4.07	5.43	1.29	1.39	-1.36	1.93e-14	1.45e-13	Under-expressed
SLC46A3	13q12.3	8.33	9.22	0.99	0.74	-0.89	1.94e-14	1.45e-13	Under-expressed
TP53INP1	8q22.1	9.86	10.69	0.96	0.65	-0.83	1.96e-14	1.47e-13	Under-expressed
RNPC3	1p21.1	7.03	7.84	0.73	0.87	-0.81	1.97e-14	1.47e-13	Under-expressed
RPS6KA3	Xp22.12	10.83	11.46	0.67	0.59	-0.64	2.01e-14	1.51e-13	Under-expressed
ATF7	12q13.13	10.07	10.52	0.49	0.38	-0.44	2.04e-14	1.52e-13	Under-expressed
BDNF-AS	11p14.1	4.33	5.4	1.19	0.89	-1.07	2.04e-14	1.52e-13	Under-expressed
BSDC1	1p35.1	10.76	11.13	0.39	0.35	-0.37	2.04e-14	1.52e-13	Under-expressed
COLCA1	11q23.1	6.14	8.11	2.22	1.59	-1.97	2.04e-14	1.52e-13	Under-expressed
GFM1	3q25.32	10.29	9.85	0.47	0.39	0.44	2.06e-14	1.54e-13	Over-expressed
RINT1	7q22.3	9.25	8.74	0.59	0.41	0.52	2.07e-14	1.54e-13	Over-expressed
GPRIN1	5q35.2	7.9	6.75	1.2	1.08	1.15	2.11e-14	1.57e-13	Over-expressed
FMO2	1q24.3	7.94	9.51	1.76	1.3	-1.57	2.12e-14	1.58e-13	Under-expressed
IL1R2	2q11.2	6.45	4.66	1.92	1.61	1.79	2.14e-14	1.59e-13	Over-expressed
KPNA1	3q21.1	10.71	10.28	0.51	0.3	0.43	2.17e-14	1.62e-13	Over-expressed
EEF1AKMT2	10q26.13	8.12	7.6	0.6	0.41	0.52	2.18e-14	1.62e-13	Over-expressed
RGS5	1q23.3	10.11	11.11	1	0.99	-1.01	2.2e-14	1.63e-13	Under-expressed
ZNF264	19q13.43	8.84	9.45	0.67	0.54	-0.61	2.26e-14	1.68e-13	Under-expressed
EPOP	17q12	7.51	6.49	1.14	0.87	1.03	2.28e-14	1.69e-13	Over-expressed
LDHD	16q23.1	6.51	8.01	1.72	1.18	-1.5	2.29e-14	1.7e-13	Under-expressed
EPHX1	1q42.12	11.74	13.07	1.28	1.35	-1.33	2.36e-14	1.75e-13	Under-expressed
ACAT2	6q25.3	9.33	8.59	0.87	0.56	0.74	2.4e-14	1.77e-13	Over-expressed
TMEM117	12q12	6.52	5.7	0.89	0.73	0.82	2.44e-14	1.8e-13	Over-expressed
HPGD	4q34.1	8.76	10.95	2.39	1.94	-2.2	2.63e-14	1.95e-13	Under-expressed
ATP5MC1	17q21.32	10.17	9.49	0.76	0.59	0.69	2.65e-14	1.96e-13	Over-expressed
FOXP1	3p13	9.87	10.52	0.78	0.47	-0.66	2.66e-14	1.96e-13	Under-expressed
TRIM22	11p15.4	9.89	10.86	1.11	0.79	-0.97	2.68e-14	1.98e-13	Under-expressed
LIMCH1	4p13	10.66	11.74	1.27	0.78	-1.07	2.73e-14	2.01e-13	Under-expressed
SHANK2	11q13.3-q13.4	8.33	9.44	1.36	0.68	-1.1	2.77e-14	2.05e-13	Under-expressed
UBA7	3p21.31	9.41	10.25	0.97	0.66	-0.84	2.8e-14	2.06e-13	Under-expressed
TMEFF1	9q31.1	6.24	5.11	1.32	0.86	1.13	2.81e-14	2.07e-13	Over-expressed
JAML	11q23.3	7.7	8.88	1.24	1.11	-1.18	2.83e-14	2.09e-13	Under-expressed
TSC2	16p13.3	10.53	11.11	0.64	0.5	-0.58	2.84e-14	2.09e-13	Under-expressed
APOD	3q29	7.92	9.95	2.11	1.95	-2.04	2.85e-14	2.09e-13	Under-expressed
COQ8A	1q42.13	9.38	10.15	0.82	0.71	-0.77	2.87e-14	2.11e-13	Under-expressed
CDIP1	16p13.3	8.79	9.6	0.86	0.72	-0.8	2.88e-14	2.12e-13	Under-expressed
COX5A	15q24.2	10.82	10.21	0.65	0.57	0.61	2.91e-14	2.14e-13	Over-expressed
NOLC1	10q24.32	11.47	10.96	0.59	0.4	0.51	2.93e-14	2.15e-13	Over-expressed
NHSL2	Xq13.1	3.76	5.04	1.4	1.14	-1.28	2.98e-14	2.19e-13	Under-expressed
PFN1	17p13.2	13.78	13.34	0.5	0.39	0.45	3e-14	2.2e-13	Over-expressed
POLD1	19q13.33	9.6	8.94	0.67	0.64	0.66	3.02e-14	2.22e-13	Over-expressed
AVEN	15q14	8.01	7.37	0.65	0.62	0.64	3.1e-14	2.27e-13	Over-expressed
PTPRB	12q15	8.79	9.77	0.95	1	-0.98	3.13e-14	2.29e-13	Under-expressed
PCBD2	5q31.1	7.95	8.48	0.57	0.47	-0.53	3.13e-14	2.29e-13	Under-expressed
MSRA	8p23.1	6.81	7.61	0.95	0.59	-0.8	3.14e-14	2.3e-13	Under-expressed
ATAD3C	1p36.33	6.76	8.07	1.43	1.15	-1.31	3.15e-14	2.3e-13	Under-expressed
LSM3	3p25.1	9.6	9.14	0.49	0.41	0.46	3.17e-14	2.32e-13	Over-expressed
LUZP6	7q33	12.04	11.54	0.57	0.4	0.5	3.18e-14	2.33e-13	Over-expressed
PDCL3	2q11.2	9.1	8.62	0.48	0.47	0.48	3.23e-14	2.36e-13	Over-expressed
CHD2	15q26.1	10.79	11.43	0.76	0.48	-0.64	3.28e-14	2.39e-13	Under-expressed
DLD	7q31.1	10.78	10.29	0.57	0.39	0.49	3.33e-14	2.43e-13	Over-expressed
POLD3	11q13.4	9.11	8.64	0.54	0.36	0.46	3.43e-14	2.5e-13	Over-expressed
NAA35	9q21.33	8.79	8.31	0.48	0.47	0.48	3.48e-14	2.54e-13	Over-expressed
CASP3	4q35.1	9.89	9.42	0.54	0.39	0.47	3.51e-14	2.55e-13	Over-expressed
CYB5A	18q22.3	10.6	11.75	1.29	0.97	-1.15	3.52e-14	2.56e-13	Under-expressed
GLCCI1	7p21.3	8.52	9.53	1.02	1.01	-1.02	3.52e-14	2.56e-13	Under-expressed
DENND6B	22q13.33	7.08	7.98	0.86	0.93	-0.89	3.55e-14	2.58e-13	Under-expressed
SRSF3	6p21.31-p21.2	12.43	12.06	0.43	0.29	0.37	3.55e-14	2.58e-13	Over-expressed
CTHRC1	8q22.3	10.46	9.04	1.13	1.63	1.41	3.58e-14	2.6e-13	Over-expressed
SETBP1	18q12.3	7.09	8.28	1.38	0.94	-1.19	3.68e-14	2.67e-13	Under-expressed
GSS	20q11.22	10.45	9.96	0.51	0.49	0.5	3.69e-14	2.67e-13	Over-expressed
NDUFAF4	6q16.1	7.91	7.31	0.7	0.48	0.61	3.72e-14	2.69e-13	Over-expressed
NFAT5	16q22.1	9.94	10.6	0.75	0.55	-0.66	3.74e-14	2.71e-13	Under-expressed
HSPA13	21q11.2	10.21	9.55	0.71	0.59	0.65	3.79e-14	2.75e-13	Over-expressed
ADAMTS17	15q26.3	3.74	5.26	1.76	1.22	-1.52	3.82e-14	2.76e-13	Under-expressed
BAIAP2	17q25.3	10	10.87	1.03	0.68	-0.88	3.83e-14	2.77e-13	Under-expressed
NAA10	Xq28	10.29	9.67	0.7	0.54	0.63	3.84e-14	2.78e-13	Over-expressed
CLDN2	Xq22.3	5.09	8.23	3.06	3.23	-3.14	3.89e-14	2.81e-13	Under-expressed
MECOM	3q26.2	9.34	10.62	1.44	1.11	-1.29	3.91e-14	2.82e-13	Under-expressed
MRPL36	5p15.33	8.91	8.19	0.71	0.74	0.72	3.91e-14	2.83e-13	Over-expressed
ZNF846	19p13.2	5.64	6.39	0.86	0.62	-0.75	4e-14	2.89e-13	Under-expressed
GCLC	6p12.1	11.11	9.5	1.81	1.38	1.61	4.09e-14	2.95e-13	Over-expressed
TENT5C	1p12	9.44	10.48	1.16	0.89	-1.04	4.1e-14	2.96e-13	Under-expressed
BID	22q11.21	9.55	8.75	0.86	0.72	0.79	4.12e-14	2.96e-13	Over-expressed
XRCC5	2q35	12.87	12.47	0.44	0.35	0.4	4.16e-14	3e-13	Over-expressed
URB2	1q42.13	8.79	8.2	0.61	0.57	0.59	4.18e-14	3.01e-13	Over-expressed
ZDHHC15	Xq13.3	4.09	5.7	1.89	1.24	-1.61	4.18e-14	3.01e-13	Under-expressed
TMEM63B	6p21.1	10.55	11.22	0.67	0.67	-0.67	4.19e-14	3.01e-13	Under-expressed
ANKRD10	13q34	10.15	10.73	0.62	0.55	-0.58	4.2e-14	3.02e-13	Under-expressed
SUSD4	1q41	6.38	8.14	2.13	1.26	-1.77	4.21e-14	3.02e-13	Under-expressed
ATG2B	14q32.2	9.05	9.63	0.66	0.47	-0.58	4.22e-14	3.03e-13	Under-expressed
ZNF564	19p13.2	7.48	7.98	0.52	0.47	-0.49	4.25e-14	3.05e-13	Under-expressed
KIF16B	20p12.1	8.73	9.4	0.73	0.6	-0.67	4.26e-14	3.06e-13	Under-expressed
RAB35	12q24.23	10.32	9.94	0.43	0.32	0.38	4.29e-14	3.07e-13	Over-expressed
FYTTD1	3q29	10.59	10.12	0.52	0.4	0.46	4.3e-14	3.08e-13	Over-expressed
PSME2	14q12	11.62	10.95	0.77	0.56	0.68	4.39e-14	3.14e-13	Over-expressed
PUS7L	12q12	7.62	6.99	0.68	0.58	0.63	4.43e-14	3.17e-13	Over-expressed
RRP1	21q22.3	9.56	9.05	0.51	0.51	0.51	4.5e-14	3.22e-13	Over-expressed
SH2D3C	9q34.11	7.83	8.66	0.82	0.84	-0.83	4.57e-14	3.26e-13	Under-expressed
AP2M1	3q27.1	12.66	12.21	0.52	0.36	0.45	4.58e-14	3.27e-13	Over-expressed
MVB12B	9q33.3	8.21	9.11	1.04	0.75	-0.9	4.58e-14	3.27e-13	Under-expressed
SGSH	17q25.3	9.66	10.25	0.67	0.49	-0.59	4.62e-14	3.3e-13	Under-expressed
OSCP1	1p34.3	6.97	7.82	0.87	0.82	-0.84	4.71e-14	3.36e-13	Under-expressed
PRKAR1A	17q24.2	12.54	13	0.47	0.45	-0.46	4.75e-14	3.39e-13	Under-expressed
DRAP1	11q13.1	10.61	9.99	0.62	0.62	0.62	4.78e-14	3.41e-13	Over-expressed
MTUS1	8p22	11.09	12.06	1.18	0.67	-0.97	4.79e-14	3.41e-13	Under-expressed
NUDT5	10p14	10.1	9.48	0.66	0.59	0.62	4.81e-14	3.43e-13	Over-expressed
EIF3B	7p22.3	12.43	11.85	0.68	0.44	0.58	4.85e-14	3.45e-13	Over-expressed
PRKDC	8q11.21	12.33	11.56	0.88	0.64	0.77	4.9e-14	3.49e-13	Over-expressed
CARNS1	11q13.2	4.63	5.95	1.4	1.26	-1.32	4.95e-14	3.52e-13	Under-expressed
EMC6	17p13.2	8.72	8.13	0.62	0.58	0.59	5.03e-14	3.57e-13	Over-expressed
DDX23	12q13.12	11.66	11.28	0.46	0.29	0.38	5.05e-14	3.59e-13	Over-expressed
MXD3	5q35.3	7.92	7.25	0.69	0.65	0.67	5.1e-14	3.62e-13	Over-expressed
SYBU	8q23.2	7.55	9.21	1.75	1.59	-1.66	5.19e-14	3.68e-13	Under-expressed
CAPZA1	1p13.2	12.03	11.54	0.54	0.42	0.48	5.26e-14	3.73e-13	Over-expressed
LSAMP	3q13.31	5.32	6.61	1.45	1.11	-1.29	5.26e-14	3.73e-13	Under-expressed
CDCA7	2q31.1	9.13	7.68	0.99	1.79	1.46	5.27e-14	3.73e-13	Over-expressed
POC1B	12q21.33	9.17	8.45	0.87	0.51	0.72	5.4e-14	3.82e-13	Over-expressed
HNRNPF	10q11.21	12.43	12.03	0.45	0.34	0.4	5.41e-14	3.82e-13	Over-expressed
SHROOM3	4q21.1	10.2	11.1	1.03	0.75	-0.9	5.43e-14	3.84e-13	Under-expressed
MRNIP	5q35.3	6.72	7.49	0.84	0.71	-0.77	5.45e-14	3.85e-13	Under-expressed
ZNF500	16p13.3	7.61	8.09	0.51	0.48	-0.49	5.54e-14	3.91e-13	Under-expressed
MBIP	14q13.3	9.83	10.96	1.38	0.79	-1.13	5.54e-14	3.91e-13	Under-expressed
TSPAN4	11p15.5	9.59	10.54	1.04	0.85	-0.94	5.58e-14	3.94e-13	Under-expressed
RERG	12p12.3	6.7	7.86	1.29	1.05	-1.17	5.61e-14	3.95e-13	Under-expressed
INPP5K	17p13.3	9.44	9.92	0.5	0.48	-0.49	5.65e-14	3.98e-13	Under-expressed
APOBEC3B	22q13.1	7.76	6.06	1.93	1.47	1.7	5.69e-14	4.01e-13	Over-expressed
BAHCC1	17q25.3	8.65	9.59	1.08	0.79	-0.94	5.82e-14	4.1e-13	Under-expressed
ARPC3	12q24.11	12.45	11.9	0.63	0.46	0.55	5.9e-14	4.15e-13	Over-expressed
RHOV	15q15.1	8.89	6.93	2.23	1.68	1.96	5.92e-14	4.16e-13	Over-expressed
SH3GL1	19p13.3	10.88	10.41	0.49	0.45	0.47	5.94e-14	4.17e-13	Over-expressed
EHBP1	2p15	9.78	9.18	0.72	0.47	0.61	5.96e-14	4.19e-13	Over-expressed
GEMIN7	19q13.32	8.79	8.15	0.74	0.54	0.65	5.97e-14	4.19e-13	Over-expressed
ZNF490	19p13.2-p13.13	7.15	7.63	0.54	0.43	-0.48	5.98e-14	4.2e-13	Under-expressed
RBBP8	18q11.2	10.03	9.36	0.78	0.52	0.66	6.01e-14	4.22e-13	Over-expressed
CCDC51	3p21.31	8.42	7.91	0.52	0.5	0.51	6.07e-14	4.26e-13	Over-expressed
GLS2	12q13.3	5.92	7.44	1.78	1.25	-1.53	6.3e-14	4.42e-13	Under-expressed
AXIN2	17q24.1	7.76	8.92	1.38	0.91	-1.16	6.31e-14	4.42e-13	Under-expressed
LYPD3	19q13.31	8.41	6.53	2.26	1.41	1.88	6.35e-14	4.44e-13	Over-expressed
MAP3K6	1p36.11	9.28	10.04	0.85	0.67	-0.76	6.36e-14	4.45e-13	Under-expressed
SSC5D	19q13.42	7.86	9.07	1.24	1.21	-1.21	6.41e-14	4.48e-13	Under-expressed
RGMB	5q15	8.59	9.3	0.78	0.63	-0.71	6.42e-14	4.49e-13	Under-expressed
PIGQ	16p13.3	9.56	10.23	0.7	0.65	-0.67	6.66e-14	4.65e-13	Under-expressed
RFX2	19p13.3	6.98	8.08	0.93	1.26	-1.1	6.7e-14	4.68e-13	Under-expressed
MMRN1	4q22.1	6.25	7.69	1.56	1.36	-1.45	6.73e-14	4.7e-13	Under-expressed
ZNF69	19p13.2	5.31	6.31	1.13	0.89	-1.01	6.76e-14	4.72e-13	Under-expressed
ANKFY1	17p13.2	10.27	10.74	0.5	0.43	-0.46	6.77e-14	4.72e-13	Under-expressed
PTPRM	18p11.23	9.22	10.12	1.03	0.75	-0.9	6.79e-14	4.73e-13	Under-expressed
PSMD7	16q23.1	11.22	10.75	0.51	0.43	0.47	6.81e-14	4.74e-13	Over-expressed
TRIM52	5q35.3	6.85	7.55	0.77	0.62	-0.69	7.06e-14	4.92e-13	Under-expressed
DGLUCY	14q32.11	8.91	9.68	0.89	0.64	-0.77	7.13e-14	4.96e-13	Under-expressed
VPS25	17q21.2	10.35	9.88	0.52	0.44	0.48	7.42e-14	5.16e-13	Over-expressed
HIP1	7q11.23	9.61	10.58	1.06	0.9	-0.97	7.58e-14	5.27e-13	Under-expressed
EXPH5	11q22.3	8.47	9.44	1.14	0.76	-0.96	7.59e-14	5.27e-13	Under-expressed
CD59	11p13	12.84	13.61	0.91	0.62	-0.78	7.68e-14	5.33e-13	Under-expressed
GMPR	6p22.3	6.7	7.85	1.34	0.96	-1.15	7.72e-14	5.36e-13	Under-expressed
TRMT6	20p12.3	9.16	8.59	0.65	0.49	0.57	7.77e-14	5.39e-13	Over-expressed
MFSD4A	1q32.1	7.6	9.64	2.21	1.91	-2.04	7.82e-14	5.42e-13	Under-expressed
IQSEC1	3p25.2-p25.1	10.02	10.63	0.69	0.55	-0.62	7.89e-14	5.47e-13	Under-expressed
ABCC3	17q21.33	11.05	12.43	1.65	1.08	-1.38	8.52e-14	5.9e-13	Under-expressed
CYP2U1	4q25	7.12	7.88	0.8	0.73	-0.75	8.61e-14	5.96e-13	Under-expressed
C5ORF22	5p13.3	9.75	9.21	0.64	0.44	0.54	8.65e-14	5.99e-13	Over-expressed
ARHGEF2	1q22	10.69	11.4	0.76	0.68	-0.71	8.71e-14	6.02e-13	Under-expressed
ENC1	5q13.3	10.23	11.15	1.05	0.8	-0.92	8.72e-14	6.03e-13	Under-expressed
NSD2	4p16.3	11.04	10.35	0.84	0.51	0.69	9e-14	6.22e-13	Over-expressed
EHD2	19q13.33	10.83	11.78	1.16	0.69	-0.95	9.06e-14	6.26e-13	Under-expressed
CACNA1D	3p21.1	5.98	7.82	2.24	1.35	-1.84	9.17e-14	6.33e-13	Under-expressed
C12ORF45	12q23.3	7.9	7.33	0.59	0.58	0.57	9.35e-14	6.45e-13	Over-expressed
GNAI3	1p13.3	11.14	10.7	0.47	0.43	0.44	9.35e-14	6.45e-13	Over-expressed
CSRNP1	3p22.2	9.41	10.25	0.77	0.93	-0.84	9.37e-14	6.45e-13	Under-expressed
GPD1	12q13.12	4.19	6.14	2.07	1.9	-1.95	9.58e-14	6.6e-13	Under-expressed
PATL1	11q12.1	10.44	9.88	0.65	0.46	0.56	9.64e-14	6.64e-13	Over-expressed
LOC202181	5q35.3	4.46	5.47	1.1	0.95	-1.01	9.92e-14	6.82e-13	Under-expressed
ABTB1	3q21.3	8.64	9.31	0.68	0.68	-0.66	1e-13	6.91e-13	Under-expressed
SNRPE	1q32.1	10.14	9.57	0.58	0.58	0.57	1.01e-13	6.94e-13	Over-expressed
UQCRFS1	19q12	10.74	10.12	0.76	0.47	0.63	1.02e-13	7.01e-13	Over-expressed
RNF125	18q12.1	6.83	7.7	0.97	0.79	-0.87	1.05e-13	7.19e-13	Under-expressed
NOL7	6p23	9.86	9.45	0.45	0.38	0.41	1.05e-13	7.19e-13	Over-expressed
ENG	9q34.11	11.01	11.81	0.79	0.84	-0.8	1.05e-13	7.22e-13	Under-expressed
C16ORF71	16p13.3	3.82	5.23	1.24	1.6	-1.41	1.07e-13	7.32e-13	Under-expressed
CBS	21q22.3	9.55	8.09	1.64	1.33	1.46	1.08e-13	7.43e-13	Over-expressed
CH25H	10q23.31	6.2	7.9	1.99	1.42	-1.7	1.09e-13	7.46e-13	Under-expressed
SPIN4	Xq11.1	8.07	7.29	0.89	0.67	0.78	1.09e-13	7.49e-13	Over-expressed
[truncated: 7,481 more rows]

## Sheet: DE RPPA
Gene	Cytoband	RAD51 High Mean Expression	RAD51 Low Mean Expression	RAD51 High STDEV	RAD51 Low STDEV	Log Ratio	p-Value	q-Value	Tendency
CCNB1	5q13.2	0.78	-0.56	0.76	0.54	1.34	6.07e-30	1.26e-27	Over-expressed
TFRC	3q29	0.79	-0.38	0.98	0.58	1.17	2.18e-18	2.26e-16	Over-expressed
FOXM1	12p13.33	0.39	-0.17	0.5	0.29	0.56	1.03e-16	7.08e-15	Over-expressed
ASNS	7q21.3	0.51	-0.37	0.8	0.48	0.88	2.28e-16	1.18e-14	Over-expressed
EIF4EBP1	8p11.23	0.34	-0.22	0.55	0.31	0.56	1.02e-14	4.22e-13	Over-expressed
SERPINE1	7q22.1	0.8	-0.44	1.25	0.71	1.24	2.95e-14	1.02e-12	Over-expressed
CASP7	10q25.3	0.59	-0.16	0.77	0.45	0.75	9.26e-14	2.74e-12	Over-expressed
MTOR_PS2448	8p11.1	-0.19	0.13	0.31	0.24	-0.33	2.1e-13	5.44e-12	Under-expressed
PDCD4	10q25.2	-0.39	0.35	0.71	0.59	-0.74	6.02e-13	1.39e-11	Under-expressed
EIF4EBP1_PT70	17q21	0.19	-0.15	0.36	0.23	0.35	7.56e-13	1.56e-11	Over-expressed
CCNE1	19q12	0.29	-0.15	0.48	0.3	0.44	2.46e-12	4.63e-11	Over-expressed
MSH6	2p16.3	0.23	-0.27	0.57	0.3	0.5	5.69e-12	9.81e-11	Over-expressed
PRKCB_PS660	5q21-q22	-0.33	0.28	0.62	0.56	-0.61	5.14e-11	8.19e-10	Under-expressed
TSC2_PT1462	1q21	-0.13	0.15	0.27	0.29	-0.28	2.16e-10	3.19e-09	Under-expressed
STAT3_PY705	19q13.33	-0.24	0.14	0.39	0.4	-0.38	8.91e-10	1.19e-08	Under-expressed
NKX2-1	14q13.3	-1.21	0.26	1.97	0.93	-1.47	9.18e-10	1.19e-08	Under-expressed
FN1	2q35	0.42	-0.34	0.9	0.69	0.76	1.13e-09	1.37e-08	Over-expressed
PCNA	20p12.3	0.19	-0.05	0.3	0.21	0.24	2.13e-09	2.45e-08	Over-expressed
RPS6KA1	1p36.11	-0.13	0.22	0.29	0.46	-0.35	5.82e-09	6.34e-08	Under-expressed
MAPK1_PT202_Y204	5q21-q22	-0.2	0.33	0.55	0.63	-0.53	8.56e-09	8.44e-08	Under-expressed
MAPK3_PT202_Y204	5q21-q22	-0.2	0.33	0.55	0.63	-0.53	8.56e-09	8.44e-08	Under-expressed
STMN1	1p36.11	0.2	-0.04	0.34	0.2	0.24	1.9e-08	1.78e-07	Over-expressed
CHEK1	11q24.2	0.23	-0.07	0.43	0.28	0.3	4.67e-08	4.2e-07	Over-expressed
MAPK14_PT180_Y182	5q21-q22	-0.24	0.19	0.62	0.43	-0.43	1.88e-07	1.63e-06	Under-expressed
CAV1	7q31.2	-0.34	0.53	1.17	1.04	-0.87	2.93e-07	2.35e-06	Under-expressed
RPS6KA1_PT359_S363	5q21-q22	-0.12	0.08	0.26	0.25	-0.2	2.95e-07	2.35e-06	Under-expressed
MAPK9	5q35.3	-0.15	0.04	0.29	0.19	-0.19	4.21e-07	3.23e-06	Under-expressed
YAP1_PS127	20q12-q13	-0.23	0.23	0.65	0.54	-0.46	5.99e-07	4.43e-06	Under-expressed
EIF4EBP1_PS65	8p12	0.11	-0.07	0.29	0.18	0.18	9.18e-07	6.55e-06	Over-expressed
CDKN1B_PT198	Xp11.4-p11.2	0.15	0.01	0.23	0.15	0.14	1.9e-06	1.31e-05	Over-expressed
TGM2	20q11.23	-0.06	0.32	0.58	0.46	-0.38	2.16e-06	1.44e-05	Under-expressed
BAD_PS112	19q13.1-q13.2	-0.14	0.07	0.3	0.29	-0.21	2.79e-06	1.81e-05	Under-expressed
XRCC1	19q13.31	0.1	-0.06	0.25	0.19	0.16	3.16e-06	1.98e-05	Over-expressed
PDK1_PS241	15q22.1-q22.33	-0.14	0.05	0.32	0.23	-0.19	5.5e-06	3.35e-05	Under-expressed
AKT1S1_PT246	17q23.1	-0.05	0.06	0.18	0.16	-0.12	5.78e-06	3.42e-05	Under-expressed
CHEK2_PT68	1p32-p31	0.18	0.01	0.32	0.19	0.18	6.28e-06	3.61e-05	Over-expressed
BCL2L11	2q13	0.21	-0.09	0.55	0.29	0.3	6.95e-06	3.89e-05	Over-expressed
BID	22q11.21	0.08	-0.06	0.23	0.2	0.14	7.99e-06	4.35e-05	Over-expressed
CTNNB1	3p22.1	-0.37	0.13	0.85	0.64	-0.51	8.78e-06	4.66e-05	Under-expressed
CDH1	16q22.1	-0.35	0.15	0.77	0.71	-0.49	1.1e-05	5.7e-05	Under-expressed
AKT1_PS473	8p11.1	-0.15	0.23	0.64	0.52	-0.37	2.05e-05	9.85e-05	Under-expressed
AKT2_PS473	8p11.1	-0.15	0.23	0.64	0.52	-0.37	2.05e-05	9.85e-05	Under-expressed
AKT3_PS473	8p11.1	-0.15	0.23	0.64	0.52	-0.37	2.05e-05	9.85e-05	Under-expressed
CDKN1B	12p13.1	-0.07	0.09	0.24	0.26	-0.16	2.17e-05	0.000102	Under-expressed
RAD51	15q15.1	0.11	-0.07	0.28	0.31	0.18	5.22e-05	0.00024	Over-expressed
IRS1	2q36.3	0.03	-0.09	0.23	0.16	0.12	6.26e-05	0.000282	Over-expressed
ERBB3	12q13.2	-0.05	0.23	0.47	0.47	-0.28	7.48e-05	0.000329	Under-expressed
KIT	4q12	-0.02	0.45	0.8	0.77	-0.47	7.87e-05	0.000336	Under-expressed
PRKCA_PS657	4q24	-0.13	0.17	0.44	0.58	-0.31	7.95e-05	0.000336	Under-expressed
DVL3	3q27.1	-0.01	-0.15	0.29	0.2	0.15	9.25e-05	0.000383	Over-expressed
MRE11	11q21	0.11	-0.01	0.26	0.17	0.12	0.000121	0.000486	Over-expressed
MET_PY1235	11q13	0.1	0	0.2	0.12	0.09	0.000122	0.000486	Over-expressed
CCND1	11q13.3	0.1	-0.03	0.25	0.2	0.13	0.000129	0.000504	Over-expressed
CCNE2	8q22.1	0.11	-0.02	0.22	0.23	0.13	0.000152	0.000568	Over-expressed
AKT1	14q32.33	-0.35	-0.04	0.64	0.45	-0.31	0.000156	0.000568	Under-expressed
AKT2	19q13.2	-0.35	-0.04	0.64	0.45	-0.31	0.000156	0.000568	Under-expressed
AKT3	1q43-q44	-0.35	-0.04	0.64	0.45	-0.31	0.000156	0.000568	Under-expressed
MTOR	1p36.22	-0.12	0.07	0.38	0.28	-0.19	0.000168	0.000588	Under-expressed
AKT1_PT308	8p11.1	-0.09	0.09	0.34	0.3	-0.18	0.000173	0.000588	Under-expressed
AKT2_PT308	8p11.1	-0.09	0.09	0.34	0.3	-0.18	0.000173	0.000588	Under-expressed
AKT3_PT308	8p11.1	-0.09	0.09	0.34	0.3	-0.18	0.000173	0.000588	Under-expressed
ERBB2	17q12	-0.27	0.05	0.64	0.51	-0.32	0.000194	0.000649	Under-expressed
SMAD1	4q31.21	0.09	-0.04	0.26	0.19	0.13	0.000226	0.000742	Over-expressed
JUN_PS73	17q21.31	-0.06	0.08	0.27	0.24	-0.14	0.000307	0.000991	Under-expressed
PRKCD_PS664	12p13.1-p12	-0.03	0.07	0.19	0.2	-0.11	0.00034	0.00108	Under-expressed
CHEK1_PS345	5p12	0.05	-0.03	0.18	0.12	0.08	0.00039	0.00122	Over-expressed
GAPDH	12p13.31	0.28	-0.16	0.98	0.64	0.44	0.000395	0.00122	Over-expressed
MYH11	16p13.11	-0.52	0.28	1.61	1.4	-0.8	0.000414	0.00126	Under-expressed
ERRFI1	1p36.23	0.06	-0.1	0.4	0.19	0.16	0.000475	0.00141	Over-expressed
RB1_PS807_S811	5q21-q22	0.19	-0.1	0.62	0.45	0.28	0.000491	0.00141	Over-expressed
PRKCA	17q24.2	-0.09	0.12	0.38	0.4	-0.2	0.000499	0.00141	Under-expressed
EEF2K	16p12.2	-0.16	0.08	0.45	0.45	-0.24	0.000503	0.00141	Under-expressed
GSK3A_PS9	8p11.1	-0.26	0.05	0.66	0.54	-0.31	0.000504	0.00141	Under-expressed
GSK3B_PS9	8p11.1	-0.26	0.05	0.66	0.54	-0.31	0.000504	0.00141	Under-expressed
GSK3A_PS21_S9	5q21-q22	-0.22	0.06	0.6	0.49	-0.28	0.000636	0.00173	Under-expressed
GSK3B_PS21_S9	5q21-q22	-0.22	0.06	0.6	0.49	-0.28	0.000636	0.00173	Under-expressed
PDK1	2q31.1	-0.03	0.07	0.21	0.16	-0.09	0.000777	0.00208	Under-expressed
CDK1	10q21.2	0.04	-0.04	0.19	0.16	0.09	0.000783	0.00208	Over-expressed
CHEK2	22q12.1	0.16	-0.06	0.46	0.43	0.22	0.000866	0.00227	Over-expressed
PARK7	1p36.23	-0.05	0.1	0.35	0.27	-0.15	0.00112	0.00291	Under-expressed
EEF2	19p13.3	0.04	-0.1	0.32	0.27	0.14	0.00134	0.00343	Over-expressed
ACACA	17q12	0.15	-0.15	0.76	0.5	0.31	0.00136	0.00343	Over-expressed
WWTR1	3q25.1	0.09	-0.03	0.33	0.18	0.12	0.00147	0.00367	Over-expressed
RICTOR	5p13.1	-0.2	0.15	0.76	0.73	-0.35	0.0016	0.00394	Under-expressed
CDH2	18q12.1	0.13	0	0.32	0.23	0.13	0.00164	0.004	Over-expressed
RPS6KB1	17q23.1	0.01	-0.15	0.4	0.29	0.16	0.00189	0.00456	Over-expressed
TUBA1B	12q13.12	-0.25	0.19	1	0.89	-0.44	0.00204	0.00486	Under-expressed
PECAM1	17q23.3	-0.03	0.12	0.33	0.33	-0.15	0.0025	0.00587	Under-expressed
MSH2	2p21-p16.3	0.08	-0.11	0.5	0.37	0.2	0.00265	0.00616	Over-expressed
YWHAZ	8q22.3	0.17	-0.09	0.62	0.54	0.26	0.00268	0.00616	Over-expressed
ERBB3_PY1289	19q13.2	0.08	0	0.18	0.17	0.08	0.00307	0.00699	Over-expressed
NOTCH1	9q34.3	0.04	-0.06	0.26	0.19	0.1	0.00312	0.00701	Over-expressed
SMAD3	15q22.33	0.08	0	0.18	0.17	0.08	0.00315	0.00701	Over-expressed
HSPA1A	6p21.33	0.33	-0.03	0.87	0.78	0.36	0.00351	0.00773	Over-expressed
PTEN	10q23.31	-0.17	0	0.41	0.4	-0.18	0.00357	0.00777	Under-expressed
RAF1	3p25.2	0.06	-0.02	0.18	0.18	0.08	0.00365	0.00787	Over-expressed
ITGA2	5q11.2	0.16	-0.03	0.55	0.32	0.19	0.00457	0.00976	Over-expressed
ACVRL1	12q13.13	-0.01	0.1	0.23	0.25	-0.1	0.00479	0.0101	Under-expressed
RAB25	1q22	-0.06	0.17	0.54	0.59	-0.23	0.00627	0.0131	Under-expressed
YAP1	11q22.1	0.02	0.17	0.4	0.36	-0.15	0.00778	0.0161	Under-expressed
PXN	12q24.23	-0.23	-0.03	0.53	0.55	-0.21	0.0103	0.0212	Under-expressed
RPS6_PS235_S236	5q21-q22	-0.09	0.17	0.77	0.59	-0.26	0.0108	0.022	Under-expressed
TSC2	16p13.3	-0.22	-0.04	0.5	0.44	-0.17	0.0129	0.0258	Under-expressed
MET	7q31.2	0.12	0.53	0.65	1.41	-0.41	0.013	0.0258	Under-expressed
SRC_PY527	9p21	-0.07	0.14	0.66	0.47	-0.21	0.0135	0.0266	Under-expressed
MAPK1	22q11.22	-0.21	-0.04	0.49	0.43	-0.17	0.0136	0.0266	Under-expressed
G6PD	Xq28	0.37	0.09	0.9	0.63	0.28	0.0145	0.028	Over-expressed
TSC1	9q34.13	-0.26	-0.06	0.67	0.41	-0.2	0.0166	0.0316	Under-expressed
CDKN1A	6p21.2	0.12	-0.07	0.46	0.59	0.19	0.0167	0.0316	Over-expressed
MAP2K1_PS217_S221	5q21-q22	0.02	0.14	0.31	0.39	-0.12	0.0209	0.0393	Under-expressed
GSK3A	19q13.2	0.03	-0.06	0.33	0.17	0.09	0.0216	0.0399	Over-expressed
GSK3B	3q13.33	0.03	-0.06	0.33	0.17	0.09	0.0216	0.0399	Over-expressed
DIRAS3	1p31.3	0.02	0.08	0.13	0.2	-0.06	0.0225	0.0412	Under-expressed
RB1	13q14.2	0.05	0.26	0.34	0.77	-0.2	0.0252	0.0458	Under-expressed
RPS6KB1_PT389	6q21	0.03	0.13	0.22	0.36	-0.1	0.0265	0.0478	Under-expressed
SHC1_PY317	13q14.2	0	0.08	0.23	0.23	-0.08	0.0274	0.0489	Under-expressed
