# Supplementary material for: MYBL2-Driven Transcriptional Programs Link Replication Stress and Error-prone DNA Repair With Genomic Instability in Lung Adenocarcinoma
Source: Front Oncol. 2021 Jan 8;10:585551. doi: 10.3389/fonc.2020.585551 (PMC7821388; doi:10.3389/fonc.2020.585551)
Supplement: Supplementary file 8 [file DataSheet_2.xlsx]

## Sheet: RNA-seq
Gene	Cytoband	Mean in MYBL2 High	Mean in MYBL2 Low	STDEV in MYBL2 High	STDEV in MYBL2 Low	Log Ratio	p-Value	q-Value	Tendency
MYBL2	20q13.12	11.46	7.05	0.51	0.87	4.41	3.04e-126	4.17e-122	Over-expressed
HJURP	2q37.1	9.31	5.98	0.67	0.82	3.34	1.9e-98	1.3e-94	Over-expressed
TPX2	20q11.21	11.24	7.84	0.69	0.83	3.4	4.14e-98	1.89e-94	Over-expressed
TROAP	12q13.12	9.16	5.54	0.75	0.93	3.61	9.31e-95	3.2e-91	Over-expressed
CDC20	1p34.2	10.44	7.22	0.71	0.8	3.22	1.19e-93	3.27e-90	Over-expressed
KIF2C	1p34.1	9.87	6.58	0.73	0.84	3.28	3.04e-92	6.95e-89	Over-expressed
CDCA5	11q13.1	9.84	6.91	0.67	0.73	2.93	2.33e-91	4.57e-88	Over-expressed
KIF18B	17q21.31	8.97	5.55	0.77	0.89	3.43	4.35e-91	7.46e-88	Over-expressed
CENPA	2p23.3	8.04	4.42	0.8	0.97	3.61	5.42e-90	8.26e-87	Over-expressed
NCAPH	2q11.2	9.15	6.06	0.69	0.84	3.09	1.97e-89	2.71e-86	Over-expressed
PLK1	16p12.2	9.99	7.05	0.66	0.82	2.94	1.12e-87	1.39e-84	Over-expressed
KIF23	15q23	9.43	6.48	0.69	0.81	2.94	3.54e-86	4.05e-83	Over-expressed
AUNIP	1p36.11	6.75	3.86	0.72	0.71	2.89	1.48e-85	1.5e-82	Over-expressed
ESPL1	12q13.13	9.19	5.82	0.8	0.94	3.36	1.53e-85	1.5e-82	Over-expressed
CDCA3	12p13.31	8.58	5.61	0.74	0.79	2.97	2.09e-84	1.91e-81	Over-expressed
CDCA8	1p34.3	9.55	6.91	0.67	0.7	2.64	7.2e-84	6.17e-81	Over-expressed
KIF4A	Xq13.1	9.61	6.21	0.72	1.07	3.4	2.96e-83	2.39e-80	Over-expressed
AURKB	17p13.1	8.95	5.66	0.82	0.94	3.29	1.95e-82	1.49e-79	Over-expressed
FOXM1	12p13.33	10.76	7.64	0.8	0.84	3.11	4.03e-82	2.91e-79	Over-expressed
KIFC1	6p21.32	9.92	7.06	0.74	0.75	2.85	4.72e-82	3.24e-79	Over-expressed
CEP55	10q23.33	9.66	6.8	0.71	0.84	2.87	7.46e-82	4.56e-79	Over-expressed
MELK	9p13.2	9.15	5.79	0.78	1.04	3.35	7.64e-82	4.56e-79	Over-expressed
RAD54L	1p34.1	8.21	5.08	0.73	0.96	3.13	7.65e-82	4.56e-79	Over-expressed
TTK	6q14.1	8.6	5.23	0.84	0.98	3.37	1.28e-81	7.3e-79	Over-expressed
FAM72B	1p11.2	8.06	5.05	0.77	0.83	3.01	1.51e-81	8.31e-79	Over-expressed
GTSE1	22q13.31	8.65	5.76	0.71	0.86	2.89	2.53e-81	1.33e-78	Over-expressed
NUF2	1q23.3	8.87	5.63	0.75	1.03	3.24	2.01e-80	1.02e-77	Over-expressed
CCNA2	4q27	9.69	6.88	0.75	0.72	2.81	2.31e-80	1.13e-77	Over-expressed
NEK2	1q32.3	9.19	6.11	0.73	0.98	3.08	5.34e-80	2.53e-77	Over-expressed
BUB1	2q13	9.77	6.84	0.73	0.91	2.93	2.23e-79	1.02e-76	Over-expressed
NCAPG	4p15.31	9.46	6.52	0.75	0.88	2.93	2.81e-79	1.24e-76	Over-expressed
PRC1	15q26.1	10.36	7.94	0.64	0.69	2.43	3.33e-79	1.43e-76	Over-expressed
UBE2C	20q13.12	10.43	6.83	0.96	1.05	3.6	5.64e-78	2.34e-75	Over-expressed
CKAP2L	2q14.1	8.26	5.23	0.8	0.91	3.03	5.83e-78	2.35e-75	Over-expressed
CDC45	22q11.21	8.63	5.34	0.74	1.11	3.29	8.79e-78	3.44e-75	Over-expressed
BUB1B	15q15.1	9.18	6.26	0.78	0.87	2.92	2.04e-77	7.79e-75	Over-expressed
MCM10	10p13	8.36	4.94	0.86	1.1	3.42	4.75e-77	1.76e-74	Over-expressed
EME1	17q21.33	7.13	4.56	0.67	0.8	2.57	5.21e-77	1.88e-74	Over-expressed
SKA3	13q12.11	8.05	5.15	0.73	0.94	2.9	1.01e-76	3.54e-74	Over-expressed
CIP2A	3q13.13	8.34	5.59	0.77	0.76	2.75	1.13e-76	3.89e-74	Over-expressed
EXO1	1q43	8.42	5.18	0.81	1.06	3.24	1.23e-76	4.13e-74	Over-expressed
KIF11	10q23.33	9.91	7.45	0.68	0.7	2.47	1.28e-76	4.18e-74	Over-expressed
CCNB2	15q22.2	9.54	6.7	0.75	0.9	2.85	1.78e-76	5.68e-74	Over-expressed
BIRC5	17q25.3	9.48	6.17	0.78	1.13	3.32	2.14e-76	6.66e-74	Over-expressed
ZWINT	10q21.1	10.13	7.8	0.62	0.73	2.33	3.61e-76	1.1e-73	Over-expressed
CENPE	4q24	8.74	5.87	0.8	0.83	2.86	6.54e-76	1.95e-73	Over-expressed
SGO1	3p24.3	7.03	4.01	0.79	0.98	3.02	1.76e-75	5.13e-73	Over-expressed
FAM72D	1q21.1	7.21	3.98	0.86	1.02	3.23	1.96e-75	5.61e-73	Over-expressed
SPAG5	17q11.2	10.27	7.65	0.75	0.72	2.62	2.06e-75	5.77e-73	Over-expressed
CDKN3	14q22.2	8.22	5.08	0.84	1	3.14	2.53e-75	6.96e-73	Over-expressed
DLGAP5	14q22.3	9.2	6.01	0.82	1.06	3.2	4.96e-75	1.33e-72	Over-expressed
SKA1	18q21.1	7.79	4.73	0.87	0.87	3.06	8.17e-75	2.16e-72	Over-expressed
DEPDC1	1p31.3	8.72	5.5	0.84	1.07	3.22	9.91e-75	2.57e-72	Over-expressed
SPC25	2q24.3	7.49	4.65	0.77	0.9	2.84	1.3e-74	3.31e-72	Over-expressed
KIF15	3p21.31	8.13	5.08	0.83	0.97	3.05	1.82e-74	4.54e-72	Over-expressed
MTFR2	6q23.3	7.09	4.37	0.72	0.91	2.72	4.84e-74	1.19e-71	Over-expressed
CDC6	17q21.2	9.62	6.77	0.76	0.95	2.85	1.05e-73	2.54e-71	Over-expressed
NDC80	18p11.32	8.69	5.62	0.86	0.96	3.07	1.77e-73	4.19e-71	Over-expressed
PLK4	4q28.1	8.23	5.89	0.67	0.72	2.34	3e-73	6.98e-71	Over-expressed
CDK1	10q21.2	10.31	7.65	0.75	0.84	2.66	6.32e-73	1.45e-70	Over-expressed
TICRR	15q26.1	7.73	4.77	0.88	0.82	2.96	6.44e-73	1.45e-70	Over-expressed
TOP2A	17q21.2	12.14	9.21	0.81	0.96	2.93	8.38e-73	1.85e-70	Over-expressed
PKMYT1	16p13.3	8.87	6	0.67	1.05	2.88	1.85e-72	4.03e-70	Over-expressed
ORC1	1p32.3	8.01	5.25	0.8	0.86	2.76	4.33e-72	9.28e-70	Over-expressed
PIMREG	17p13.2	7.91	4.62	0.97	0.99	3.29	4.5e-72	9.5e-70	Over-expressed
KIF14	1q32.1	8.37	5.28	0.87	1.01	3.09	4.74e-72	9.85e-70	Over-expressed
RRM2	2p25.1	10.93	8.1	0.78	0.95	2.83	7.79e-72	1.6e-69	Over-expressed
POLQ	3q13.33	7.74	4.71	0.88	0.96	3.03	1.66e-71	3.35e-69	Over-expressed
ASPM	1q31.3	9.54	6.56	0.85	0.98	2.98	2.37e-71	4.71e-69	Over-expressed
CDC25A	3p21.31	7.63	4.99	0.76	0.87	2.65	1.14e-70	2.24e-68	Over-expressed
CDCA2	8p21.2	7.68	4.9	0.83	0.86	2.78	1.23e-70	2.37e-68	Over-expressed
RAD51	15q15.1	7.86	5.41	0.69	0.84	2.45	3.28e-70	6.25e-68	Over-expressed
NUSAP1	15q15.1	10.03	7.7	0.67	0.78	2.33	4.35e-70	8.18e-68	Over-expressed
CCNB1	5q13.2	10.51	8.07	0.75	0.72	2.44	8.05e-70	1.49e-67	Over-expressed
UHRF1	19p13.3	9.17	6.51	0.68	0.99	2.66	1.78e-69	3.25e-67	Over-expressed
KIF20A	5q31.2	9.45	6.85	0.7	0.95	2.6	5.27e-69	9.52e-67	Over-expressed
AURKA	20q13.2	9.78	7.19	0.75	0.9	2.59	7.64e-69	1.36e-66	Over-expressed
KPNA2	17q24.2	11.88	9.84	0.64	0.61	2.04	9.12e-69	1.6e-66	Over-expressed
ORC6	16q11.2	7.99	5.55	0.75	0.79	2.44	2.56e-68	4.45e-66	Over-expressed
FAM83D	20q11.23	9.15	6.41	0.71	1.05	2.75	7.19e-68	1.23e-65	Over-expressed
CDT1	16q24.3	9.25	6.69	0.74	0.92	2.55	9.32e-68	1.58e-65	Over-expressed
RAD51AP1	12p13.32	8.47	5.9	0.82	0.72	2.56	1.33e-67	2.22e-65	Over-expressed
ANLN	7p14.2	10.5	7.62	0.86	1.01	2.89	1.95e-67	3.23e-65	Over-expressed
UBE2T	1q32.1	9.34	6.95	0.63	0.91	2.38	2.25e-67	3.67e-65	Over-expressed
TRIP13	5p15.33	9.58	6.7	0.85	1.02	2.88	6.03e-67	9.73e-65	Over-expressed
ASF1B	19p13.12	9.48	7.21	0.63	0.85	2.27	6.14e-67	9.79e-65	Over-expressed
FEN1	11q12.2	10.21	8.55	0.53	0.51	1.66	6.89e-67	1.09e-64	Over-expressed
CENPI	Xq22.1	6.67	3.36	0.91	1.26	3.31	1.34e-66	2.08e-64	Over-expressed
CENPW	6q22.32	8.01	5.54	0.81	0.7	2.47	1.74e-66	2.69e-64	Over-expressed
DEPDC1B	5q12.1	8.13	5.07	0.9	1.11	3.06	1.89e-66	2.88e-64	Over-expressed
OIP5	15q15.1	6.93	4.11	0.9	0.89	2.82	2.69e-66	4.06e-64	Over-expressed
CDC25C	5q31.2	7.23	4.16	0.82	1.2	3.07	8.34e-66	1.24e-63	Over-expressed
TACC3	4p16.3	10.67	8.74	0.64	0.55	1.93	1.68e-65	2.48e-63	Over-expressed
ERCC6L	Xq13.1	7.4	4.97	0.8	0.72	2.43	1.96e-65	2.86e-63	Over-expressed
MKI67	10q26.2	11.45	8.8	0.83	0.94	2.65	1.03e-64	1.48e-62	Over-expressed
RACGAP1	12q13.12	10.32	8.26	0.7	0.58	2.06	1.88e-64	2.68e-62	Over-expressed
GINS1	20p11.21	9.05	6.58	0.83	0.75	2.47	2.38e-64	3.37e-62	Over-expressed
HASPIN	17p13.2	6.64	4.36	0.73	0.82	2.28	3.94e-63	5.52e-61	Over-expressed
CHEK1	11q24.2	8.58	6.43	0.73	0.66	2.15	5.28e-63	7.32e-61	Over-expressed
TRAIP	3p21.31	7.25	5.43	0.6	0.63	1.82	7.09e-63	9.72e-61	Over-expressed
POLE2	14q21.3	7.37	4.58	0.88	1.05	2.79	1.01e-62	1.38e-60	Over-expressed
CENPF	1q41	10.89	8.14	0.93	0.92	2.75	2.13e-62	2.86e-60	Over-expressed
E2F1	20q11.22	9.72	7.44	0.75	0.84	2.29	7.77e-62	1.04e-59	Over-expressed
STIL	1p33	8.71	6.69	0.7	0.66	2.02	8.65e-62	1.14e-59	Over-expressed
DSCC1	8q24.12	8	5.6	0.85	0.69	2.4	1.96e-61	2.57e-59	Over-expressed
CCNF	16p13.3	9.32	7.49	0.58	0.73	1.83	9.58e-61	1.24e-58	Over-expressed
UBE2S	19q13.42	9.52	7.31	0.77	0.76	2.21	2.77e-60	3.55e-58	Over-expressed
XRCC2	7q36.1	6.98	4.5	0.83	0.93	2.48	2.97e-60	3.77e-58	Over-expressed
RFC4	3q27.3	9.3	7.35	0.7	0.44	1.95	4.11e-60	5.18e-58	Over-expressed
MCM2	3q21.3	10.99	8.86	0.77	0.59	2.13	5.15e-60	6.43e-58	Over-expressed
FANCI	15q26.1	10.11	8.24	0.68	0.58	1.87	2.81e-59	3.47e-57	Over-expressed
C17ORF53	17q21.31	7.63	5.29	0.76	0.95	2.34	5.8e-59	7.11e-57	Over-expressed
MAD2L1	4q27	9.31	6.82	0.9	0.81	2.49	6.68e-59	8.11e-57	Over-expressed
ESCO2	8p21.1	7.35	4.92	0.86	0.88	2.43	7.05e-59	8.48e-57	Over-expressed
SAPCD2	9q34.3	9.45	6.98	0.85	0.93	2.47	8.99e-59	1.07e-56	Over-expressed
MCM6	2q21.3	10.8	9.13	0.59	0.61	1.67	3.92e-58	4.64e-56	Over-expressed
SHCBP1	16q11.2	8.37	6.13	0.78	0.86	2.24	1.56e-57	1.83e-55	Over-expressed
DTL	1q32.3	9.06	6.87	0.67	0.95	2.19	1.67e-57	1.94e-55	Over-expressed
PSRC1	1p13.3	7.97	5.95	0.76	0.6	2.02	1.77e-57	2.04e-55	Over-expressed
DDIAS	11q14.1	7.84	5.47	0.82	0.95	2.37	4.81e-57	5.5e-55	Over-expressed
TEDC2	16p13.3	7.71	5.5	0.67	0.98	2.21	7.22e-57	8.19e-55	Over-expressed
E2F2	1p36.12	8.01	5.71	0.87	0.78	2.3	1.25e-56	1.41e-54	Over-expressed
BRCA1	17q21.31	9.05	6.98	0.76	0.76	2.07	1.66e-56	1.85e-54	Over-expressed
MCM4	8q11.21	11.18	9.17	0.77	0.63	2.01	5.94e-56	6.58e-54	Over-expressed
NCAPG2	7q36.3	9.91	8.03	0.73	0.55	1.88	1.16e-55	1.27e-53	Over-expressed
ARHGAP11A	15q13.3	9.27	7.03	0.87	0.62	2.24	1.32e-55	1.44e-53	Over-expressed
PCLAF	15q22.31	9.1	6.75	0.84	0.96	2.35	2.74e-55	2.96e-53	Over-expressed
HELLS	10q23.33	7.79	5.45	0.87	0.89	2.34	3.21e-55	3.44e-53	Over-expressed
POC1A	3p21.2	8.24	6.52	0.64	0.66	1.72	3.93e-55	4.18e-53	Over-expressed
IQGAP3	1q22	9.91	7.4	0.87	1.07	2.51	1.15e-54	1.22e-52	Over-expressed
PBK	8p21.1	8.37	5.45	1.08	1.16	2.93	1.45e-54	1.52e-52	Over-expressed
TK1	17q25.3	10.89	8.62	0.77	0.99	2.27	1.52e-54	1.58e-52	Over-expressed
DIAPH3	13q21.2	7.72	5.28	0.83	1.09	2.44	4.7e-54	4.85e-52	Over-expressed
CHAF1A	19p13.3	9.17	7.73	0.54	0.58	1.44	8.02e-54	8.22e-52	Over-expressed
RECQL4	8q24.3	9.48	7.12	0.87	0.96	2.36	1.1e-53	1.12e-51	Over-expressed
DBF4	7q21.12	8.72	7.15	0.63	0.46	1.57	2.83e-53	2.86e-51	Over-expressed
CENPU	4q35.1	9.2	7.12	0.8	0.84	2.09	4.78e-53	4.78e-51	Over-expressed
TIMELESS	12q13.3	10.61	8.96	0.67	0.48	1.65	7.36e-53	7.31e-51	Over-expressed
CENPN	16q23.2	8.99	7.42	0.62	0.57	1.57	8.15e-53	8.05e-51	Over-expressed
DSN1	20q11.23	9.47	8.14	0.53	0.5	1.33	8.66e-53	8.46e-51	Over-expressed
CENPM	22q13.2	8.1	6	0.75	0.92	2.1	8.69e-53	8.46e-51	Over-expressed
TYMS	18p11.32	9.96	7.94	0.8	0.77	2.02	2.55e-52	2.46e-50	Over-expressed
GINS2	16q24.1	8.63	6.27	0.92	0.94	2.36	2.96e-52	2.84e-50	Over-expressed
SGO2	2q33.1	8.37	6.5	0.77	0.62	1.86	6.55e-52	6.24e-50	Over-expressed
PARPBP	12q23.2	7.74	5.58	0.89	0.69	2.16	6.89e-52	6.52e-50	Over-expressed
ATAD2	8q24.13	10.59	8.76	0.72	0.72	1.83	6.97e-52	6.55e-50	Over-expressed
C5ORF34	5p12	6.72	4.55	0.86	0.86	2.17	1.08e-51	1.01e-49	Over-expressed
EZH2	7q36.1	9.26	7.29	0.81	0.73	1.97	2.95e-51	2.73e-49	Over-expressed
PIF1	15q22.31	6.71	4.11	1.08	0.98	2.6	2.05e-50	1.89e-48	Over-expressed
CLSPN	1p34.3	7.75	4.89	1.13	1.22	2.86	2.82e-50	2.58e-48	Over-expressed
KNTC1	12q24.31	9.62	7.82	0.74	0.7	1.8	3.86e-50	3.5e-48	Over-expressed
FANCB	Xp22.2	5.11	2.89	0.93	0.86	2.22	1.23e-49	1.11e-47	Over-expressed
PSMC3IP	17q21.2	7.33	5.41	0.78	0.81	1.92	1.79e-49	1.61e-47	Over-expressed
CDC7	1p22.1	8.37	6.47	0.78	0.78	1.9	2.05e-49	1.83e-47	Over-expressed
BLM	15q26.1	8.1	6.06	0.88	0.69	2.03	2.19e-49	1.94e-47	Over-expressed
CENPO	2p23.3	7.76	6.29	0.63	0.53	1.48	2.35e-49	2.07e-47	Over-expressed
RNASEH2A	19p13.13	9.48	7.95	0.64	0.6	1.53	3.02e-49	2.64e-47	Over-expressed
CHAF1B	21q22.12-q22.13	8.47	6.84	0.68	0.65	1.63	4.93e-49	4.28e-47	Over-expressed
LMNB1	5q23.2	10.6	8.76	0.79	0.68	1.84	5.3e-49	4.57e-47	Over-expressed
INCENP	11q12.3	9.49	7.89	0.69	0.6	1.6	8.29e-49	7.11e-47	Over-expressed
CENPK	5q12.3	7.45	5.27	0.9	0.91	2.18	8.74e-49	7.45e-47	Over-expressed
GINS4	8p11.21	8.22	6.04	0.96	0.65	2.18	8.9e-49	7.54e-47	Over-expressed
WDR62	19q13.12	8.52	6.01	0.96	1.19	2.51	2.18e-48	1.84e-46	Over-expressed
MTBP	8q24.12	7.23	5.38	0.78	0.77	1.85	4.58e-48	3.83e-46	Over-expressed
HMMR	5q34	8.82	6.38	1.04	0.99	2.44	1.04e-47	8.65e-46	Over-expressed
CCNE2	8q22.1	8.23	5.87	1.03	0.89	2.36	1.38e-47	1.14e-45	Over-expressed
TUBA1B	12q13.12	14.65	13.42	0.54	0.45	1.23	2.49e-47	2.04e-45	Over-expressed
RAD54B	8q22.1	7.45	5.66	0.78	0.73	1.79	4.07e-47	3.33e-45	Over-expressed
ARHGEF39	9p13.3	8.02	6.16	0.82	0.72	1.86	5.85e-47	4.75e-45	Over-expressed
KIF18A	11p14.1	7.78	5.92	0.78	0.84	1.86	1.05e-46	8.47e-45	Over-expressed
FBXO5	6q25.2	8.17	6.56	0.73	0.54	1.61	2.67e-46	2.14e-44	Over-expressed
DTYMK	2q37.3	9.81	8.54	0.54	0.56	1.27	3.26e-46	2.6e-44	Over-expressed
BRIP1	17q23.2	7.07	4.77	0.96	1.06	2.3	3.31e-46	2.62e-44	Over-expressed
ALYREF	17q25.3	10.75	9.49	0.58	0.45	1.26	3.55e-46	2.8e-44	Over-expressed
CENPL	1q25.1	8.12	6.78	0.6	0.55	1.34	6.14e-46	4.82e-44	Over-expressed
CDCA4	14q32.33	9.39	7.77	0.75	0.56	1.62	8.67e-46	6.76e-44	Over-expressed
E2F8	11p15.1	7.89	5.63	0.91	1.11	2.26	1.01e-45	7.83e-44	Over-expressed
LMNB2	19p13.3	11.22	9.83	0.62	0.58	1.39	1.08e-45	8.31e-44	Over-expressed
MND1	4q31.3	6.59	4.3	0.87	1.18	2.29	1.21e-45	9.25e-44	Over-expressed
CCNE1	19q12	7.97	5.38	1.19	0.96	2.59	1.23e-45	9.38e-44	Over-expressed
WDHD1	14q22.2-q22.3	8.75	6.86	0.86	0.72	1.89	1.44e-45	1.09e-43	Over-expressed
MCM7	7q22.1	11.98	10.42	0.73	0.48	1.56	3.23e-45	2.43e-43	Over-expressed
FANCG	9p13.3	8.87	7.59	0.6	0.45	1.28	5.57e-45	4.18e-43	Over-expressed
KIF20B	10q23.31	8.7	7.11	0.73	0.64	1.59	7.48e-45	5.58e-43	Over-expressed
TUBA1C	12q13.12	13.04	11.77	0.57	0.54	1.27	1.31e-44	9.68e-43	Over-expressed
CDK2	12q13.2	10.03	8.85	0.56	0.4	1.18	1.49e-44	1.1e-42	Over-expressed
CRY2	11p11.2	9.18	10.47	0.6	0.52	-1.29	1.76e-44	1.29e-42	Under-expressed
C1ORF112	1q24.2	8.23	6.8	0.68	0.55	1.43	6.71e-44	4.9e-42	Over-expressed
DONSON	21q22.11	8.67	7.34	0.63	0.5	1.33	1.18e-43	8.55e-42	Over-expressed
VRK1	14q32.2	8.66	7.3	0.66	0.42	1.36	1.35e-43	9.77e-42	Over-expressed
KNL1	15q15.1	7.61	5.12	1.15	1.09	2.49	2.01e-43	1.44e-41	Over-expressed
ZNF367	9q22.32|9q22.32	7.69	5.94	0.81	0.76	1.75	2.33e-43	1.66e-41	Over-expressed
C1QTNF7	4p15.32	3.56	6.67	1.48	1.23	-3.11	2.6e-43	1.85e-41	Under-expressed
NEIL3	4q34.3	6.97	3.73	1.48	1.48	3.23	4.71e-43	3.33e-41	Over-expressed
MIS18A	21q22.11	8.51	7.22	0.63	0.44	1.28	5.72e-43	4.03e-41	Over-expressed
FAM111B	11q12.1	8.57	6.38	0.98	1.04	2.19	6.07e-43	4.25e-41	Over-expressed
SASS6	1p21.2	7.73	6.34	0.67	0.55	1.39	9.4e-43	6.55e-41	Over-expressed
CTSV	9q22.33	7.89	4.57	1.57	1.43	3.31	1.29e-42	8.93e-41	Over-expressed
H2AFX	11q23.3	10.43	9.08	0.63	0.62	1.35	1.8e-42	1.24e-40	Over-expressed
CKS1B	1q21.3	10.44	8.84	0.78	0.65	1.6	3.5e-42	2.4e-40	Over-expressed
CCDC58	3q21.1	8.27	7.08	0.57	0.54	1.19	8.02e-42	5.48e-40	Over-expressed
GINS3	16q21	7.95	6.54	0.68	0.64	1.42	1.28e-41	8.68e-40	Over-expressed
FANCD2	3p25.3	8.7	7.35	0.65	0.61	1.36	1.31e-41	8.87e-40	Over-expressed
CSE1L	20q13.13	11.52	10.36	0.58	0.44	1.16	1.42e-41	9.52e-40	Over-expressed
DNAJC9	10q22.2	9.92	8.94	0.5	0.35	0.98	2.63e-41	1.76e-39	Over-expressed
DBF4B	17q21.31|17q21	7.94	6.5	0.71	0.61	1.44	3.44e-41	2.29e-39	Over-expressed
TBC1D31	8q24.13	7.88	6.42	0.74	0.55	1.46	4.08e-41	2.71e-39	Over-expressed
ATAD5	17q11.2	7.5	5.7	0.89	0.77	1.8	9.28e-41	6.13e-39	Over-expressed
POLA2	11q13.1	9.17	8.06	0.57	0.42	1.12	1.09e-40	7.13e-39	Over-expressed
NCAPD2	12p13.31	11.38	9.93	0.75	0.42	1.45	1.1e-40	7.22e-39	Over-expressed
MTHFD2	2p13.1	11.25	9.62	0.78	0.77	1.63	1.34e-40	8.73e-39	Over-expressed
GMPS	3q25.31	10.71	9.54	0.6	0.43	1.17	1.36e-40	8.81e-39	Over-expressed
RFC5	12q24.23	8.99	7.74	0.64	0.45	1.25	2.12e-40	1.37e-38	Over-expressed
H2AFZ	4q23	12.27	11.07	0.62	0.48	1.21	2.43e-40	1.56e-38	Over-expressed
SPDL1	5q35.1	8.37	7.13	0.61	0.57	1.24	3.35e-40	2.14e-38	Over-expressed
WDR76	15q15.3	8.16	6.55	0.81	0.68	1.6	4.39e-40	2.79e-38	Over-expressed
TUBB	6p21.33	14.51	13.36	0.58	0.49	1.15	5.76e-40	3.64e-38	Over-expressed
RMI2	16p13.13	8.84	7.28	0.79	0.68	1.57	7.47e-40	4.7e-38	Over-expressed
ECT2	3q26.31	10.65	8.9	0.88	0.78	1.75	9.59e-40	6.01e-38	Over-expressed
CENPH	5q13.2	7.97	6.41	0.78	0.68	1.55	9.73e-40	6.07e-38	Over-expressed
DNA2	10q21.3	7.89	6.12	0.86	0.87	1.77	1.23e-39	7.65e-38	Over-expressed
NUDT1	7p22.3	8.5	7.22	0.62	0.62	1.27	1.96e-39	1.21e-37	Over-expressed
INMT	7p14.3	6.8	9.71	1.49	1.27	-2.91	2.98e-39	1.83e-37	Under-expressed
KNSTRN	15q15.1	8.88	7.43	0.73	0.68	1.45	5.18e-39	3.17e-37	Over-expressed
HMGB2	4q34.1	11.47	9.98	0.8	0.5	1.5	6.44e-39	3.93e-37	Over-expressed
RFC2	7q11.23	9.86	8.79	0.56	0.42	1.06	6.5e-39	3.94e-37	Over-expressed
BORA	13q21.33	8.02	6.77	0.66	0.5	1.25	9.57e-39	5.79e-37	Over-expressed
RANBP1	22q11.21	10.56	9.4	0.62	0.4	1.16	1.41e-38	8.49e-37	Over-expressed
TMPO	12q23.1	11.32	10.05	0.68	0.48	1.27	1.43e-38	8.57e-37	Over-expressed
MCM8	20p12.3	8.7	7.17	0.82	0.56	1.53	1.44e-38	8.57e-37	Over-expressed
EIF4EBP1	8p11.23	10.4	8.46	1.01	0.85	1.94	1.6e-38	9.53e-37	Over-expressed
MASTL	10p12.1	8.93	7.74	0.63	0.47	1.19	1.95e-38	1.15e-36	Over-expressed
TUBG1	17q21.2	10.53	9.4	0.6	0.46	1.12	2.05e-38	1.2e-36	Over-expressed
TMPO-AS1	12q23.1	6.75	5.13	0.87	0.62	1.62	2.26e-38	1.32e-36	Over-expressed
SKP2	5p13.2	8.13	6.37	0.95	0.63	1.76	3.25e-38	1.9e-36	Over-expressed
DDX39A	19p13.12	10.55	9.39	0.6	0.54	1.16	3.6e-38	2.09e-36	Over-expressed
PTTG1	5q33.3	9.51	7.51	0.78	1.24	2	4.66e-38	2.69e-36	Over-expressed
RBL1	20q11.23	7.84	6.33	0.75	0.78	1.51	4.66e-38	2.69e-36	Over-expressed
E2F7	12q21.2	7.03	4.44	1.37	1.13	2.58	7.37e-38	4.23e-36	Over-expressed
IGF2BP3	7p15.3	9.19	5.46	1.91	1.84	3.73	1.02e-37	5.84e-36	Over-expressed
TOPBP1	3q22.1	10.28	9.07	0.67	0.45	1.21	5.29e-37	3.01e-35	Over-expressed
ADGRF5	6p12.3	10.23	12.83	1.42	1.08	-2.59	6.4e-37	3.63e-35	Under-expressed
FBXO45	3q29	9.47	8.34	0.63	0.38	1.13	9.08e-37	5.13e-35	Over-expressed
ZWILCH	15q22.31	8.91	7.74	0.66	0.44	1.18	9.17e-37	5.16e-35	Over-expressed
ZBTB4	17p13.1	10.51	11.54	0.55	0.48	-1.02	9.98e-37	5.59e-35	Under-expressed
UNG	12q24.11	10.26	9.19	0.6	0.42	1.07	1.56e-36	8.72e-35	Over-expressed
PCNA	20p12.3	11.52	10.25	0.72	0.47	1.27	3.21e-36	1.79e-34	Over-expressed
FANCA	16q24.3	9.15	7.59	0.83	0.78	1.56	6.49e-36	3.59e-34	Over-expressed
SNX30	9q32	9.28	11.02	0.86	0.99	-1.74	9.26e-36	5.1e-34	Under-expressed
CKAP2	13q14.3	9.68	8.34	0.75	0.57	1.34	9.84e-36	5.4e-34	Over-expressed
MAP6D1	3q27.1	6.06	4.38	0.94	0.75	1.68	1.26e-35	6.88e-34	Over-expressed
TCF19	6p21.33	9.55	8.1	0.81	0.65	1.45	1.37e-35	7.44e-34	Over-expressed
GANC	15q15.1	8.08	9.26	0.56	0.7	-1.17	1.52e-35	8.25e-34	Under-expressed
PPM1G	2p23.3	11.9	11.2	0.39	0.32	0.7	1.72e-35	9.3e-34	Over-expressed
PRIM1	12q13.3	8.03	6.42	0.94	0.57	1.62	3.45e-35	1.85e-33	Over-expressed
POP1	8q22.2	7.9	6.88	0.59	0.4	1.02	4.41e-35	2.36e-33	Over-expressed
HMGA1	6p21.31	12.62	10.93	0.96	0.71	1.68	4.71e-35	2.51e-33	Over-expressed
STMN1	1p36.11	12.21	10.44	1.03	0.69	1.77	4.74e-35	2.52e-33	Over-expressed
SNRPA1	15q26.3	9.44	8.42	0.59	0.43	1.03	7.4e-35	3.92e-33	Over-expressed
CHEK2	22q12.1	8.58	7.12	0.8	0.72	1.45	8.25e-35	4.35e-33	Over-expressed
MYO19	17q12	10.28	9.27	0.54	0.54	1.01	8.49e-35	4.47e-33	Over-expressed
DNMT3B	20q11.21	7.52	5.3	1.3	0.82	2.22	8.69e-35	4.55e-33	Over-expressed
CX3CR1	3p22.2	4.55	7.04	1.4	1.19	-2.49	8.98e-35	4.68e-33	Under-expressed
TONSL	8q24.3	9.17	7.59	0.84	0.85	1.57	9.95e-35	5.17e-33	Over-expressed
RFC3	13q13.2	8.83	7.47	0.79	0.53	1.36	1.26e-34	6.52e-33	Over-expressed
NFIX	19p13.13	9.34	11.21	1.05	0.93	-1.88	1.73e-34	8.94e-33	Under-expressed
ECE2	3q27.1	8.56	7.13	0.79	0.73	1.42	1.81e-34	9.32e-33	Over-expressed
CD302	2q24.2	9.44	11.06	0.95	0.69	-1.63	2.08e-34	1.06e-32	Under-expressed
SPINDOC	11q13.1	9.53	8.47	0.59	0.53	1.06	3.34e-34	1.7e-32	Over-expressed
GEN1	2p24.2	8.55	7.41	0.64	0.58	1.14	3.71e-34	1.89e-32	Over-expressed
C16ORF89	16p13.3	8.22	13.02	2.87	1.52	-4.8	3.91e-34	1.98e-32	Under-expressed
BRI3BP	12q24.31	7.51	6.16	0.76	0.68	1.35	4.01e-34	2.02e-32	Over-expressed
TLR5	1q41	6.63	8.26	0.95	0.71	-1.63	4.45e-34	2.24e-32	Under-expressed
SUV39H2	10p13	8.13	6.95	0.69	0.54	1.18	5.69e-34	2.85e-32	Over-expressed
C18ORF54	18q21.2	6.8	5.26	0.9	0.68	1.54	6.58e-34	3.28e-32	Over-expressed
RBM28	7q32.1	9.24	8.3	0.54	0.43	0.93	7.43e-34	3.69e-32	Over-expressed
SUSD2	22q11.23	8.7	12.2	1.99	1.74	-3.5	8.1e-34	4.01e-32	Under-expressed
RHOBTB2	8p21.3	10.11	11.99	1.01	1.06	-1.88	9.79e-34	4.83e-32	Under-expressed
VAMP2	17p13.1	9.85	10.8	0.55	0.45	-0.95	1.32e-33	6.48e-32	Under-expressed
R3HDM1	2q21.3	9.64	8.86	0.45	0.39	0.77	3.43e-33	1.68e-31	Over-expressed
HSD17B4	5q23.1	10.6	11.49	0.48	0.51	-0.89	6.4e-33	3.13e-31	Under-expressed
UCK2	1q24.1	8.86	6.78	1.16	1.15	2.08	6.7e-33	3.26e-31	Over-expressed
DENR	12q24.31	10.85	10.12	0.44	0.33	0.73	8.26e-33	4.01e-31	Over-expressed
CCT5	5p15.2	12.95	11.88	0.63	0.52	1.07	8.89e-33	4.3e-31	Over-expressed
IGIP	5q31.3	7.1	8.3	0.68	0.65	-1.2	1.09e-32	5.25e-31	Under-expressed
NICN1	3p21.31	7.79	8.77	0.54	0.55	-0.98	1.09e-32	5.25e-31	Under-expressed
CFAP221	2q14.2	4.72	8.54	2.37	1.31	-3.82	1.49e-32	7.1e-31	Under-expressed
MCM5	22q12.3	10.65	9.56	0.66	0.51	1.1	1.81e-32	8.64e-31	Over-expressed
NEMP1	12q13.3	9.78	8.66	0.68	0.47	1.12	2.12e-32	1.01e-30	Over-expressed
POLE	12q24.33	10.2	9.02	0.69	0.59	1.18	2.16e-32	1.02e-30	Over-expressed
SCN4B	11q23.3	5.17	7.49	1.4	1.07	-2.32	2.46e-32	1.16e-30	Under-expressed
RMDN2	2p22.2	6.37	7.99	0.96	0.81	-1.62	2.48e-32	1.17e-30	Under-expressed
PHKB	16q12.1	10.32	11.24	0.54	0.47	-0.92	2.95e-32	1.38e-30	Under-expressed
CCDC86	11q12.2	9.61	8.75	0.5	0.47	0.86	3.12e-32	1.45e-30	Over-expressed
BRIX1	5p13.2	10.34	9.27	0.63	0.54	1.07	4.21e-32	1.96e-30	Over-expressed
GMNN	6p22.3	9.11	7.81	0.78	0.65	1.29	6.54e-32	3.03e-30	Over-expressed
PDSS1	10p12.1	7.01	5.84	0.7	0.59	1.17	7.4e-32	3.42e-30	Over-expressed
FAAP24	19q13.11	6.32	4.91	0.87	0.61	1.41	8.75e-32	4.03e-30	Over-expressed
BRCA2	13q13.1	7.4	5.9	0.87	0.83	1.5	9.41e-32	4.32e-30	Over-expressed
MARS	12q13.3	11.64	10.74	0.57	0.35	0.9	1.11e-31	5.06e-30	Over-expressed
CELF2	10p14	9.15	10.88	1.09	0.71	-1.73	1.51e-31	6.87e-30	Under-expressed
SNRPF	12q23.1	10.14	9.09	0.66	0.48	1.05	2e-31	9.09e-30	Over-expressed
DELE1	5q31.3	9.57	10.36	0.46	0.45	-0.79	2.62e-31	1.18e-29	Under-expressed
CTSH	15q25.1	11.76	13.84	1.16	1.29	-2.09	3.67e-31	1.66e-29	Under-expressed
DLC1	8p22	9.06	11.14	1.26	1.08	-2.08	3.86e-31	1.73e-29	Under-expressed
HLF	17q22	6.14	9.17	1.89	1.41	-3.03	4.16e-31	1.87e-29	Under-expressed
MRGBP	20q13.33	9.38	8.45	0.55	0.51	0.93	4.91e-31	2.19e-29	Over-expressed
LRR1	14q21.3	8.19	7.02	0.73	0.56	1.18	5.82e-31	2.59e-29	Over-expressed
MRPL47	3q26.33	9.66	8.71	0.61	0.41	0.95	5.93e-31	2.63e-29	Over-expressed
GAPDH	12p13.31	16.15	14.95	0.7	0.69	1.2	6.78e-31	3e-29	Over-expressed
SELENBP1	1q21.3	10.4	12.64	1.42	1	-2.24	8.31e-31	3.67e-29	Under-expressed
SPATA18	4q12	5.62	8.28	1.58	1.5	-2.66	9.93e-31	4.37e-29	Under-expressed
FCHO2	5q13.2	9.55	10.68	0.62	0.72	-1.13	1.11e-30	4.85e-29	Under-expressed
XPOT	12q14.2	11.36	10.31	0.66	0.49	1.04	1.27e-30	5.56e-29	Over-expressed
ST3GAL5	2p11.2	9.09	11.09	1.29	0.81	-2	1.28e-30	5.6e-29	Under-expressed
MCM3	6p12.2	11.49	10.48	0.64	0.45	1.01	1.31e-30	5.68e-29	Over-expressed
CYBRD1	2q31.1	10.2	11.99	1.04	1.06	-1.79	1.35e-30	5.83e-29	Under-expressed
DKC1	Xq28	11.02	10.16	0.54	0.43	0.86	1.76e-30	7.58e-29	Over-expressed
XPC	3p25.1	9.27	10.09	0.5	0.45	-0.82	1.87e-30	8.03e-29	Under-expressed
SNRPD1	18q11.2	10.12	9.13	0.63	0.46	0.99	1.88e-30	8.08e-29	Over-expressed
SMC2	9q31.1	9.61	8.42	0.76	0.54	1.19	2.98e-30	1.27e-28	Over-expressed
PGAM5	12q24.33	9.51	8.44	0.69	0.51	1.07	3.04e-30	1.29e-28	Over-expressed
PLLP	16q13	7.51	9.63	1.31	1.13	-2.12	3.25e-30	1.38e-28	Under-expressed
SUV39H1	Xp11.23	8.52	7.38	0.75	0.38	1.13	3.89e-30	1.65e-28	Over-expressed
C1ORF116	1q32.1	9.9	12.87	1.97	1.05	-2.97	4.26e-30	1.8e-28	Under-expressed
MEST	7q32.2	11.13	9.82	0.85	0.6	1.31	4.67e-30	1.97e-28	Over-expressed
BTD	3p25.1	7.87	8.86	0.62	0.54	-1	5.57e-30	2.34e-28	Under-expressed
DNAJB11	3q27.3	11.06	10.24	0.52	0.41	0.82	6.83e-30	2.86e-28	Over-expressed
CKS2	9q22.2	9.64	8.1	0.88	0.99	1.55	7.28e-30	3.03e-28	Over-expressed
NUP205	7q33	10.84	9.93	0.59	0.39	0.91	7.73e-30	3.22e-28	Over-expressed
CDH24	14q11.2	8.44	6.82	0.95	0.98	1.62	8.67e-30	3.59e-28	Over-expressed
XRCC3	14q32.33	8.77	7.63	0.67	0.7	1.14	1.16e-29	4.81e-28	Over-expressed
TMEM189	20q13.13	10.52	9.7	0.51	0.46	0.82	1.44e-29	5.93e-28	Over-expressed
NUP155	5p13.2	9.9	8.65	0.82	0.59	1.25	1.5e-29	6.16e-28	Over-expressed
PACC1	1q32.3	8.34	7.33	0.61	0.6	1.01	1.7e-29	6.94e-28	Over-expressed
MSH6	2p16.3	10.88	9.97	0.59	0.41	0.9	1.74e-29	7.11e-28	Over-expressed
RBL2	16q12.2	10.43	11.28	0.52	0.48	-0.84	2.06e-29	8.41e-28	Under-expressed
PPAT	4q12	9.08	7.96	0.7	0.62	1.11	2.15e-29	8.73e-28	Over-expressed
C19ORF48	19q13.33	10.27	9.12	0.66	0.74	1.15	2.21e-29	8.96e-28	Over-expressed
PSMD12	17q24.2	10.26	9.55	0.45	0.38	0.71	2.26e-29	9.11e-28	Over-expressed
TARS	5p13.3	11.48	10.47	0.64	0.55	1.01	2.63e-29	1.06e-27	Over-expressed
NDC1	1p32.3	8.83	7.67	0.76	0.56	1.16	3.33e-29	1.34e-27	Over-expressed
MGP	12p12.3	10.55	12.44	1.23	0.98	-1.89	3.79e-29	1.52e-27	Under-expressed
DPYSL2	8p21.2	10.71	12.05	0.87	0.68	-1.34	3.84e-29	1.53e-27	Under-expressed
CREBRF	5q35.1	7.65	8.72	0.62	0.7	-1.07	4.21e-29	1.68e-27	Under-expressed
TMEM173	5q31.2	9.7	11.14	0.94	0.71	-1.43	6.85e-29	2.72e-27	Under-expressed
SRSF9	12q24.31	11.6	10.91	0.45	0.34	0.68	9.16e-29	3.62e-27	Over-expressed
BTBD9	6p21.2	9.34	10.59	0.82	0.68	-1.26	1.27e-28	5.02e-27	Under-expressed
IFRD1	7q31.1	10.14	8.92	0.81	0.62	1.22	1.33e-28	5.22e-27	Over-expressed
GPD1L	3p22.3	9.58	10.95	0.92	0.66	-1.38	1.45e-28	5.69e-27	Under-expressed
NR3C2	4q31.23	6.73	8.98	1.56	0.7	-2.25	1.49e-28	5.83e-27	Under-expressed
KIF22	16p11.2	10.6	9.72	0.54	0.56	0.88	1.66e-28	6.48e-27	Over-expressed
CTPS1	1p34.2	9.96	8.9	0.68	0.6	1.06	2e-28	7.78e-27	Over-expressed
NCAPD3	11q25	9.83	8.68	0.78	0.51	1.15	2.01e-28	7.81e-27	Over-expressed
KIF3C	2p23.3	9.05	7.38	1.03	1.02	1.67	2.19e-28	8.46e-27	Over-expressed
C7	5p13.1	7.73	11.1	2.28	1.54	-3.37	2.41e-28	9.29e-27	Under-expressed
RUVBL1	3q21.3	10.6	9.71	0.54	0.56	0.89	2.47e-28	9.48e-27	Over-expressed
MFAP4	17p11.2	8.97	11.14	1.37	1.28	-2.17	2.7e-28	1.03e-26	Under-expressed
MFSD2B	2p23.3	6.22	4.62	1.07	0.79	1.6	2.78e-28	1.06e-26	Over-expressed
CDKL2	4q21.1	6.36	8.73	1.55	1.31	-2.37	3.36e-28	1.28e-26	Under-expressed
NIPAL3	1p36.11	9.39	10.38	0.64	0.55	-0.99	3.4e-28	1.29e-26	Under-expressed
CBX7	22q13.1	8.46	9.83	0.9	0.74	-1.37	3.42e-28	1.29e-26	Under-expressed
KLHDC1	14q21.3	4.73	5.92	0.75	0.7	-1.19	3.42e-28	1.29e-26	Under-expressed
CACNA2D2	3p21.31	7.02	10.73	2.53	1.71	-3.71	3.57e-28	1.35e-26	Under-expressed
TGFBR2	3p24.1	10.95	12.23	0.85	0.66	-1.27	3.89e-28	1.46e-26	Under-expressed
MTMR10	15q13.3	8.7	9.49	0.48	0.51	-0.79	4.14e-28	1.55e-26	Under-expressed
CAT	11p13	10.2	11.32	0.75	0.59	-1.12	4.68e-28	1.75e-26	Under-expressed
RRM2B	8q22.3	9.65	10.63	0.59	0.64	-0.98	4.95e-28	1.85e-26	Under-expressed
NUP37	12q23.2	8.95	8.05	0.61	0.45	0.9	5.13e-28	1.91e-26	Over-expressed
TTI1	20q11.23	9.85	9.11	0.49	0.41	0.74	5.76e-28	2.14e-26	Over-expressed
FIGNL1	7p12.2	8.86	7.73	0.74	0.63	1.13	6.25e-28	2.31e-26	Over-expressed
LRRK2	12q12	8.12	11.15	1.96	1.76	-3.03	6.65e-28	2.45e-26	Under-expressed
ZFP2	5q35.3	3.2	4.87	1.11	0.91	-1.67	6.98e-28	2.57e-26	Under-expressed
BORCS7	10q24.32	8.52	9.41	0.58	0.49	-0.88	7.12e-28	2.61e-26	Under-expressed
PTBP1	19p13.3	12.61	12.12	0.31	0.3	0.5	8.83e-28	3.23e-26	Over-expressed
SLC2A1	1p34.2	12.03	10.05	1.22	1.27	1.97	9.93e-28	3.62e-26	Over-expressed
C4ORF46	4q32.1	8.38	7.28	0.74	0.55	1.1	1.02e-27	3.72e-26	Over-expressed
TAPT1	4p15.32	8.95	9.98	0.68	0.58	-1.03	1.03e-27	3.75e-26	Under-expressed
LIMD1	3p21.31	9.83	10.86	0.61	0.7	-1.03	1.07e-27	3.87e-26	Under-expressed
NUP85	17q25.1	10.03	9.29	0.51	0.35	0.74	1.13e-27	4.07e-26	Over-expressed
PAICS	4q12	11.78	10.78	0.63	0.62	1	1.14e-27	4.11e-26	Over-expressed
CD1C	1q23.1	4.24	7.01	1.89	1.39	-2.76	1.25e-27	4.5e-26	Under-expressed
SNX25	4q35.1	8.52	9.79	0.76	0.86	-1.28	1.31e-27	4.69e-26	Under-expressed
TDG	12q23.3	9.46	8.47	0.69	0.4	0.98	1.34e-27	4.77e-26	Over-expressed
TMEM163	2q21.3	7.17	9.9	1.92	1.16	-2.73	1.42e-27	5.05e-26	Under-expressed
RNASE1	14q11.2	11.86	13.97	1.37	1.25	-2.11	1.69e-27	6.01e-26	Under-expressed
HAUS8	19p13.11	7.65	6.76	0.59	0.49	0.89	1.7e-27	6.02e-26	Over-expressed
TBRG4	7p13	10.59	9.74	0.57	0.46	0.85	1.82e-27	6.41e-26	Over-expressed
PFN2	3q25.1	11.5	9.59	1.14	1.29	1.9	1.82e-27	6.41e-26	Over-expressed
TIPIN	15q22.31	7.05	6.11	0.63	0.51	0.94	1.82e-27	6.41e-26	Over-expressed
EMCN	4q24	6.58	8.31	1.09	1.09	-1.73	1.87e-27	6.57e-26	Under-expressed
TESMIN	11q13.3	6.87	4.22	1.77	1.48	2.65	2.19e-27	7.66e-26	Over-expressed
HNMT	2q22.1	9.18	10.51	0.9	0.74	-1.34	2.32e-27	8.08e-26	Under-expressed
LIN9	1q42.12	7.87	6.91	0.58	0.64	0.96	2.83e-27	9.86e-26	Over-expressed
MTA2	11q12.3	11.22	10.67	0.37	0.32	0.56	2.98e-27	1.03e-25	Over-expressed
TOMM40	19q13.32	10.66	9.71	0.65	0.51	0.95	3.11e-27	1.08e-25	Over-expressed
SNRPB	20p13	12.23	11.25	0.67	0.51	0.98	3.24e-27	1.12e-25	Over-expressed
NPC2	14q24.3	12.31	13.97	1.06	1.05	-1.66	3.5e-27	1.21e-25	Under-expressed
BTNL9	5q35.3	4.75	7	1.48	1.34	-2.26	3.52e-27	1.21e-25	Under-expressed
TNS1	2q35	11.29	12.72	0.97	0.76	-1.42	3.62e-27	1.24e-25	Under-expressed
ACTL6A	3q26.33	10.65	9.68	0.69	0.41	0.97	3.76e-27	1.29e-25	Over-expressed
PLOD2	3q24	11.55	9.62	1.26	1.16	1.92	3.83e-27	1.31e-25	Over-expressed
LYAR	4p16.3	8.81	7.95	0.6	0.41	0.85	3.88e-27	1.32e-25	Over-expressed
SKA2	17q22	9.88	8.99	0.56	0.59	0.9	3.97e-27	1.35e-25	Over-expressed
TYMSOS	18p11.32	4.34	2.41	1.17	1.32	1.93	4.9e-27	1.66e-25	Over-expressed
SENP1	12q13.11	9.2	8.45	0.53	0.36	0.75	4.91e-27	1.66e-25	Over-expressed
CAVIN2	2q32.3	8.09	10.09	1.39	1	-2	5.3e-27	1.79e-25	Under-expressed
HILPDA	7q32.1	9.34	7.6	1.22	0.82	1.73	5.32e-27	1.79e-25	Over-expressed
PSMD2	3q27.1	12.59	11.79	0.57	0.32	0.79	6.47e-27	2.17e-25	Over-expressed
SNX1	15q22.31	10.84	11.43	0.38	0.37	-0.59	7.27e-27	2.43e-25	Under-expressed
PHF19	9q33.2	9.65	8.62	0.68	0.62	1.03	7.64e-27	2.55e-25	Over-expressed
SHROOM4	Xp11.22	7.7	9.37	1.12	0.98	-1.66	8.61e-27	2.87e-25	Under-expressed
FYCO1	3p21.31	9.75	10.68	0.63	0.54	-0.93	8.94e-27	2.97e-25	Under-expressed
KIF24	9p13.3	7.23	5.87	0.84	0.94	1.36	9.47e-27	3.14e-25	Over-expressed
RAN	12q24.33	12.57	11.59	0.68	0.52	0.98	9.89e-27	3.27e-25	Over-expressed
MSH2	2p21-p16.3	10.13	9.15	0.7	0.4	0.97	1.02e-26	3.35e-25	Over-expressed
ST6GALNAC6	9q34.11	9.63	10.59	0.65	0.57	-0.97	1.04e-26	3.42e-25	Under-expressed
ANAPC7	12q24.11	10.32	9.66	0.46	0.34	0.66	1.13e-26	3.69e-25	Over-expressed
DHX37	12q24.31	9.53	8.7	0.53	0.53	0.83	1.17e-26	3.84e-25	Over-expressed
NSD2	4p16.3	11.25	10.31	0.66	0.49	0.94	1.21e-26	3.94e-25	Over-expressed
RSRC1	3q25.32	8.07	7.15	0.63	0.51	0.92	1.26e-26	4.11e-25	Over-expressed
MRPL3	3q22.1	11.25	10.55	0.45	0.45	0.7	1.3e-26	4.22e-25	Over-expressed
MRPL37	1p32.3	10.77	10.13	0.43	0.36	0.64	1.34e-26	4.35e-25	Over-expressed
PRG4	1q31.1	4.34	7.68	2.02	2.33	-3.33	1.35e-26	4.37e-25	Under-expressed
SLC7A5	16q24.2	11.82	9.99	1.24	1.08	1.84	1.51e-26	4.86e-25	Over-expressed
SLC27A1	19p13.11	8.52	9.7	0.8	0.69	-1.18	1.51e-26	4.86e-25	Under-expressed
HPGDS	4q22.3	4.09	6.54	1.68	1.36	-2.44	1.61e-26	5.17e-25	Under-expressed
GNG7	19p13.3	5.92	7.77	1.34	0.79	-1.85	1.61e-26	5.18e-25	Under-expressed
EXOSC2	9q34.12	9.09	8.42	0.45	0.38	0.66	1.69e-26	5.39e-25	Over-expressed
EIF2S2	20q11.22	11.2	10.58	0.43	0.33	0.61	1.86e-26	5.92e-25	Over-expressed
DNMT1	19p13.2	11.18	10.12	0.71	0.62	1.05	1.92e-26	6.11e-25	Over-expressed
SCLT1	4q28.2	7.66	6.88	0.54	0.46	0.79	2.04e-26	6.47e-25	Over-expressed
RHEBL1	12q13.12	5.47	3.89	0.97	1.11	1.59	2.19e-26	6.93e-25	Over-expressed
PSMD11	17q11.2	10.94	10.08	0.61	0.44	0.86	2.23e-26	7.04e-25	Over-expressed
NRM	6p21.33	8.79	7.67	0.78	0.61	1.12	2.25e-26	7.08e-25	Over-expressed
VIPR1	3p22.1	6.55	8.57	1.44	1.02	-2.02	2.4e-26	7.56e-25	Under-expressed
AKAP13	15q25.3	11.26	12.35	0.69	0.73	-1.09	2.49e-26	7.83e-25	Under-expressed
FARSB	2q36.1	10.2	9.54	0.45	0.37	0.66	2.76e-26	8.65e-25	Over-expressed
NUP107	12q15	10.2	9.23	0.68	0.53	0.97	2.78e-26	8.7e-25	Over-expressed
AURKAP1	1q41	4.47	3.06	0.92	0.91	1.41	2.99e-26	9.31e-25	Over-expressed
NABP2	12q13.3	9.9	9.11	0.55	0.43	0.79	3.37e-26	1.05e-24	Over-expressed
RFTN1	3p24.3	9.44	10.87	0.92	0.95	-1.43	3.56e-26	1.11e-24	Under-expressed
FAM136A	2p13.3	10.32	9.59	0.52	0.37	0.73	4.34e-26	1.34e-24	Over-expressed
FBXO38	5q32	9.32	10.07	0.47	0.52	-0.75	4.88e-26	1.51e-24	Under-expressed
ZCWPW2	3p24.1	2.58	4.01	1.03	0.73	-1.43	8.24e-26	2.54e-24	Under-expressed
CITED2	6q24.1	10.22	11.64	0.92	0.94	-1.41	8.33e-26	2.56e-24	Under-expressed
SLC22A3	6q25.3	7.1	10.15	2.27	1.22	-3.06	8.79e-26	2.7e-24	Under-expressed
REPS2	Xp22.2	7.78	9.15	0.95	0.81	-1.37	1.24e-25	3.79e-24	Under-expressed
FBXO43	8q22.2	4.29	2.45	1.34	0.93	1.84	1.35e-25	4.12e-24	Over-expressed
TTF2	1p13.1	8.77	7.94	0.58	0.48	0.83	1.37e-25	4.18e-24	Over-expressed
CMSS1	3q12.1	8.78	7.8	0.68	0.59	0.98	2.04e-25	6.22e-24	Over-expressed
CTSO	4q32.1	9.24	10.4	0.86	0.55	-1.16	2.43e-25	7.39e-24	Under-expressed
DDX12P	12p13.31	7.25	5.72	1.07	0.91	1.53	2.63e-25	7.97e-24	Over-expressed
CYP2B7P	19q13.2	7.83	11.57	2.81	1.55	-3.73	2.71e-25	8.18e-24	Under-expressed
HOPX	4q12	10.24	13.05	2.04	1.5	-2.81	2.92e-25	8.81e-24	Under-expressed
SYNE1	6q25.2	9.53	11.16	1.16	0.93	-1.63	2.95e-25	8.87e-24	Under-expressed
CALCOCO1	12q13.13	10.02	10.92	0.58	0.63	-0.9	2.98e-25	8.95e-24	Under-expressed
RNF34	12q24.31	9.59	8.99	0.43	0.33	0.6	3.25e-25	9.75e-24	Over-expressed
CCNDBP1	15q15.2	9.43	10.28	0.59	0.51	-0.85	3.36e-25	1e-23	Under-expressed
SPHK1	17q25.1	8.22	6.57	1.05	1.18	1.65	3.49e-25	1.04e-23	Over-expressed
CD59	11p13	12.6	13.69	0.77	0.63	-1.09	3.55e-25	1.06e-23	Under-expressed
MRPL11	11q13.2	10.12	9.28	0.61	0.47	0.84	4e-25	1.19e-23	Over-expressed
CCDC34	11p14.1	8.48	7.15	0.95	0.79	1.33	4.19e-25	1.24e-23	Over-expressed
PAK1IP1	6p24.2	9.08	8.22	0.61	0.51	0.86	4.19e-25	1.24e-23	Over-expressed
MMS22L	6q16.1	8.1	7.03	0.77	0.61	1.07	4.22e-25	1.25e-23	Over-expressed
SMPD4	2q21.1	11.17	10.53	0.47	0.35	0.64	5.02e-25	1.48e-23	Over-expressed
FOLR1	11q13.4	8.85	12.32	2.63	1.46	-3.47	5.05e-25	1.48e-23	Under-expressed
RCC2	1p36.13	12.27	11.46	0.6	0.44	0.81	5.11e-25	1.5e-23	Over-expressed
EFCAB14	1p33	11.38	12.09	0.5	0.42	-0.7	5.21e-25	1.53e-23	Under-expressed
RRM1	11p15.4	10.76	9.93	0.62	0.4	0.83	5.26e-25	1.53e-23	Over-expressed
HLTF	3q24	10.37	9.32	0.77	0.56	1.05	5.37e-25	1.56e-23	Over-expressed
ZGRF1	4q25	6.76	5.55	0.84	0.77	1.21	6.04e-25	1.76e-23	Over-expressed
BAIAP2-DT	17q25.3	9.32	10.63	0.95	0.75	-1.31	6.1e-25	1.77e-23	Under-expressed
EIF4A3	17q25.3	11.17	10.45	0.51	0.42	0.72	7.72e-25	2.24e-23	Over-expressed
RPS6KA2	6q27	10.26	11.67	1.05	0.72	-1.41	8.62e-25	2.49e-23	Under-expressed
ITIH5	10p14	6.48	8.69	1.61	1.25	-2.21	8.92e-25	2.57e-23	Under-expressed
STC2	5q35.2	8.98	7.01	1.42	1.15	1.97	9.26e-25	2.66e-23	Over-expressed
GGH	8q12.3	9.37	7.41	1.41	1.16	1.96	1.04e-24	2.99e-23	Over-expressed
CGAS	6q13	7.36	6.09	0.9	0.78	1.26	1.15e-24	3.3e-23	Over-expressed
CTDSPL	3p22.2	9.54	10.49	0.68	0.58	-0.95	1.17e-24	3.35e-23	Under-expressed
TEDC1	14q32.33	8.16	6.85	0.85	0.96	1.31	1.33e-24	3.8e-23	Over-expressed
EFTUD2	17q21.31	11.4	10.86	0.41	0.29	0.55	1.34e-24	3.81e-23	Over-expressed
ISY1	3q21.3	9.63	9.08	0.41	0.28	0.55	1.4e-24	3.98e-23	Over-expressed
WDR75	2q32.2	9.94	9.35	0.43	0.33	0.58	1.48e-24	4.21e-23	Over-expressed
ITGA9	3p22.2	6.66	8.63	1.46	1.08	-1.97	1.49e-24	4.22e-23	Under-expressed
MRTO4	1p36.13	10.25	9.53	0.47	0.5	0.71	1.6e-24	4.52e-23	Over-expressed
OLFM1	9q34.3	5.83	8.09	1.68	1.22	-2.26	1.66e-24	4.67e-23	Under-expressed
MGLL	3q21.3	10.8	12.42	1.24	0.72	-1.61	1.8e-24	5.06e-23	Under-expressed
IVD	15q15.1	9.93	10.97	0.72	0.7	-1.05	1.81e-24	5.07e-23	Under-expressed
AHCYL2	7q32.1	10.31	12.17	1.33	1.17	-1.86	2.15e-24	6.03e-23	Under-expressed
PRPF19	11q12.2	11.54	10.97	0.43	0.31	0.57	2.19e-24	6.11e-23	Over-expressed
UBL3	13q12.3	9.98	10.93	0.72	0.48	-0.95	2.29e-24	6.38e-23	Under-expressed
SLC46A2	9q32	4.63	7.47	1.93	1.98	-2.84	2.49e-24	6.92e-23	Under-expressed
PUS1	12q24.33	9.16	8.26	0.63	0.59	0.9	2.54e-24	7.06e-23	Over-expressed
WDR53	3q29	7.71	6.87	0.66	0.34	0.84	2.66e-24	7.37e-23	Over-expressed
TMPRSS2	21q22.3	9.4	11.68	1.79	0.85	-2.28	2.81e-24	7.76e-23	Under-expressed
CGNL1	15q21.3	8.62	10.04	1.01	0.91	-1.42	2.81e-24	7.76e-23	Under-expressed
RNF145	5q33.3	11.35	12.55	0.77	0.91	-1.21	2.98e-24	8.22e-23	Under-expressed
TEAD4	12p13.33	8.33	7.2	0.78	0.76	1.13	2.99e-24	8.23e-23	Over-expressed
CENPP	9q22.31	6.19	5.04	0.76	0.83	1.15	3.21e-24	8.82e-23	Over-expressed
RFWD3	16q23.1	10.03	9.29	0.52	0.47	0.74	3.41e-24	9.34e-23	Over-expressed
GTF2IRD2P1	7q11.23	6.99	8.04	0.78	0.61	-1.05	3.55e-24	9.7e-23	Under-expressed
IL33	9p24.1	7.24	9.29	1.54	1.09	-2.05	3.56e-24	9.7e-23	Under-expressed
UBE2V2	8q11.21	10.11	9.37	0.55	0.43	0.74	3.71e-24	1.01e-22	Over-expressed
FUCA1	1p36.11	10.6	11.6	0.71	0.65	-1	3.98e-24	1.08e-22	Under-expressed
MACROD2	20p12.1	5.95	8.72	1.8	2.07	-2.78	3.98e-24	1.08e-22	Under-expressed
USP54	10q22.2	9.7	10.69	0.72	0.61	-0.99	4.16e-24	1.13e-22	Under-expressed
SFTPB	2p11.2	13.55	18.03	3.53	1.57	-4.47	4.27e-24	1.15e-22	Under-expressed
SNED1	2q37.3	8.38	9.87	1.12	0.78	-1.48	4.39e-24	1.18e-22	Under-expressed
RAI2	Xp22.13	6.61	8.03	1.04	0.86	-1.42	5.26e-24	1.42e-22	Under-expressed
PA2G4	12q13.2	11.93	11.25	0.5	0.41	0.68	5.96e-24	1.6e-22	Over-expressed
SELENOI	2p23.3	10.6	9.63	0.74	0.47	0.96	6.23e-24	1.67e-22	Over-expressed
KPNA4	3q25.33	10.98	10.3	0.51	0.37	0.68	6.72e-24	1.8e-22	Over-expressed
SHMT2	12q13.3	11.54	10.51	0.77	0.59	1.03	7.51e-24	2e-22	Over-expressed
LIG1	19q13.33	9.71	8.85	0.61	0.57	0.86	7.64e-24	2.04e-22	Over-expressed
FAM219B	15q24.1-q24.2	9.35	10.07	0.52	0.45	-0.72	7.83e-24	2.08e-22	Under-expressed
TEF	22q13.2	8.54	9.75	0.86	0.81	-1.21	8.07e-24	2.14e-22	Under-expressed
KAT2B	3p24.3	8.1	9.12	0.73	0.67	-1.02	8.46e-24	2.24e-22	Under-expressed
HSD17B6	12q13.3	6.68	8.93	1.28	1.89	-2.25	8.61e-24	2.28e-22	Under-expressed
TPI1	12p13.31	13.73	12.85	0.65	0.54	0.88	9.34e-24	2.47e-22	Over-expressed
PRPF4	9q32	9.81	9.18	0.47	0.35	0.63	9.38e-24	2.47e-22	Over-expressed
FCGRT	19q13.33	11.25	12.25	0.7	0.69	-1	9.48e-24	2.49e-22	Under-expressed
NAPSA	19q13.33	11.44	15.6	3.34	1.28	-4.17	9.74e-24	2.56e-22	Under-expressed
RNASEH1	2p25.3	8.63	7.92	0.53	0.39	0.7	1e-23	2.63e-22	Over-expressed
TNXB	6p21.33-p21.32	7.63	9.79	1.43	1.61	-2.16	1.02e-23	2.66e-22	Under-expressed
BUB3	10q26.13	11.11	10.5	0.46	0.34	0.61	1.07e-23	2.8e-22	Over-expressed
KPNB1	17q21.32	12.6	11.94	0.48	0.42	0.66	1.12e-23	2.92e-22	Over-expressed
HSD17B11	4q22.1	10.34	11.42	0.64	0.88	-1.08	1.15e-23	2.99e-22	Under-expressed
SFTPD	10q22.3	8.59	12.21	2.76	1.98	-3.62	1.15e-23	2.99e-22	Under-expressed
NKIRAS2	17q21.2	10.35	9.75	0.46	0.34	0.61	1.18e-23	3.04e-22	Over-expressed
E2F3	6p22.3	9.59	8.74	0.62	0.57	0.86	1.25e-23	3.24e-22	Over-expressed
THOP1	19p13.3	9.67	8.84	0.61	0.51	0.83	1.26e-23	3.26e-22	Over-expressed
RCC1	1p35.3	10.46	9.51	0.64	0.71	0.95	1.29e-23	3.32e-22	Over-expressed
A2M	12p13.31	13.28	14.75	1.02	1.04	-1.46	1.69e-23	4.33e-22	Under-expressed
HPRT1	Xq26.2-q26.3	9.86	8.93	0.67	0.63	0.93	1.85e-23	4.75e-22	Over-expressed
TPRKB	2p13.1	8.47	7.7	0.57	0.49	0.77	1.95e-23	4.99e-22	Over-expressed
NOSTRIN	2q24.3	6.37	8.19	1.36	1.12	-1.82	2.17e-23	5.55e-22	Under-expressed
AK1	9q34.11	9.61	10.91	0.83	1.03	-1.3	2.19e-23	5.59e-22	Under-expressed
NOP56	20p13	11.27	10.46	0.62	0.46	0.81	2.3e-23	5.85e-22	Over-expressed
PHACTR1	6p24.1	4.61	6.42	1.32	1.19	-1.81	2.48e-23	6.3e-22	Under-expressed
TRIM59	3q25.33	8.23	7.09	0.85	0.72	1.15	2.54e-23	6.44e-22	Over-expressed
AFF3	2q11.2	4.86	7.27	1.83	1.44	-2.42	2.61e-23	6.61e-22	Under-expressed
TNS2	12q13.13	9.84	11.03	0.86	0.78	-1.19	2.63e-23	6.65e-22	Under-expressed
DDX55	12q24.31	9.26	8.56	0.53	0.42	0.7	2.79e-23	7.04e-22	Over-expressed
PBXIP1	1q21.3	11.52	12.55	0.73	0.72	-1.03	3.25e-23	8.19e-22	Under-expressed
ATOH8	2p11.2	7.03	9.65	2.01	1.53	-2.63	3.5e-23	8.8e-22	Under-expressed
PIGR	1q32.1	9.85	13.94	3.17	2.29	-4.1	3.64e-23	9.14e-22	Under-expressed
CHRDL1	Xq23	6.18	8.96	2.17	1.49	-2.78	3.74e-23	9.36e-22	Under-expressed
PARP2	14q11.2	9.11	8.28	0.63	0.48	0.82	3.76e-23	9.4e-22	Over-expressed
CISH	3p21.2	8.84	10.4	1.25	0.72	-1.56	4.07e-23	1.02e-21	Under-expressed
SLFNL1	1p34.2	3.36	5.51	1.58	1.42	-2.15	4.26e-23	1.06e-21	Under-expressed
KIAA0319L	1p34.3	11.08	11.83	0.56	0.48	-0.75	4.3e-23	1.07e-21	Under-expressed
DVL3	3q27.1	11.36	10.66	0.56	0.37	0.71	4.41e-23	1.09e-21	Over-expressed
SACM1L	3p21.31	9.55	10.18	0.45	0.43	-0.63	4.6e-23	1.14e-21	Under-expressed
KMT5A	12q24.31	9.87	9.28	0.43	0.41	0.6	4.79e-23	1.18e-21	Over-expressed
PIK3IP1	22q12.2	9.36	10.43	0.82	0.64	-1.07	4.86e-23	1.2e-21	Under-expressed
B3GNT5	3q27.1	10.36	9.13	0.89	0.83	1.22	4.9e-23	1.21e-21	Over-expressed
TNFSF13	17p13.1	9.68	10.85	0.92	0.61	-1.17	5.11e-23	1.26e-21	Under-expressed
CYFIP2	5q33.3	8.99	10.38	1.1	0.74	-1.4	5.17e-23	1.27e-21	Under-expressed
IL6R	1q21.3	8.17	9.67	1.15	0.9	-1.5	5.31e-23	1.3e-21	Under-expressed
VWA2	10q25.3	7.01	9.09	1.67	1	-2.08	5.87e-23	1.43e-21	Under-expressed
PTCHD4	6p12.3	2.72	5.15	1.63	1.87	-2.43	6.59e-23	1.61e-21	Under-expressed
DNAJC2	7q22.1	9.65	8.94	0.55	0.42	0.71	6.78e-23	1.65e-21	Over-expressed
NME1	17q21.33	11.34	10.26	0.76	0.8	1.09	6.81e-23	1.66e-21	Over-expressed
TMEM106C	12q13.11	11.11	10.01	0.83	0.68	1.1	7.1e-23	1.72e-21	Over-expressed
TBX4	17q23.2	5.91	7.94	1.53	1.3	-2.03	7.55e-23	1.83e-21	Under-expressed
TMEM87A	15q15.1	10.72	11.51	0.58	0.54	-0.79	7.7e-23	1.86e-21	Under-expressed
DRAM1	12q23.2	10.41	11.95	1.08	1.12	-1.54	7.96e-23	1.92e-21	Under-expressed
POP7	7q22.1	9.53	8.65	0.68	0.51	0.88	8.03e-23	1.94e-21	Over-expressed
CCDC167	6p21.2	8.73	7.74	0.7	0.71	0.99	8.19e-23	1.97e-21	Over-expressed
MARF1	16p13.11	10.39	11.1	0.52	0.48	-0.71	8.98e-23	2.16e-21	Under-expressed
XPO5	6p21.1	10.6	9.82	0.62	0.45	0.79	8.99e-23	2.16e-21	Over-expressed
FRY	13q13.1	8.27	9.55	0.95	0.85	-1.28	9.14e-23	2.19e-21	Under-expressed
RBPMS	8p12	9.59	10.92	1.05	0.73	-1.33	1.04e-22	2.48e-21	Under-expressed
ZC3HC1	7q32.2	8.79	8.19	0.45	0.38	0.6	1.06e-22	2.53e-21	Over-expressed
DAZAP1	19p13.3	11.02	10.54	0.36	0.34	0.49	1.08e-22	2.57e-21	Over-expressed
ZMYND19	9q34.3	8.83	8.09	0.54	0.52	0.75	1.19e-22	2.84e-21	Over-expressed
EMP2	16p13.13	11.54	12.75	0.94	0.72	-1.21	1.26e-22	2.99e-21	Under-expressed
PFDN4	20q13.2	9.04	8.13	0.67	0.63	0.91	1.26e-22	2.99e-21	Over-expressed
FAT4	4q28.1	6.81	8.54	1.29	1.15	-1.73	1.36e-22	3.22e-21	Under-expressed
LMBRD1	6q13	9.81	10.51	0.52	0.47	-0.7	1.37e-22	3.23e-21	Under-expressed
GPSM2	1p13.3	9.28	8.3	0.61	0.82	0.98	1.58e-22	3.72e-21	Over-expressed
POLD2	7p13	11.23	10.46	0.57	0.51	0.77	1.6e-22	3.76e-21	Over-expressed
TMEM125	1p34.2	9.85	11.31	1.19	0.72	-1.47	1.65e-22	3.87e-21	Under-expressed
PSAT1	9q21.2	9.57	7.58	1.45	1.41	1.99	1.76e-22	4.14e-21	Over-expressed
NOL10	2p25.1	9.75	9.18	0.45	0.33	0.57	1.8e-22	4.21e-21	Over-expressed
CD81	11p15.5	12.91	13.76	0.65	0.54	-0.85	1.89e-22	4.42e-21	Under-expressed
EDNRB	13q22.3	6.97	8.6	1.16	1.2	-1.63	1.92e-22	4.48e-21	Under-expressed
SETDB2	13q14.2	7.69	8.41	0.54	0.49	-0.72	1.96e-22	4.56e-21	Under-expressed
HSPD1	2q33.1	13.22	12.36	0.69	0.49	0.86	1.96e-22	4.56e-21	Over-expressed
PCBD2	5q31.1	7.83	8.56	0.55	0.49	-0.73	1.97e-22	4.58e-21	Under-expressed
HDAC2	6q21	11.25	10.48	0.61	0.42	0.76	1.99e-22	4.62e-21	Over-expressed
ARMH3	10q24.32	9.12	9.61	0.39	0.27	-0.49	2.05e-22	4.75e-21	Under-expressed
GABPB1	15q21.2	9.05	8.54	0.39	0.35	0.52	2.09e-22	4.82e-21	Over-expressed
ADAMTSL3	15q25.2	5.29	7.26	1.54	1.21	-1.97	2.21e-22	5.09e-21	Under-expressed
ASAH1	8p22	12.11	13.17	0.82	0.64	-1.05	2.26e-22	5.21e-21	Under-expressed
ADGRD1	12q24.33	7.29	9.83	2.06	1.29	-2.54	2.39e-22	5.49e-21	Under-expressed
CEP78	9q21.2	8.14	7.31	0.66	0.46	0.82	2.48e-22	5.7e-21	Over-expressed
NOD1	7p14.3	8.59	9.72	0.84	0.79	-1.14	2.58e-22	5.92e-21	Under-expressed
HDGF	1q23.1	13.38	12.68	0.51	0.51	0.7	2.59e-22	5.92e-21	Over-expressed
CDK4	12q14.1	11.81	10.91	0.72	0.51	0.9	2.63e-22	6e-21	Over-expressed
HNRNPL	19q13.2	12.6	12.21	0.3	0.24	0.38	2.98e-22	6.79e-21	Over-expressed
CHTF18	16p13.3	8.83	7.5	0.89	1.06	1.33	3.12e-22	7.1e-21	Over-expressed
STEAP1B	7p15.3	5.62	3.76	1.37	1.32	1.86	3.2e-22	7.27e-21	Over-expressed
MMP28	17q12	6.11	9.06	2.26	1.92	-2.95	3.25e-22	7.38e-21	Under-expressed
GTF2IRD2B	7q11.23	6.09	7.25	0.91	0.7	-1.16	3.27e-22	7.4e-21	Under-expressed
TTPAL	20q13.12	9.38	8.7	0.53	0.43	0.68	3.36e-22	7.59e-21	Over-expressed
PRTFDC1	10p12.1	7.98	6.55	1.09	0.93	1.42	3.36e-22	7.59e-21	Over-expressed
SGMS2	4q25	9.55	10.84	1.04	0.71	-1.29	3.38e-22	7.61e-21	Under-expressed
CPEB4	5q35.2	9.39	10.23	0.64	0.56	-0.84	3.46e-22	7.78e-21	Under-expressed
COA7	1p32.3	8.18	7.45	0.56	0.5	0.74	3.53e-22	7.93e-21	Over-expressed
PDRG1	20q11.21	9.17	8.42	0.6	0.45	0.75	3.58e-22	8.03e-21	Over-expressed
SMC4	3q25.33	11.23	10.21	0.71	0.78	1.02	3.6e-22	8.05e-21	Over-expressed
AQP3	9p13.3	11.11	13.65	2.02	1.48	-2.54	3.65e-22	8.16e-21	Under-expressed
CCDC138	2q13	6.46	5.29	0.88	0.82	1.18	3.71e-22	8.27e-21	Over-expressed
HAUS6	9p22.1	8.9	8	0.72	0.5	0.89	3.86e-22	8.6e-21	Over-expressed
CHCHD3	7q32.3-q33	9.93	9.31	0.5	0.33	0.61	3.99e-22	8.87e-21	Over-expressed
REEP5	5q22.2	11.35	12.04	0.53	0.47	-0.69	4.04e-22	8.98e-21	Under-expressed
SPARCL1	4q22.1	10.68	12.02	1.03	0.9	-1.35	4.15e-22	9.19e-21	Under-expressed
BTG2	1q32.1	10.62	12.04	1.12	0.89	-1.43	4.16e-22	9.22e-21	Under-expressed
SARAF	8p12	11.9	12.62	0.57	0.43	-0.72	4.19e-22	9.26e-21	Under-expressed
MPHOSPH9	12q24.31	8.07	6.99	0.86	0.64	1.08	4.26e-22	9.39e-21	Over-expressed
FMO5	1q21.1	7.93	10.37	1.94	1.45	-2.44	4.3e-22	9.46e-21	Under-expressed
CPQ	8q22.1	8.19	9.4	0.95	0.76	-1.21	4.4e-22	9.67e-21	Under-expressed
MAOB	Xp11.3	7.1	8.88	1.43	1.01	-1.78	4.69e-22	1.03e-20	Under-expressed
ELAVL1	19p13.2	10.87	10.51	0.27	0.26	0.36	4.94e-22	1.08e-20	Over-expressed
LRRC42	1p32.3	9.7	8.98	0.56	0.45	0.72	5.06e-22	1.11e-20	Over-expressed
NEDD9	6p24.2	10.42	11.84	0.97	1.13	-1.42	5.26e-22	1.15e-20	Under-expressed
CKAP5	11p11.2	11.43	10.63	0.64	0.46	0.79	5.69e-22	1.24e-20	Over-expressed
ATP1B2	17p13.1	4.19	5.78	1.2	1.11	-1.6	5.71e-22	1.24e-20	Under-expressed
PDZD2	5p13.3	7.45	9.4	1.59	1.03	-1.94	6.62e-22	1.44e-20	Under-expressed
AGO2	8q24.3	8.48	7.55	0.7	0.63	0.92	6.87e-22	1.49e-20	Over-expressed
PATL1	11q12.1	10.54	9.85	0.55	0.43	0.69	7.05e-22	1.53e-20	Over-expressed
SCNN1B	16p12.2	8.28	10.73	2.03	1.24	-2.45	7.1e-22	1.54e-20	Under-expressed
PGR	11q22.1	4.12	5.84	1.33	1.15	-1.72	7.3e-22	1.58e-20	Under-expressed
ATAD3A	1p36.33	10.05	9.21	0.57	0.68	0.84	7.37e-22	1.59e-20	Over-expressed
RBM17	10p15.1	10.66	10.12	0.44	0.29	0.54	7.59e-22	1.64e-20	Over-expressed
GPI	19q13.11	13.17	12.29	0.7	0.53	0.88	7.66e-22	1.65e-20	Over-expressed
YKT6	7p13	11.55	10.85	0.55	0.45	0.7	7.96e-22	1.71e-20	Over-expressed
RPL39L	3q27.3	8.59	6.68	1.58	0.97	1.91	8.23e-22	1.77e-20	Over-expressed
SEPTIN4	17q22	6.62	7.73	0.86	0.74	-1.11	8.4e-22	1.8e-20	Under-expressed
CCDC18	1p22.1	6.18	4.94	0.92	0.9	1.24	8.65e-22	1.85e-20	Over-expressed
ELN	7q11.23	9.05	11.21	1.72	1.32	-2.16	8.72e-22	1.86e-20	Under-expressed
TAF6	7q22.1	10.77	10.08	0.56	0.4	0.69	9.28e-22	1.98e-20	Over-expressed
ABI3BP	3q12.2	7.07	9.12	1.63	1.25	-2.05	9.37e-22	1.99e-20	Under-expressed
MAPRE1	20q11.21	11.85	11.28	0.46	0.35	0.57	9.74e-22	2.07e-20	Over-expressed
SIAE	11q24.2	9.2	10.61	1.15	0.75	-1.4	9.82e-22	2.08e-20	Under-expressed
LRP2BP	4q35.1	5.19	6.48	0.89	1.03	-1.29	9.95e-22	2.11e-20	Under-expressed
MAST4	5q12.3	8.11	9.4	0.97	0.93	-1.29	9.99e-22	2.11e-20	Under-expressed
TMEM9B	11p15.4	10.08	10.75	0.53	0.43	-0.67	1.01e-21	2.13e-20	Under-expressed
TRIM13	13q14.2	8.97	9.62	0.5	0.45	-0.65	1.03e-21	2.17e-20	Under-expressed
HMCES	3q21.3	10.2	9.62	0.47	0.33	0.58	1.15e-21	2.42e-20	Over-expressed
SSRP1	11q12.1	12.15	11.52	0.52	0.33	0.63	1.19e-21	2.51e-20	Over-expressed
RAE1	20q13.31	9.75	9.03	0.57	0.46	0.72	1.24e-21	2.6e-20	Over-expressed
CA3	8q21.2	3.19	5.71	2.04	1.48	-2.52	1.33e-21	2.78e-20	Under-expressed
NAA50	3q13.31	11.64	10.95	0.58	0.36	0.69	1.45e-21	3.04e-20	Over-expressed
UMPS	3q21.2	9.59	8.95	0.52	0.38	0.64	1.53e-21	3.19e-20	Over-expressed
PARM1	4q13.3	10.46	12.4	1.6	1.1	-1.95	1.53e-21	3.19e-20	Under-expressed
MED27	9q34.13	8.59	7.76	0.69	0.43	0.83	1.67e-21	3.47e-20	Over-expressed
NEGR1	1p31.1	4.74	6.58	1.46	1.17	-1.84	1.69e-21	3.51e-20	Under-expressed
PSME4	2p16.2	11.19	10.57	0.51	0.34	0.62	1.75e-21	3.63e-20	Over-expressed
ACOXL	2q13	3.6	5.97	1.73	1.82	-2.38	1.83e-21	3.8e-20	Under-expressed
CLK4	5q35.3	7.75	8.69	0.66	0.74	-0.94	1.92e-21	3.98e-20	Under-expressed
GPRC5C	17q25.1	9.62	11.38	1.49	0.87	-1.76	2.02e-21	4.17e-20	Under-expressed
TXNIP	1q21.1	12.74	14.06	1.03	0.89	-1.32	2.16e-21	4.46e-20	Under-expressed
PLA2G4F	15q15.1	5.89	8.13	1.79	1.42	-2.23	2.4e-21	4.95e-20	Under-expressed
PNMA2	8p21.2	7.68	9.68	1.67	1.09	-2.01	2.46e-21	5.06e-20	Under-expressed
COL4A3BP	5q13.3	9.49	10.21	0.52	0.57	-0.72	2.54e-21	5.22e-20	Under-expressed
NAPSB	19q13.33	6.92	8.81	1.61	0.88	-1.89	2.61e-21	5.35e-20	Under-expressed
FANCM	14q21.2	7.17	6.28	0.72	0.55	0.89	2.63e-21	5.39e-20	Over-expressed
STIP1	11q13.1	12.18	11.52	0.53	0.42	0.66	2.7e-21	5.53e-20	Over-expressed
VWA5A	11q24.2	8.98	10.25	1.08	0.63	-1.27	2.8e-21	5.72e-20	Under-expressed
DUS4L	7q22.3	7.75	6.96	0.65	0.48	0.79	2.81e-21	5.73e-20	Over-expressed
NATD1	17p11.2	7.63	8.72	0.9	0.65	-1.09	3.35e-21	6.82e-20	Under-expressed
GEMIN2	14q21.1	7.93	6.88	0.87	0.6	1.05	3.62e-21	7.37e-20	Over-expressed
PRX	19q13.2	6.92	8.34	1.06	1.09	-1.43	3.88e-21	7.87e-20	Under-expressed
SRM	1p36.22	10.67	9.9	0.59	0.57	0.77	4.21e-21	8.53e-20	Over-expressed
MALL	2q13	11.38	13.22	1.54	1.03	-1.84	4.55e-21	9.21e-20	Under-expressed
GTF2IRD2	7q11.23	7.72	8.64	0.75	0.58	-0.92	4.62e-21	9.35e-20	Under-expressed
YEATS2	3q27.1	10.37	9.5	0.73	0.48	0.87	4.64e-21	9.35e-20	Over-expressed
HAT1	2q31.1	10.07	9.46	0.51	0.34	0.61	4.64e-21	9.35e-20	Over-expressed
CREBL2	12p13.1	10.1	10.82	0.57	0.49	-0.72	4.93e-21	9.92e-20	Under-expressed
ARHGAP24	4q21.23-q21.3	7.46	8.57	0.91	0.69	-1.11	5.32e-21	1.07e-19	Under-expressed
PLD4	14q32.33	4.77	6.81	1.66	1.32	-2.04	6.04e-21	1.21e-19	Under-expressed
RNFT2	12q24.22	7.02	5.28	1.44	1.05	1.74	6.05e-21	1.21e-19	Over-expressed
RANGAP1	22q13.2	11.33	10.67	0.51	0.48	0.66	6.33e-21	1.27e-19	Over-expressed
TEX30	13q33.1	7.56	6.52	0.87	0.6	1.04	6.39e-21	1.28e-19	Over-expressed
OPA1	3q29	10.71	10.02	0.59	0.38	0.69	6.58e-21	1.31e-19	Over-expressed
F8	Xq28	7.7	8.77	0.89	0.63	-1.07	6.61e-21	1.32e-19	Under-expressed
TK2	16q21	9.08	9.91	0.65	0.6	-0.83	7.34e-21	1.46e-19	Under-expressed
NASP	1p34.1	11.43	10.58	0.73	0.46	0.86	7.51e-21	1.49e-19	Over-expressed
FBXL17	5q21.3	8.44	9.14	0.54	0.51	-0.7	7.53e-21	1.49e-19	Under-expressed
MAGOH	1p32.3	9.4	8.75	0.54	0.4	0.65	7.57e-21	1.5e-19	Over-expressed
SPHAR	1q42.13	6.26	7.05	0.62	0.54	-0.78	7.75e-21	1.53e-19	Under-expressed
ABCC6	16p13.11	7.24	9.19	1.67	1.04	-1.96	8.23e-21	1.63e-19	Under-expressed
TRIB3	20p13	10.05	8.8	1	0.82	1.24	8.41e-21	1.66e-19	Over-expressed
MAD2L2	1p36.22	9.54	8.61	0.72	0.68	0.93	8.69e-21	1.71e-19	Over-expressed
CPSF3	2p25.1	10.14	9.56	0.48	0.36	0.58	8.97e-21	1.76e-19	Over-expressed
AIMP2	7p22.1	9.47	8.68	0.65	0.49	0.79	9.16e-21	1.8e-19	Over-expressed
DUOX1	15q21.1	7.48	9.95	1.97	1.7	-2.47	9.22e-21	1.81e-19	Under-expressed
EPOP	17q12	7.72	6.44	1	0.93	1.28	9.48e-21	1.86e-19	Over-expressed
ACSL5	10q25.2	10.36	12.18	1.53	1.07	-1.82	9.55e-21	1.87e-19	Under-expressed
PSMD14	2q24.2	10.9	10.18	0.56	0.52	0.72	9.97e-21	1.94e-19	Over-expressed
EPHX2	8p21.2-p21.1	6.82	8.47	1.43	0.78	-1.64	9.97e-21	1.94e-19	Under-expressed
FHL1	Xq26.3	7.97	9.64	1.22	1.34	-1.67	9.98e-21	1.94e-19	Under-expressed
NKIRAS1	3p24.2	7.11	7.75	0.52	0.41	-0.64	1.02e-20	1.98e-19	Under-expressed
ACAA1	3p22.2	9.67	10.42	0.61	0.52	-0.76	1.03e-20	1.99e-19	Under-expressed
EFCC1	3q21.3	4.91	6.6	1.38	1.09	-1.69	1.07e-20	2.08e-19	Under-expressed
CCT3	1q22	13.07	12.36	0.51	0.57	0.71	1.08e-20	2.09e-19	Over-expressed
CIRBP	19p13.3	11.46	12.34	0.74	0.54	-0.88	1.18e-20	2.28e-19	Under-expressed
MYBL1	8q13.1	7.38	6.01	1.14	0.85	1.37	1.18e-20	2.28e-19	Over-expressed
TRA2B	3q27.2	11.4	10.99	0.35	0.24	0.41	1.19e-20	2.29e-19	Over-expressed
ATP8A1	4p13	8.81	10.5	1.44	0.96	-1.69	1.24e-20	2.39e-19	Under-expressed
SPATA6L	9p24.2-p24.1	5.39	7.01	1.3	1.13	-1.62	1.45e-20	2.79e-19	Under-expressed
SYT15	10q11.22	5.53	7.42	1.42	1.48	-1.89	1.47e-20	2.82e-19	Under-expressed
DCUN1D5	11q22.3	9.19	8.44	0.6	0.51	0.74	1.48e-20	2.83e-19	Over-expressed
BBS1	11q13.2	8.93	9.6	0.54	0.47	-0.67	1.53e-20	2.93e-19	Under-expressed
RAB27A	15q21.3	9.58	10.6	0.82	0.71	-1.02	1.74e-20	3.33e-19	Under-expressed
ZNF19	16q22.2	5.85	6.63	0.62	0.55	-0.78	1.76e-20	3.36e-19	Under-expressed
SPINK5	5q32	5.16	8.4	2.45	2.54	-3.25	1.77e-20	3.36e-19	Under-expressed
CEP112	17q24.1	6.76	8.11	1.18	0.67	-1.35	1.77e-20	3.36e-19	Under-expressed
COLGALT1	19p13.11	11.56	10.81	0.53	0.63	0.75	1.77e-20	3.36e-19	Over-expressed
BCL2L12	19q13.33	8.7	7.91	0.62	0.58	0.79	1.8e-20	3.41e-19	Over-expressed
ROS1	6q22.1	7.27	10.5	2.81	1.66	-3.23	1.84e-20	3.48e-19	Under-expressed
LRRC27	10q26.3	7.16	8.01	0.7	0.55	-0.85	1.88e-20	3.56e-19	Under-expressed
SELENOP	5p12	11.5	12.93	1.22	0.84	-1.43	1.91e-20	3.62e-19	Under-expressed
INPP5K	17p13.3	9.36	9.97	0.48	0.45	-0.61	1.96e-20	3.7e-19	Under-expressed
TMC4	19q13.42	10.17	11.31	0.97	0.67	-1.14	1.99e-20	3.75e-19	Under-expressed
SPTLC3	20p12.1	6.34	8.51	1.9	1.05	-2.16	2.1e-20	3.94e-19	Under-expressed
B3GNT8	19q13.2	7.16	9	1.55	1.14	-1.84	2.12e-20	3.99e-19	Under-expressed
CBS	21q22.3	9.86	7.87	1.61	1.38	1.99	2.15e-20	4.03e-19	Over-expressed
ATP13A3	3q29	11.52	10.67	0.7	0.55	0.84	2.25e-20	4.23e-19	Over-expressed
ENTPD3	3p22.1	6.62	8.69	1.82	1.03	-2.07	2.39e-20	4.47e-19	Under-expressed
SNRPA	19q13.2	10.49	9.94	0.45	0.37	0.54	2.4e-20	4.49e-19	Over-expressed
BYSL	6p21.1	9.42	8.57	0.7	0.58	0.85	2.51e-20	4.68e-19	Over-expressed
ARHGAP6	Xp22.2	5.05	6.38	1.01	1.02	-1.32	2.58e-20	4.81e-19	Under-expressed
GAPT	5q11.2	4.09	5.75	1.37	1.12	-1.66	2.6e-20	4.84e-19	Under-expressed
MEX3D	19p13.3	9.34	8.5	0.65	0.64	0.84	2.66e-20	4.95e-19	Over-expressed
MLLT11	1q21.3	8.09	5.91	1.93	1.01	2.18	2.7e-20	5.02e-19	Over-expressed
RETSAT	2p11.2	10.04	10.82	0.63	0.53	-0.78	2.7e-20	5.02e-19	Under-expressed
CAPN3	15q15.1	5.99	7.95	1.61	1.34	-1.96	2.71e-20	5.02e-19	Under-expressed
PRDM16	1p36.32	5.96	8.69	2.42	1.29	-2.74	2.81e-20	5.19e-19	Under-expressed
CST3	20p11.21	12.06	13.19	0.93	0.77	-1.13	2.92e-20	5.39e-19	Under-expressed
DOK4	16q21	9.17	10.59	1.1	1.09	-1.42	2.99e-20	5.51e-19	Under-expressed
SLC39A8	4q24	10.31	11.56	0.92	1.02	-1.24	3.02e-20	5.56e-19	Under-expressed
PPIF	10q22.3	10.73	9.95	0.65	0.51	0.78	3.02e-20	5.56e-19	Over-expressed
ESYT3	3q22.3	6.48	8.41	1.65	1.14	-1.93	3.09e-20	5.68e-19	Under-expressed
PDCD5	19q13.11	10.07	9.26	0.66	0.57	0.81	3.22e-20	5.91e-19	Over-expressed
WDR12	2q33.2	9.15	8.41	0.59	0.55	0.74	3.26e-20	5.97e-19	Over-expressed
PTPRM	18p11.23	8.93	10.13	1	0.79	-1.2	3.44e-20	6.3e-19	Under-expressed
FAM13B	5q31.2	8.55	9.32	0.65	0.5	-0.78	3.54e-20	6.46e-19	Under-expressed
OGN	9q22.31	3.97	6.56	2	2.02	-2.6	3.6e-20	6.56e-19	Under-expressed
SNF8	17q21.32	10.45	9.84	0.5	0.42	0.61	3.6e-20	6.57e-19	Over-expressed
CARF	2q33.2	6.51	7.44	0.75	0.66	-0.93	3.82e-20	6.95e-19	Under-expressed
PITPNM3	17p13.2-p13.1	7.41	8.9	1.32	0.74	-1.49	3.99e-20	7.24e-19	Under-expressed
CCT6A	7p11.2	12.46	11.57	0.8	0.39	0.89	4.07e-20	7.38e-19	Over-expressed
PJA2	5q21.3	10.88	11.55	0.55	0.47	-0.67	4.09e-20	7.42e-19	Under-expressed
RHNO1	12p13.33	9.85	9.23	0.5	0.46	0.62	4.17e-20	7.54e-19	Over-expressed
PRICKLE4	6p21.1	5.71	7.6	1.52	1.37	-1.88	4.42e-20	7.99e-19	Under-expressed
PNPT1	2p16.1	9.87	9.12	0.64	0.47	0.75	4.42e-20	7.99e-19	Over-expressed
TLR2	4q31.3	8.64	10.2	1.25	1.15	-1.57	4.55e-20	8.2e-19	Under-expressed
MMP12	11q22.2	8.98	6.13	1.98	2.5	2.85	4.66e-20	8.4e-19	Over-expressed
MYO5C	15q21.2	9.58	10.7	0.89	0.82	-1.11	4.88e-20	8.78e-19	Under-expressed
SHE	1q21.3	7.38	9.51	1.82	1.33	-2.13	5.06e-20	9.09e-19	Under-expressed
MAPK10	4q21.3	4.82	6.79	1.59	1.44	-1.97	5.13e-20	9.2e-19	Under-expressed
INTS13	12p11.23	9.25	8.46	0.68	0.45	0.78	5.24e-20	9.39e-19	Over-expressed
YWHAG	7q11.23	12.5	11.83	0.55	0.47	0.67	5.51e-20	9.86e-19	Over-expressed
MAOA	Xp11.3	10.01	11.95	1.68	1.13	-1.93	5.66e-20	1.01e-18	Under-expressed
CDK16	Xp11.3	11.41	10.8	0.52	0.38	0.61	5.77e-20	1.03e-18	Over-expressed
ANKHD1-EIF4EBP3	5q31.3	9.05	10.03	0.82	0.68	-0.99	6.01e-20	1.07e-18	Under-expressed
LAMA2	6q22.33	7.82	9.3	1.2	1.09	-1.49	6.14e-20	1.09e-18	Under-expressed
TMEM43	3p25.1	10.93	11.64	0.62	0.41	-0.71	6.31e-20	1.12e-18	Under-expressed
KLF2	19p13.11	7.71	9.06	1.04	1.07	-1.35	6.44e-20	1.14e-18	Under-expressed
FHL5	6q16.1	3.75	5.54	1.45	1.28	-1.78	6.48e-20	1.15e-18	Under-expressed
ALOX15B	17p13.1	7.58	10.24	2.22	1.81	-2.66	6.63e-20	1.17e-18	Under-expressed
TMEM132A	11q12.2	10.46	9.08	1.02	1.16	1.38	7.14e-20	1.26e-18	Over-expressed
PPP1R12B	1q32.1	9.43	10.61	0.96	0.87	-1.18	7.18e-20	1.27e-18	Under-expressed
CCDC59	12q21.31	9.15	8.45	0.61	0.41	0.7	7.55e-20	1.33e-18	Over-expressed
POFUT1	20q11.21	10.96	10.33	0.54	0.39	0.63	7.6e-20	1.34e-18	Over-expressed
U2AF2	19q13.42	11.8	11.3	0.42	0.35	0.5	7.98e-20	1.4e-18	Over-expressed
NAA15	4q31.1	10.34	9.74	0.51	0.38	0.6	8.11e-20	1.42e-18	Over-expressed
HYLS1	11q24.2	7.48	6.62	0.74	0.54	0.86	8.86e-20	1.56e-18	Over-expressed
CCL14	17q12	5.68	7.8	1.77	1.47	-2.12	9.17e-20	1.61e-18	Under-expressed
SLC41A1	1q32.1	9.49	10.49	0.84	0.67	-0.99	9.34e-20	1.63e-18	Under-expressed
CENPQ	6p12.3	7.38	6.51	0.74	0.58	0.87	9.43e-20	1.65e-18	Over-expressed
ITM2B	13q14.2	13.13	13.91	0.66	0.53	-0.78	9.58e-20	1.67e-18	Under-expressed
FBXW4	10q24.32	9.71	10.48	0.64	0.54	-0.77	9.6e-20	1.67e-18	Under-expressed
CPSF4	7q22.1	9.46	8.74	0.64	0.42	0.73	9.76e-20	1.7e-18	Over-expressed
ZNF204P	6p22.1	6.81	8.33	1.31	0.97	-1.53	1.03e-19	1.8e-18	Under-expressed
HSPE1	2q33.1	11.34	10.54	0.66	0.59	0.81	1.1e-19	1.9e-18	Over-expressed
SMAD6	15q22.31	6.46	7.62	0.98	0.77	-1.16	1.1e-19	1.9e-18	Under-expressed
CEP57L1	6q21	7.1	6.3	0.65	0.59	0.8	1.1e-19	1.9e-18	Over-expressed
P3H4	17q21.2	9.92	8.77	0.98	0.76	1.15	1.1e-19	1.91e-18	Over-expressed
TCP1	6q25.3	11.82	11.17	0.56	0.41	0.65	1.11e-19	1.92e-18	Over-expressed
KNOP1	16p12.3	8.84	8.21	0.52	0.45	0.63	1.19e-19	2.05e-18	Over-expressed
TMEM243	7q21.12	8.42	9.5	0.9	0.77	-1.08	1.2e-19	2.08e-18	Under-expressed
HIGD1B	17q21.31	3.86	5.41	1.24	1.19	-1.55	1.23e-19	2.12e-18	Under-expressed
NUP93	16q13	10.08	9.56	0.43	0.35	0.51	1.25e-19	2.14e-18	Over-expressed
HNRNPD	4q21.22	12.21	11.72	0.41	0.33	0.49	1.25e-19	2.14e-18	Over-expressed
CSTF3	11p13	9.52	9.01	0.44	0.32	0.51	1.25e-19	2.15e-18	Over-expressed
NUP62	19q13.33	10.9	10.38	0.45	0.35	0.53	1.27e-19	2.18e-18	Over-expressed
DISP1	1q41	7.56	8.59	0.83	0.79	-1.03	1.3e-19	2.23e-18	Under-expressed
TCF3	19p13.3	10.93	10.18	0.62	0.55	0.75	1.31e-19	2.25e-18	Over-expressed
ARL6IP1	16p12.3	12.76	12.09	0.55	0.49	0.67	1.38e-19	2.36e-18	Over-expressed
LYRM9	17q11.2	6.77	7.78	0.87	0.66	-1.01	1.39e-19	2.36e-18	Under-expressed
PLCD1	3p22.2	7.64	8.75	1	0.6	-1.12	1.39e-19	2.37e-18	Under-expressed
SPATS2	12q13.12	9.74	8.97	0.67	0.49	0.77	1.4e-19	2.38e-18	Over-expressed
MTHFD1	14q23.3	10.76	10.07	0.59	0.45	0.69	1.4e-19	2.39e-18	Over-expressed
ADA	20q13.12	7.69	6.43	1.06	0.87	1.26	1.44e-19	2.44e-18	Over-expressed
SCP2	1p32.3	11.25	11.87	0.52	0.44	-0.62	1.5e-19	2.55e-18	Under-expressed
COCH	14q12	7.58	4.94	2.3	1.65	2.64	1.53e-19	2.6e-18	Over-expressed
AOC3	17q21.31	9	10.48	1.19	1.13	-1.48	1.58e-19	2.68e-18	Under-expressed
USP1	1p31.3	10.35	9.7	0.57	0.41	0.65	1.7e-19	2.87e-18	Over-expressed
TIMM8A	Xq22.1	7.49	6.77	0.58	0.55	0.72	1.76e-19	2.97e-18	Over-expressed
CYB5D2	17p13.2	7.81	8.69	0.74	0.61	-0.88	1.78e-19	2.99e-18	Under-expressed
LSG1	3q29	10.23	9.5	0.68	0.3	0.73	1.78e-19	2.99e-18	Over-expressed
ATP1A1	1p13.1	13.71	14.57	0.69	0.69	-0.87	1.81e-19	3.05e-18	Under-expressed
IL17RE	3p25.3	7.76	9.16	1.15	1.04	-1.4	1.82e-19	3.06e-18	Under-expressed
CES2	16q22.1	9.64	10.34	0.57	0.53	-0.7	1.96e-19	3.28e-18	Under-expressed
NEIL1	15q24.2	5.96	7.46	1.33	0.89	-1.5	1.98e-19	3.32e-18	Under-expressed
SSX2IP	1p22.3	8.96	7.92	0.91	0.65	1.04	2.01e-19	3.35e-18	Over-expressed
HSPB7	1p36.13	5.14	6.71	1.31	1.13	-1.57	2.05e-19	3.42e-18	Under-expressed
GTF2E1	3q13.33	8.65	8.05	0.52	0.38	0.6	2.1e-19	3.5e-18	Over-expressed
SRRT	7q22.1	11.1	10.54	0.47	0.39	0.56	2.12e-19	3.53e-18	Over-expressed
ARRDC3	5q14.3	11.05	12.15	0.86	0.89	-1.1	2.18e-19	3.63e-18	Under-expressed
TSPAN4	11p15.5	9.39	10.5	0.91	0.85	-1.12	2.26e-19	3.76e-18	Under-expressed
LTBP2	14q24.3	11.05	12.4	1.07	1.09	-1.36	2.31e-19	3.83e-18	Under-expressed
CCDC28A	6q24.1	8.43	9.1	0.55	0.51	-0.67	2.31e-19	3.83e-18	Under-expressed
CTNNBL1	20q11.23	10.06	9.52	0.47	0.36	0.54	2.31e-19	3.83e-18	Over-expressed
MAP6	11q13.5	5.77	7.37	1.33	1.16	-1.6	2.38e-19	3.93e-18	Under-expressed
PARL	3q27.1	10.12	9.52	0.54	0.34	0.61	2.39e-19	3.95e-18	Over-expressed
MAZ	16p11.2	12.24	11.64	0.49	0.45	0.6	2.44e-19	4.03e-18	Over-expressed
RGCC	13q14.11	8.94	10.04	0.85	0.92	-1.1	2.64e-19	4.34e-18	Under-expressed
C9ORF40	9q21.13	7.03	6.06	0.82	0.67	0.97	2.73e-19	4.49e-18	Over-expressed
RPF2	6q21	8.6	7.89	0.58	0.53	0.7	2.73e-19	4.49e-18	Over-expressed
DAPK2	15q22.31	7.49	8.89	1.16	1.03	-1.4	2.74e-19	4.49e-18	Under-expressed
MRPL12	17q25.3	10.67	9.82	0.69	0.67	0.85	2.75e-19	4.5e-18	Over-expressed
CYB5A	18q22.3	10.44	11.87	1.23	0.97	-1.43	2.76e-19	4.52e-18	Under-expressed
PFKP	10p15.2	11.81	10.53	1.01	1.03	1.28	2.9e-19	4.75e-18	Over-expressed
ABCA3	16p13.3	10.37	12.62	2.02	1.31	-2.26	3.25e-19	5.31e-18	Under-expressed
MPZL2	11q23.3	10.61	12.08	1.29	0.96	-1.47	3.35e-19	5.47e-18	Under-expressed
SFPQ	1p34.3	12.35	11.86	0.43	0.32	0.49	3.41e-19	5.55e-18	Over-expressed
EIF3B	7p22.3	12.48	11.81	0.59	0.43	0.67	3.43e-19	5.59e-18	Over-expressed
CORO2B	15q23	4.57	6.18	1.37	1.14	-1.61	3.55e-19	5.77e-18	Under-expressed
ALPL	1p36.12	8.73	11.14	1.98	1.81	-2.4	3.6e-19	5.85e-18	Under-expressed
CCT7	2p13.2	12.42	11.9	0.46	0.36	0.53	3.72e-19	6.03e-18	Over-expressed
RCAN2	6p12.3	7.53	9.04	1.14	1.31	-1.51	3.76e-19	6.09e-18	Under-expressed
GTPBP4	10p15.3	10.54	9.84	0.61	0.47	0.7	3.77e-19	6.1e-18	Over-expressed
DDX11	12p11.21	9.5	8.35	0.95	0.86	1.14	3.82e-19	6.18e-18	Over-expressed
SECISBP2L	15q21.1	9.84	10.83	0.6	0.98	-0.99	3.9e-19	6.29e-18	Under-expressed
SCARF1	17p13.3	7.57	8.77	0.91	1.02	-1.2	3.96e-19	6.39e-18	Under-expressed
GSS	20q11.22	10.54	9.91	0.53	0.47	0.63	4.03e-19	6.48e-18	Over-expressed
PIFO	1p13.2	6.59	8.56	1.63	1.48	-1.96	4.22e-19	6.79e-18	Under-expressed
LSM12	17q21.31	10.34	9.78	0.47	0.39	0.55	4.44e-19	7.14e-18	Over-expressed
KDM1A	1p36.12	11.08	10.48	0.55	0.33	0.6	4.49e-19	7.2e-18	Over-expressed
ALG3	3q27.1	10.48	9.75	0.63	0.5	0.73	4.49e-19	7.2e-18	Over-expressed
LTA4H	12q23.1	11.47	12.31	0.67	0.67	-0.83	4.75e-19	7.6e-18	Under-expressed
VRK2	2p16.1	9.13	8.48	0.58	0.4	0.65	4.77e-19	7.62e-18	Over-expressed
WWP2	16q22.1	10.22	10.85	0.53	0.47	-0.63	4.82e-19	7.7e-18	Under-expressed
PDK1	2q31.1	9.46	8.53	0.76	0.71	0.92	4.92e-19	7.85e-18	Over-expressed
REXO5	16p12.3	6.82	5.73	0.92	0.81	1.09	4.98e-19	7.94e-18	Over-expressed
CPAMD8	19p13.11	7.1	9.34	1.92	1.59	-2.24	5.27e-19	8.38e-18	Under-expressed
PTPN13	4q21.3	8.78	10.66	1.39	1.67	-1.88	5.36e-19	8.52e-18	Under-expressed
2020-03-02	1q41	7.03	8.21	1.01	0.82	-1.17	5.41e-19	8.6e-18	Under-expressed
SLC25A13	7q21.3	9.87	9.12	0.65	0.51	0.75	5.57e-19	8.84e-18	Over-expressed
KCNQ1	11p15.5-p15.4	8.1	9.94	1.68	1.06	-1.84	5.64e-19	8.94e-18	Under-expressed
ACSM3	16p12.3	6.83	8.76	1.75	1.12	-1.93	5.7e-19	9.02e-18	Under-expressed
PODN	1p32.3	8.71	10.06	1.1	1.07	-1.36	5.78e-19	9.14e-18	Under-expressed
TSPAN3	15q24.3	12.39	13.25	0.72	0.66	-0.86	5.99e-19	9.47e-18	Under-expressed
SMARCA2	9p24.3	10.01	10.94	0.84	0.57	-0.94	6.04e-19	9.52e-18	Under-expressed
SMCO3	12p12.3	2.29	3.84	1.21	1.32	-1.55	6.09e-19	9.6e-18	Under-expressed
NOC4L	12q24.33	8.94	8.29	0.51	0.55	0.65	6.48e-19	1.02e-17	Over-expressed
ERMAP	1p34.2	7.7	8.52	0.7	0.59	-0.82	6.65e-19	1.04e-17	Under-expressed
MSANTD3	9q31.1	8.6	7.93	0.59	0.45	0.67	6.68e-19	1.05e-17	Over-expressed
FOS	14q24.3	11.18	12.78	1.31	1.28	-1.61	6.82e-19	1.07e-17	Under-expressed
POLR2H	3q27.1	10.29	9.62	0.54	0.55	0.67	6.9e-19	1.08e-17	Over-expressed
EMC9	14q12	7.81	6.96	0.73	0.61	0.86	6.95e-19	1.09e-17	Over-expressed
TNFSF12	17p13.1	8.64	9.48	0.76	0.5	-0.84	7.45e-19	1.16e-17	Under-expressed
ASNS	7q21.3	10.06	8.82	1.14	0.69	1.24	7.77e-19	1.21e-17	Over-expressed
SESN1	6q21	7.96	8.86	0.75	0.71	-0.91	7.81e-19	1.22e-17	Under-expressed
USP53	4q26	9.16	9.89	0.62	0.55	-0.73	7.87e-19	1.23e-17	Under-expressed
FCGBP	19q13.2	8.46	10.9	2.08	1.79	-2.44	7.89e-19	1.23e-17	Under-expressed
ARHGAP44	17p12	7.66	9.32	1.54	0.84	-1.66	8.46e-19	1.31e-17	Under-expressed
ACADSB	10q26.13	9.05	10.22	1.01	0.82	-1.17	8.59e-19	1.33e-17	Under-expressed
MRPS22	3q23	9.08	8.49	0.52	0.37	0.58	8.81e-19	1.37e-17	Over-expressed
GPR146	7p22.3	6.12	7.12	0.84	0.78	-1	8.92e-19	1.38e-17	Under-expressed
EXOSC3	9p13.2	8.54	7.89	0.59	0.39	0.65	9.2e-19	1.42e-17	Over-expressed
EPDR1	7p14.1	8.81	10.45	1.48	1.03	-1.64	9.27e-19	1.43e-17	Under-expressed
ZNF33B	10q11.21	8.92	9.7	0.66	0.6	-0.78	9.38e-19	1.45e-17	Under-expressed
CCPG1	15q21.3	10.81	11.57	0.68	0.51	-0.76	9.69e-19	1.49e-17	Under-expressed
PTPRE	10q26.2	9.31	10.57	1.15	0.74	-1.26	9.78e-19	1.51e-17	Under-expressed
NOL11	17q24.2	10.26	9.72	0.49	0.34	0.54	9.9e-19	1.52e-17	Over-expressed
WDR43	2p23.2	10.22	9.57	0.58	0.42	0.65	1.01e-18	1.55e-17	Over-expressed
SMARCD1	12q13.12	10.62	10.09	0.48	0.31	0.53	1.08e-18	1.65e-17	Over-expressed
PUS10	2p16.1-p15	7.19	7.91	0.63	0.52	-0.73	1.1e-18	1.69e-17	Under-expressed
FAM189A2	9q21.12	5.69	7.95	2.12	1.15	-2.26	1.14e-18	1.74e-17	Under-expressed
AGMAT	1p36.21	6.03	4.48	1.29	1.2	1.55	1.14e-18	1.74e-17	Over-expressed
MYL6B	12q13.2	9.65	8.79	0.7	0.68	0.85	1.14e-18	1.74e-17	Over-expressed
CAD	2p23.3	10.75	9.87	0.78	0.59	0.88	1.17e-18	1.78e-17	Over-expressed
TMEM50B	21q22.11	9.8	10.59	0.7	0.56	-0.8	1.18e-18	1.8e-17	Under-expressed
FOXF2	6p25.3	5.94	7.39	1.23	1.1	-1.45	1.2e-18	1.82e-17	Under-expressed
GNPNAT1	14q22.1	10.44	9.57	0.75	0.65	0.87	1.3e-18	1.98e-17	Over-expressed
PFDN2	1q23.3	10.41	9.68	0.61	0.57	0.73	1.3e-18	1.98e-17	Over-expressed
DPM1	20q13.13	9.49	8.88	0.54	0.42	0.61	1.35e-18	2.05e-17	Over-expressed
ZC3H8	2q14.1	7.1	6.43	0.59	0.46	0.67	1.43e-18	2.17e-17	Over-expressed
DUSP14	17q12	8.82	8.06	0.61	0.64	0.76	1.45e-18	2.19e-17	Over-expressed
SLC34A2	4p15.2	12.82	15.5	2.51	1.42	-2.68	1.47e-18	2.23e-17	Under-expressed
MMD	17q22	9.3	8.15	0.92	0.96	1.15	1.5e-18	2.27e-17	Over-expressed
PSMG3-AS1	7p22.3	6.66	8.17	1.34	1.02	-1.51	1.52e-18	2.29e-17	Under-expressed
TDP1	14q32.11	8.64	7.64	0.84	0.78	1	1.58e-18	2.38e-17	Over-expressed
CLN5	13q22.3	9.07	9.77	0.58	0.56	-0.7	1.59e-18	2.39e-17	Under-expressed
ALDH2	12q24.12	11.71	12.93	1.12	0.73	-1.22	1.62e-18	2.44e-17	Under-expressed
YPEL5	2p23.1	10.89	11.55	0.58	0.45	-0.66	1.66e-18	2.49e-17	Under-expressed
SUGT1P3	13q14.11	4.28	5.25	0.83	0.73	-0.97	1.66e-18	2.49e-17	Under-expressed
CCR6	6q27	5.59	6.99	1.15	1.16	-1.41	1.68e-18	2.52e-17	Under-expressed
FADS1	11q12.2	10.81	9.71	0.89	0.91	1.1	1.68e-18	2.52e-17	Over-expressed
XPO1	2p15	12.13	11.59	0.48	0.37	0.54	1.71e-18	2.55e-17	Over-expressed
EZH1	17q21.2	8.96	9.62	0.59	0.44	-0.66	1.71e-18	2.55e-17	Under-expressed
ADAM12	10q26.2	8.82	6.89	1.41	1.79	1.93	1.71e-18	2.55e-17	Over-expressed
TSC22D3	Xq22.3	11.2	12.39	0.99	0.97	-1.2	1.76e-18	2.62e-17	Under-expressed
STN1	10q24.33	9.1	9.95	0.76	0.56	-0.85	1.82e-18	2.7e-17	Under-expressed
TFDP2	3q23	8.57	7.75	0.75	0.51	0.82	1.98e-18	2.94e-17	Over-expressed
CYB5R1	1q32.1	10.26	11.02	0.65	0.59	-0.76	2e-18	2.97e-17	Under-expressed
RASSF5	1q32.1	9.28	10.21	0.83	0.63	-0.93	2.1e-18	3.12e-17	Under-expressed
TMEM100	17q22	5.01	7.14	1.82	1.63	-2.13	2.12e-18	3.14e-17	Under-expressed
CYSLTR1	Xq21.1	4.81	6.32	1.16	1.34	-1.51	2.17e-18	3.21e-17	Under-expressed
ILF2	1q21.3	12.52	11.85	0.58	0.5	0.67	2.25e-18	3.33e-17	Over-expressed
SAP30L	5q33.2	8.99	9.57	0.5	0.43	-0.58	2.26e-18	3.35e-17	Under-expressed
C9ORF152	9q31.3	7.17	9.51	2.22	1.17	-2.34	2.3e-18	3.39e-17	Under-expressed
VPS33A	12q24.31	9.57	9.03	0.49	0.35	0.54	2.3e-18	3.4e-17	Over-expressed
APLP2	11q24.3	13.9	14.78	0.77	0.62	-0.87	2.37e-18	3.49e-17	Under-expressed
RBM43	2q23.3	7.21	8.12	0.81	0.63	-0.91	2.42e-18	3.56e-17	Under-expressed
ANGPT1	8q23.1	6.31	8.05	1.5	1.32	-1.74	2.43e-18	3.57e-17	Under-expressed
CSTF2	Xq22.1	9.02	8.46	0.45	0.48	0.56	2.46e-18	3.62e-17	Over-expressed
FTX	Xq13.2	4.48	5.38	0.73	0.75	-0.9	2.52e-18	3.69e-17	Under-expressed
DUSP22	6p25.3	9.52	10.14	0.56	0.42	-0.62	2.55e-18	3.74e-17	Under-expressed
SUZ12	17q11.2	10.36	9.68	0.64	0.37	0.68	2.57e-18	3.76e-17	Over-expressed
CEP128	14q31.1	6.91	5.88	0.82	0.88	1.02	2.61e-18	3.82e-17	Over-expressed
CALU	7q32.1	12.67	11.84	0.74	0.59	0.83	2.81e-18	4.11e-17	Over-expressed
ERAL1	17q11.2	10.36	9.89	0.43	0.31	0.47	2.95e-18	4.3e-17	Over-expressed
ALDH5A1	6p22.3	8.88	9.87	0.87	0.73	-0.99	3.15e-18	4.59e-17	Under-expressed
PPFIBP2	11p15.4	8.66	9.55	0.78	0.67	-0.9	3.16e-18	4.6e-17	Under-expressed
PRKCE	2p21	7.73	8.51	0.68	0.59	-0.78	3.17e-18	4.62e-17	Under-expressed
PSMB2	1p34.3	11.45	10.92	0.47	0.38	0.53	3.18e-18	4.62e-17	Over-expressed
MRPS17	7p11.2	8.47	7.64	0.77	0.52	0.83	3.46e-18	5.02e-17	Over-expressed
DRAP1	11q13.1	10.63	9.91	0.59	0.6	0.72	3.48e-18	5.05e-17	Over-expressed
CBX1	17q21.32	11	10.34	0.6	0.45	0.66	3.49e-18	5.06e-17	Over-expressed
PRR19	19q13.2	5.71	4.58	0.91	0.97	1.13	3.65e-18	5.28e-17	Over-expressed
CCDC69	5q33.1	8.96	10.14	1.01	0.94	-1.18	3.67e-18	5.31e-17	Under-expressed
CTHRC1	8q22.3	10.42	8.86	1	1.6	1.57	3.81e-18	5.51e-17	Over-expressed
SLC14A1	18q12.3	3.36	5.2	1.47	1.59	-1.84	3.82e-18	5.52e-17	Under-expressed
CHFR	12q24.33	9.38	8.78	0.53	0.46	0.61	3.83e-18	5.52e-17	Over-expressed
CLIC5	6p21.1	7.39	9.43	1.74	1.61	-2.04	3.84e-18	5.53e-17	Under-expressed
LNX2	13q12.2	9.19	9.98	0.67	0.61	-0.78	3.91e-18	5.62e-17	Under-expressed
NOP2	12p13.31	10.12	9.36	0.69	0.52	0.76	4.18e-18	6.01e-17	Over-expressed
NSUN2	5p15.31	11.29	10.55	0.69	0.45	0.74	4.2e-18	6.02e-17	Over-expressed
CYREN	7q33	9.57	9.01	0.5	0.37	0.55	4.2e-18	6.03e-17	Over-expressed
EED	11q14.2	8.91	8.32	0.55	0.38	0.59	4.21e-18	6.03e-17	Over-expressed
DLEC1	3p22.2	3.83	6.26	2.07	1.94	-2.43	4.46e-18	6.38e-17	Under-expressed
PHYKPL	5q35.3	8.45	9.28	0.74	0.6	-0.83	4.65e-18	6.64e-17	Under-expressed
PCGF6	10q24.33	7.69	7.08	0.54	0.44	0.6	4.69e-18	6.7e-17	Over-expressed
POLR2D	2q14.3	9.71	9.16	0.47	0.42	0.55	4.7e-18	6.71e-17	Over-expressed
RAP1GAP	1p36.12	9.42	11.36	1.8	1.2	-1.93	4.72e-18	6.73e-17	Under-expressed
MTURN	7p14.3	8.89	10.18	1.22	0.73	-1.29	4.99e-18	7.1e-17	Under-expressed
SNRPC	6p21.31	10.79	10.15	0.55	0.49	0.63	5.12e-18	7.29e-17	Over-expressed
CLPB	11q13.4	8.69	7.96	0.66	0.49	0.72	5.18e-18	7.35e-17	Over-expressed
BDNF-AS	11p14.1	4.25	5.48	1.13	0.8	-1.23	5.2e-18	7.37e-17	Under-expressed
DHX36	3q25.2	10.09	9.52	0.51	0.4	0.57	5.24e-18	7.43e-17	Over-expressed
PSMC4	19q13.2	11.19	10.54	0.61	0.39	0.65	5.34e-18	7.57e-17	Over-expressed
LMF1	16p13.3	7.43	8.57	1.07	0.69	-1.14	5.42e-18	7.67e-17	Under-expressed
PTCH1	9q22.32	7.45	8.72	1.15	0.9	-1.28	5.49e-18	7.75e-17	Under-expressed
EMC1	1p36.13	10.8	10.18	0.56	0.44	0.62	5.55e-18	7.83e-17	Over-expressed
PGM5	9q21.11	6	7.77	1.62	1.22	-1.78	5.74e-18	8.09e-17	Under-expressed
LRRC59	17q21.33	12.32	11.74	0.48	0.47	0.57	5.95e-18	8.39e-17	Over-expressed
RUVBL2	19q13.33	10.84	10.24	0.49	0.52	0.6	6.07e-18	8.55e-17	Over-expressed
PPIL6	6q21	5.5	6.91	1.06	1.32	-1.4	6.24e-18	8.78e-17	Under-expressed
PDAP1	7q22.1	11.45	10.85	0.56	0.37	0.6	6.34e-18	8.9e-17	Over-expressed
DDX27	20q13.13	10.75	10.14	0.52	0.49	0.61	6.36e-18	8.92e-17	Over-expressed
METTL7A	12q13.12	9.59	10.88	1.18	0.88	-1.29	6.56e-18	9.2e-17	Under-expressed
CHD9	16q12.2	9.26	9.97	0.61	0.57	-0.71	6.58e-18	9.21e-17	Under-expressed
PXMP4	20q11.22	8.66	10.07	1.33	0.85	-1.41	6.62e-18	9.26e-17	Under-expressed
ZDHHC1	16q22.1	7.2	8.12	0.81	0.71	-0.92	6.76e-18	9.45e-17	Under-expressed
PGP	16p13.3	9.18	8.49	0.56	0.58	0.68	6.87e-18	9.58e-17	Over-expressed
URB2	1q42.13	8.83	8.17	0.54	0.57	0.66	7e-18	9.77e-17	Over-expressed
PFKFB4	3p21.31	8.3	7.08	1.03	0.98	1.21	7.12e-18	9.92e-17	Over-expressed
RNF180	5q12.3	5.57	7.07	1.38	1	-1.5	7.31e-18	1.02e-16	Under-expressed
CD40LG	Xq26.3	3.54	5.31	1.61	1.24	-1.77	7.32e-18	1.02e-16	Under-expressed
EFCAB6	22q13.2-q13.31	3.52	5.28	1.56	1.33	-1.76	7.43e-18	1.03e-16	Under-expressed
RASGRF1	15q25.1	5.29	7.83	2.08	2.18	-2.53	7.51e-18	1.04e-16	Under-expressed
NAA25	12q24.13	9.49	8.87	0.56	0.43	0.62	7.66e-18	1.06e-16	Over-expressed
SFTPA2	10q22.3	11.67	15.86	3.94	2.61	-4.19	7.72e-18	1.07e-16	Under-expressed
PRKAR1A	17q24.2	12.49	13.03	0.47	0.43	-0.54	7.89e-18	1.09e-16	Under-expressed
CTSD	11p15.5	14.59	15.54	0.8	0.78	-0.95	7.89e-18	1.09e-16	Under-expressed
TPPP	5p15.33	7.08	9.02	1.86	1.1	-1.94	8.22e-18	1.13e-16	Under-expressed
FAM8A1	6p22.3	9.88	10.57	0.62	0.49	-0.69	8.22e-18	1.13e-16	Under-expressed
FAM24B	10q26.13	5.55	4.38	1.06	0.83	1.17	8.53e-18	1.18e-16	Over-expressed
STC1	8p21.2	9.18	7.61	1.25	1.41	1.56	9.23e-18	1.27e-16	Over-expressed
CYP4V2	4q35.1-q35.2	8.67	9.58	0.82	0.65	-0.91	9.25e-18	1.27e-16	Under-expressed
C19ORF47	19q13.2	8.64	7.97	0.63	0.42	0.67	9.36e-18	1.29e-16	Over-expressed
MECOM	3q26.2	9.28	10.78	1.34	1.12	-1.5	9.68e-18	1.33e-16	Under-expressed
CNOT9	2q35	8.1	7.52	0.52	0.43	0.58	9.74e-18	1.34e-16	Over-expressed
FEM1C	5q22.3	9.16	9.81	0.59	0.46	-0.65	9.78e-18	1.34e-16	Under-expressed
BCCIP	10q26.2	10.34	9.82	0.47	0.37	0.52	9.81e-18	1.34e-16	Over-expressed
NRAS	1p13.2	10.9	10.24	0.59	0.48	0.66	9.91e-18	1.35e-16	Over-expressed
TTL	2q14.1	9.72	9.01	0.65	0.49	0.71	9.96e-18	1.36e-16	Over-expressed
TOM1L2	17p11.2	9.39	10.21	0.74	0.6	-0.82	1.03e-17	1.41e-16	Under-expressed
NDNF	4q27	8.24	10.68	2.36	1.36	-2.45	1.08e-17	1.48e-16	Under-expressed
SEM1	7q21.3	11.19	10.44	0.67	0.56	0.75	1.09e-17	1.48e-16	Over-expressed
COPS6	7q22.1	11.26	10.62	0.61	0.39	0.64	1.1e-17	1.5e-16	Over-expressed
PPIH	1p34.2	8.96	8.25	0.65	0.51	0.71	1.11e-17	1.51e-16	Over-expressed
CMAS	12p12.1	9.96	9.17	0.76	0.47	0.79	1.13e-17	1.53e-16	Over-expressed
PARP4	13q12.12	10.72	11.4	0.6	0.52	-0.68	1.14e-17	1.54e-16	Under-expressed
TMEM201	1p36.22	8.83	8.15	0.58	0.57	0.68	1.16e-17	1.57e-16	Over-expressed
ARHGDIB	12p12.3	11.48	12.5	0.92	0.74	-1.01	1.2e-17	1.63e-16	Under-expressed
CCZ1P-OR7E38P	7q21.3	7.47	6.37	1.01	0.78	1.1	1.21e-17	1.64e-16	Over-expressed
NUDCD1	8q23.1	9.38	8.58	0.76	0.48	0.8	1.24e-17	1.68e-16	Over-expressed
MRPL9	1q21.3	10.54	9.96	0.52	0.43	0.57	1.26e-17	1.7e-16	Over-expressed
SMIM13	6p24.2	8.69	7.98	0.68	0.45	0.71	1.27e-17	1.72e-16	Over-expressed
MSRA	8p23.1	6.71	7.66	0.91	0.6	-0.96	1.29e-17	1.74e-16	Under-expressed
TBC1D7	6p24.1	8.71	7.87	0.75	0.62	0.83	1.29e-17	1.74e-16	Over-expressed
ERG	21q22.2	7.53	8.51	0.87	0.76	-0.98	1.34e-17	1.8e-16	Under-expressed
CLEC3B	3p21.31	6.73	8.41	1.52	1.26	-1.69	1.36e-17	1.83e-16	Under-expressed
DIABLO	12q24.31	10.19	9.6	0.53	0.44	0.59	1.38e-17	1.85e-16	Over-expressed
RCE1	11q13.2	8.99	8.47	0.46	0.4	0.52	1.43e-17	1.91e-16	Over-expressed
CDKN2D	19p13.2	7.68	6.83	0.78	0.62	0.85	1.48e-17	1.98e-16	Over-expressed
TEK	9p21.2	6.59	7.84	1.09	1.01	-1.25	1.49e-17	1.99e-16	Under-expressed
ATP9B	18q23	8.3	9.02	0.66	0.5	-0.71	1.49e-17	1.99e-16	Under-expressed
EIF2B1	12q24.31	10.33	9.9	0.4	0.31	0.43	1.52e-17	2.03e-16	Over-expressed
TRMO	9q22.33	7.5	8	0.44	0.4	-0.5	1.52e-17	2.03e-16	Under-expressed
ARSD	Xp22.33	10.59	11.76	1.08	0.81	-1.17	1.55e-17	2.07e-16	Under-expressed
TOMM5	9p13.2	10.14	9.4	0.69	0.5	0.74	1.57e-17	2.09e-16	Over-expressed
BOLA3	2p13.1	8.46	7.67	0.72	0.59	0.79	1.6e-17	2.12e-16	Over-expressed
ADAMTSL2	9q34.2	7.51	8.87	1.18	1.1	-1.35	1.6e-17	2.12e-16	Under-expressed
SAC3D1	11q13.1	8.14	7.38	0.6	0.71	0.77	1.61e-17	2.14e-16	Over-expressed
NDUFAF1	15q15.1	7.73	8.34	0.52	0.5	-0.61	1.65e-17	2.19e-16	Under-expressed
ZNF639	3q26.33	9.43	8.83	0.57	0.39	0.6	1.68e-17	2.23e-16	Over-expressed
MUC1	1q22	12.88	14.78	1.9	0.83	-1.9	1.72e-17	2.28e-16	Under-expressed
HLA-DMA	6p21.32	10.64	11.95	1.2	0.96	-1.31	1.73e-17	2.28e-16	Under-expressed
GALNT10	5q33.2	10.11	11.2	0.9	0.96	-1.09	1.75e-17	2.31e-16	Under-expressed
PTPRB	12q15	8.65	9.79	0.96	0.98	-1.14	1.8e-17	2.37e-16	Under-expressed
PPP2R5A	1q32.3	10.48	11.2	0.61	0.61	-0.72	1.84e-17	2.43e-16	Under-expressed
SLBP	4p16.3	10.54	9.93	0.57	0.41	0.61	1.89e-17	2.49e-16	Over-expressed
POLD1	19q13.33	9.7	8.92	0.66	0.66	0.78	1.92e-17	2.52e-16	Over-expressed
CASS4	20q13.31	5.4	6.79	1.17	1.21	-1.39	1.92e-17	2.53e-16	Under-expressed
TLR3	4q35.1	6.76	8.19	1.3	1.04	-1.42	1.96e-17	2.57e-16	Under-expressed
ABHD14B	3p21.2	9.95	10.79	0.81	0.51	-0.84	2.11e-17	2.76e-16	Under-expressed
MTIF2	2p16.1	9.77	9.26	0.5	0.3	0.51	2.11e-17	2.76e-16	Over-expressed
RILP	17p13.3	7.44	8.46	0.96	0.69	-1.02	2.11e-17	2.77e-16	Under-expressed
ADHFE1	8q13.1	4.79	6.67	1.72	1.37	-1.88	2.14e-17	2.8e-16	Under-expressed
PAWR	12q21.2	8.58	7.79	0.74	0.53	0.79	2.14e-17	2.8e-16	Over-expressed
NDFIP1	5q31.3	11.19	11.76	0.48	0.49	-0.57	2.15e-17	2.8e-16	Under-expressed
HNRNPR	1p36.12	11.64	11.2	0.42	0.3	0.44	2.19e-17	2.86e-16	Over-expressed
UTP6	17q11.2	9.97	9.49	0.45	0.33	0.48	2.24e-17	2.92e-16	Over-expressed
ADRM1	20q13.33	11.44	10.81	0.46	0.63	0.63	2.3e-17	2.99e-16	Over-expressed
FKBP4	12p13.33	11.6	10.65	0.88	0.69	0.95	2.32e-17	3.02e-16	Over-expressed
DUSP1	5q35.1	11.43	12.84	1.2	1.22	-1.41	2.35e-17	3.06e-16	Under-expressed
PLXNA2	1q32.2	9.54	10.93	1.35	0.84	-1.39	2.41e-17	3.12e-16	Under-expressed
SLC16A11	17p13.1	3.87	5.8	1.76	1.43	-1.93	2.41e-17	3.12e-16	Under-expressed
MEF2C	5q14.3	8.53	9.62	0.94	0.91	-1.09	2.42e-17	3.14e-16	Under-expressed
LDB2	4p15.32	7.3	8.29	0.82	0.89	-0.99	2.44e-17	3.16e-16	Under-expressed
C1ORF21	1q25.3	8.76	9.99	1.14	0.88	-1.23	2.45e-17	3.17e-16	Under-expressed
SMS	Xp22.11	10.89	10.16	0.69	0.51	0.74	2.46e-17	3.18e-16	Over-expressed
KRR1	12q21.2	9.7	9.19	0.48	0.34	0.51	2.47e-17	3.19e-16	Over-expressed
KPNA1	3q21.1	10.76	10.25	0.49	0.29	0.51	2.54e-17	3.27e-16	Over-expressed
FLAD1	1q21.3	10.38	9.75	0.51	0.58	0.63	2.55e-17	3.29e-16	Over-expressed
WRNIP1	6p25.2	10.53	10.05	0.41	0.4	0.47	2.62e-17	3.37e-16	Over-expressed
ITGA10	1q21.1	4.6	6.38	1.63	1.34	-1.79	2.64e-17	3.39e-16	Under-expressed
TFG	3q12.2	11.54	10.95	0.56	0.39	0.59	2.69e-17	3.46e-16	Over-expressed
NOP58	2q33.1	10.68	10.17	0.46	0.41	0.52	2.7e-17	3.47e-16	Over-expressed
ANKIB1	7q21.2	10.59	10.04	0.5	0.41	0.55	2.71e-17	3.48e-16	Over-expressed
TRIM28	19q13.43	12.71	12.13	0.53	0.43	0.58	2.72e-17	3.49e-16	Over-expressed
SELP	1q24.2	5.7	7.26	1.48	1.03	-1.56	2.8e-17	3.59e-16	Under-expressed
CCDC43	17q21.31	9.44	8.93	0.46	0.38	0.5	2.81e-17	3.6e-16	Over-expressed
TSPYL1	6q22.1	10.27	10.85	0.51	0.48	-0.58	2.86e-17	3.65e-16	Under-expressed
ABCE1	4q31.21	10.8	10.26	0.49	0.41	0.54	2.88e-17	3.68e-16	Over-expressed
CACNB1	17q12	7.43	8.75	1.22	0.97	-1.33	2.92e-17	3.72e-16	Under-expressed
RAB5IF	20q11.23	11.58	10.74	0.71	0.73	0.84	2.97e-17	3.78e-16	Over-expressed
ACOT7	1p36.31	9.58	8.77	0.72	0.62	0.8	2.97e-17	3.79e-16	Over-expressed
DAPK1	9q21.33	9.97	11.17	1.07	0.97	-1.2	3.2e-17	4.07e-16	Under-expressed
HPGD	4q34.1	8.51	11.08	2.32	1.98	-2.57	3.22e-17	4.09e-16	Under-expressed
C17ORF75	17q11.2	8.48	7.81	0.63	0.47	0.67	3.25e-17	4.13e-16	Over-expressed
PRKDC	8q11.21	12.47	11.53	0.89	0.6	0.93	3.33e-17	4.22e-16	Over-expressed
NOCT	4q31.1	6.91	6.05	0.78	0.68	0.86	3.34e-17	4.24e-16	Over-expressed
CCDC137	17q25.3	9.59	8.94	0.6	0.49	0.65	3.52e-17	4.45e-16	Over-expressed
EIF2AK2	2p22.2	9.32	8.52	0.74	0.59	0.8	3.53e-17	4.47e-16	Over-expressed
DCAF8	1q23.2	10.75	11.23	0.41	0.41	-0.48	3.57e-17	4.51e-16	Under-expressed
PSMB5	14q11.2	11.57	10.9	0.63	0.48	0.67	3.67e-17	4.64e-16	Over-expressed
ITPR1	3p26.1	8.74	9.84	0.98	0.9	-1.1	3.72e-17	4.69e-16	Under-expressed
PGAM1	10q24.1	12.09	11.48	0.56	0.47	0.61	3.8e-17	4.79e-16	Over-expressed
TAF5	10q24.33	7.05	6.43	0.57	0.46	0.62	3.83e-17	4.83e-16	Over-expressed
PUS7	7q22.3	9.07	8.34	0.63	0.6	0.72	3.89e-17	4.9e-16	Over-expressed
SET	9q34.11	12.69	12.15	0.51	0.4	0.55	3.94e-17	4.95e-16	Over-expressed
MMRN1	4q22.1	5.85	7.66	1.69	1.33	-1.81	4.01e-17	5.04e-16	Under-expressed
RAD51C	17q22	8.18	7.64	0.51	0.38	0.54	4.03e-17	5.06e-16	Over-expressed
UBA2	19q13.11	11.47	10.76	0.7	0.38	0.7	4.04e-17	5.06e-16	Over-expressed
TOB1	17q21.33	9.94	10.95	0.91	0.81	-1.01	4.1e-17	5.14e-16	Under-expressed
SLC35A1	6q15	8.73	9.55	0.73	0.68	-0.83	4.16e-17	5.2e-16	Under-expressed
SV2A	1q21.2	7.56	5.6	1.93	1.12	1.96	4.43e-17	5.53e-16	Over-expressed
FAM162B	6q22.1	4.14	5.56	1.27	1.15	-1.42	4.49e-17	5.6e-16	Under-expressed
PAXIP1	7q36.2	8.96	8.37	0.57	0.4	0.59	4.66e-17	5.81e-16	Over-expressed
PAFAH1B3	19q13.2	9.96	9.01	0.83	0.8	0.95	4.67e-17	5.82e-16	Over-expressed
HAUS7	Xq28	8.36	7.62	0.68	0.56	0.74	4.78e-17	5.95e-16	Over-expressed
CYCS	7p15.3	11.78	10.98	0.75	0.57	0.79	4.88e-17	6.07e-16	Over-expressed
ADIRF	10q23.2	7.17	9.23	1.95	1.42	-2.05	4.92e-17	6.12e-16	Under-expressed
EPB41L4A	5q22.1-q22.2	7.63	8.94	1.3	0.72	-1.31	4.95e-17	6.14e-16	Under-expressed
HLA-DQB2	6p21.32	7.41	9.68	2.09	1.72	-2.26	5.1e-17	6.32e-16	Under-expressed
NEDD1	12q23.1	9.08	8.49	0.54	0.45	0.59	5.1e-17	6.32e-16	Over-expressed
XPA	9q22.33	7.33	7.79	0.43	0.34	-0.46	5.24e-17	6.48e-16	Under-expressed
WDR5	9q34.2	10.07	9.55	0.47	0.4	0.52	5.24e-17	6.49e-16	Over-expressed
U2SURP	3q23	11.25	10.65	0.58	0.4	0.6	5.37e-17	6.63e-16	Over-expressed
CRSP8P	5q14.1	7.33	6.62	0.7	0.43	0.71	5.68e-17	7.01e-16	Over-expressed
TMEM37	2q14.2	7.36	8.79	1.27	1.18	-1.43	5.95e-17	7.34e-16	Under-expressed
MRNIP	5q35.3	6.63	7.51	0.76	0.75	-0.87	6.27e-17	7.73e-16	Under-expressed
ERO1A	14q22.1	11.58	10.42	1.1	0.82	1.16	6.34e-17	7.81e-16	Over-expressed
ISCU	12q23.3	10.26	10.76	0.45	0.42	-0.5	6.52e-17	8.03e-16	Under-expressed
C10ORF95	10q24.32	4.77	6.29	1.31	1.33	-1.52	6.53e-17	8.03e-16	Under-expressed
MGME1	20p11.23	9.01	8.37	0.63	0.41	0.64	6.55e-17	8.04e-16	Over-expressed
STX12	1p35.3	10.13	10.58	0.4	0.37	-0.45	6.63e-17	8.14e-16	Under-expressed
LSM5	7p14.3	9.65	8.96	0.65	0.5	0.69	6.71e-17	8.23e-16	Over-expressed
PYROXD2	10q24.2	6.61	8.06	1.38	1.03	-1.45	6.73e-17	8.25e-16	Under-expressed
CDK5R1	17q11.2	7.18	5.94	1.17	0.89	1.24	6.74e-17	8.25e-16	Over-expressed
UBTD1	10q24.1-q24.2	8.69	9.6	0.79	0.79	-0.91	6.87e-17	8.41e-16	Under-expressed
SELENOW	19q13.33	11.52	12.47	0.87	0.74	-0.95	7.15e-17	8.73e-16	Under-expressed
DPH2	1p34.1	9.4	8.85	0.51	0.43	0.55	7.19e-17	8.78e-16	Over-expressed
C3	19p13.3	12.77	14.66	1.85	1.2	-1.89	7.23e-17	8.82e-16	Under-expressed
DYNLL1	12q24.31	11.83	11.28	0.46	0.5	0.55	7.37e-17	8.98e-16	Over-expressed
MRPS30	5p12	9.25	8.58	0.65	0.45	0.67	7.45e-17	9.07e-16	Over-expressed
WASF1	6q21	7.68	6.42	1.13	1.05	1.27	7.46e-17	9.07e-16	Over-expressed
SPRY2	13q31.1	8.62	9.63	1	0.6	-1.01	7.51e-17	9.13e-16	Under-expressed
VPS13C	15q22.2	10.14	10.89	0.68	0.59	-0.74	7.53e-17	9.14e-16	Under-expressed
TRMT9B	8p22	4.3	5.98	1.6	1.2	-1.68	7.55e-17	9.16e-16	Under-expressed
RNF125	18q12.1	6.71	7.69	0.89	0.79	-0.98	7.8e-17	9.46e-16	Under-expressed
B3GALT2	1q31.2	3.49	5.67	2.13	1.42	-2.18	7.86e-17	9.51e-16	Under-expressed
SPRY4	5q31.3	9.36	10.52	1.03	0.98	-1.16	7.86e-17	9.51e-16	Under-expressed
PLPPR4	1p21.3-p21.2	4.88	6.33	1.22	1.31	-1.45	8.19e-17	9.9e-16	Under-expressed
MFN1	3q26.33	9.78	9.19	0.56	0.4	0.58	8.24e-17	9.95e-16	Over-expressed
TMEM63A	1q42.12	10.38	11.22	0.78	0.66	-0.84	8.37e-17	1.01e-15	Under-expressed
SSB	2q31.1	11.22	10.75	0.47	0.29	0.48	8.58e-17	1.03e-15	Over-expressed
YY1	14q32.2	10.62	10.18	0.43	0.31	0.44	8.87e-17	1.07e-15	Over-expressed
ZNF763	19p13.2	4.9	5.94	1	0.73	-1.04	8.96e-17	1.08e-15	Under-expressed
DDX52	17q12	9.65	9.11	0.52	0.37	0.54	9.04e-17	1.09e-15	Over-expressed
ADAMTS4	1q23.3	8.71	6.99	1.12	1.87	1.72	9.07e-17	1.09e-15	Over-expressed
PTPRU	1p35.3	9.69	11.14	1.44	0.9	-1.45	9.09e-17	1.09e-15	Under-expressed
EVA1C	21q22.11	7.61	9.17	1.59	0.79	-1.56	9.27e-17	1.11e-15	Under-expressed
PSPH	7p11.2	8.71	7.67	0.97	0.81	1.04	9.29e-17	1.11e-15	Over-expressed
AQP1	7p14.3	11.13	13.13	1.81	1.64	-2	9.45e-17	1.13e-15	Under-expressed
FADS2	11q12.2	11.3	9.79	1.39	1.21	1.52	9.46e-17	1.13e-15	Over-expressed
RPAP3	12q13.11	9.44	8.93	0.48	0.35	0.5	9.96e-17	1.19e-15	Over-expressed
OPHN1	Xq12	7.54	8.61	1.04	0.74	-1.08	1.01e-16	1.21e-15	Under-expressed
PRMT1	19q13.33	11.36	10.78	0.53	0.47	0.58	1.06e-16	1.27e-15	Over-expressed
GARS	7p14.3	11.62	10.94	0.65	0.5	0.68	1.09e-16	1.3e-15	Over-expressed
UST	6q25.1	6.24	7.77	1.45	1.13	-1.53	1.09e-16	1.3e-15	Under-expressed
ATP11A	13q34	11.61	12.98	1.29	1.03	-1.37	1.12e-16	1.34e-15	Under-expressed
BANK1	4q24	6.6	8	1.36	0.96	-1.4	1.12e-16	1.34e-15	Under-expressed
ZMAT1	Xq22.1	6.52	8.11	1.46	1.28	-1.59	1.14e-16	1.35e-15	Under-expressed
PTH1R	3p21.31	3.86	5.44	1.43	1.3	-1.58	1.14e-16	1.36e-15	Under-expressed
AK4	1p31.3	8.12	6.18	1.61	1.81	1.94	1.16e-16	1.37e-15	Over-expressed
SAMD1	19p13.12	8.45	7.89	0.47	0.53	0.56	1.16e-16	1.37e-15	Over-expressed
SLC16A7	12q14.1	4.68	6.45	1.66	1.38	-1.78	1.19e-16	1.41e-15	Under-expressed
LSM8	7q31.31	9.01	8.47	0.53	0.37	0.54	1.2e-16	1.42e-15	Over-expressed
TIMM44	19p13.2	9.23	8.7	0.48	0.44	0.53	1.24e-16	1.47e-15	Over-expressed
KHDRBS1	1p35.2	11.97	11.63	0.33	0.25	0.35	1.29e-16	1.52e-15	Over-expressed
ABCF2	7q36.1	10.67	10.19	0.45	0.36	0.48	1.31e-16	1.54e-15	Over-expressed
PSMD3	17q21.1	11.87	11.28	0.58	0.4	0.59	1.32e-16	1.55e-15	Over-expressed
BANF1	11q13.1	11.54	10.93	0.58	0.46	0.61	1.35e-16	1.59e-15	Over-expressed
RECQL	12p12.1	9.83	9.13	0.65	0.54	0.69	1.36e-16	1.6e-15	Over-expressed
RPA3	7p21.3	8.99	8.22	0.71	0.61	0.77	1.36e-16	1.6e-15	Over-expressed
XXYLT1	3q29	8.65	7.81	0.85	0.45	0.83	1.37e-16	1.61e-15	Over-expressed
SLC40A1	2q32.2	10.95	12.19	1.13	1.01	-1.23	1.37e-16	1.61e-15	Under-expressed
TXNDC11	16p13.13	10.79	11.5	0.69	0.47	-0.71	1.37e-16	1.61e-15	Under-expressed
NEDD4L	18q21.31	10.52	11.45	0.72	0.94	-0.94	1.43e-16	1.68e-15	Under-expressed
CUL2	10p11.21	9.75	9.24	0.5	0.34	0.51	1.45e-16	1.7e-15	Over-expressed
TDRD3	13q21.2	7.79	8.36	0.53	0.46	-0.57	1.46e-16	1.7e-15	Under-expressed
ZNF750	17q25.3	6.01	8.33	2.24	1.65	-2.32	1.51e-16	1.76e-15	Under-expressed
STXBP1	9q34.11	9.87	11.01	1.06	0.92	-1.14	1.51e-16	1.77e-15	Under-expressed
STOML2	9p13.3	10.91	10.25	0.62	0.51	0.66	1.53e-16	1.79e-15	Over-expressed
LIG3	17q12	9.58	8.96	0.61	0.41	0.62	1.61e-16	1.87e-15	Over-expressed
TMEM59	1p32.3	12.45	13.1	0.6	0.52	-0.65	1.63e-16	1.9e-15	Under-expressed
HSPA14	10p13	9.3	8.66	0.64	0.41	0.64	1.66e-16	1.93e-15	Over-expressed
PSMB3	17q12	11.6	10.87	0.71	0.54	0.74	1.67e-16	1.94e-15	Over-expressed
COPS7B	2q37.1	9.8	9.37	0.39	0.35	0.43	1.7e-16	1.97e-15	Over-expressed
SLIT3	5q34-q35.1	7.08	8.71	1.39	1.51	-1.63	1.77e-16	2.06e-15	Under-expressed
TMEM158	3p21.31	6.21	4.67	1.35	1.36	1.54	1.77e-16	2.06e-15	Over-expressed
FGF14	13q33.1	5.99	7.49	1.43	1.14	-1.5	1.78e-16	2.07e-15	Under-expressed
LRFN4	11q13.2	8.81	7.6	1.04	1.1	1.21	1.79e-16	2.08e-15	Over-expressed
ADM	11p15.4	8.8	7.2	1.34	1.52	1.61	1.79e-16	2.08e-15	Over-expressed
CAMK2D	4q26	9.9	10.71	0.74	0.67	-0.81	1.86e-16	2.15e-15	Under-expressed
TWF1	12q12	11.33	10.62	0.66	0.57	0.71	1.9e-16	2.2e-15	Over-expressed
DOCK9	13q32.3	10.19	11.09	0.8	0.78	-0.9	1.92e-16	2.22e-15	Under-expressed
ALKBH2	12q24.11	8.22	7.46	0.72	0.59	0.76	2e-16	2.3e-15	Over-expressed
ETV1	7p21.2	8.4	9.83	1.2	1.34	-1.42	2.01e-16	2.32e-15	Under-expressed
RNASEL	1q25.3	8.12	8.87	0.75	0.48	-0.75	2.08e-16	2.4e-15	Under-expressed
RIOK1	6p24.3	9.24	8.65	0.57	0.44	0.59	2.09e-16	2.4e-15	Over-expressed
LINC01140	1p22.3	4.72	5.92	1.01	1.15	-1.21	2.24e-16	2.58e-15	Under-expressed
LOC100129034	9q33.3	10.55	11.4	0.83	0.6	-0.85	2.25e-16	2.58e-15	Under-expressed
CCDC170	6q25.1	5.27	7	1.37	1.74	-1.74	2.27e-16	2.6e-15	Under-expressed
ATP1B3	3q23	11.01	10.31	0.61	0.64	0.71	2.28e-16	2.61e-15	Over-expressed
SCNM1	1q21.3	9.41	8.81	0.57	0.44	0.6	2.28e-16	2.61e-15	Over-expressed
SMC6	2p24.2	9.63	8.99	0.61	0.5	0.64	2.37e-16	2.71e-15	Over-expressed
MIR22HG	17p13.3	7.02	7.95	0.85	0.78	-0.93	2.38e-16	2.72e-15	Under-expressed
METTL1	12q14.1	9.17	8.43	0.71	0.57	0.74	2.42e-16	2.76e-15	Over-expressed
MAP3K3	17q23.3	9.15	9.83	0.67	0.48	-0.68	2.51e-16	2.87e-15	Under-expressed
MRPL42	12q22	9.9	9.21	0.67	0.5	0.69	2.54e-16	2.89e-15	Over-expressed
TIMM10B	11p15.4	9.31	9.84	0.5	0.4	-0.52	2.68e-16	3.05e-15	Under-expressed
PINK1	1p36.12	10.23	10.83	0.55	0.49	-0.6	2.69e-16	3.06e-15	Under-expressed
TOMM70	3q12.2	10.97	10.47	0.49	0.34	0.5	2.73e-16	3.11e-15	Over-expressed
YDJC	22q11.21	9.08	8.25	0.76	0.68	0.82	2.78e-16	3.16e-15	Over-expressed
SLC7A1	13q12.3	10.42	9.59	0.75	0.73	0.83	2.83e-16	3.21e-15	Over-expressed
TNFRSF10C	8p21.3	6.35	7.91	1.59	0.92	-1.56	2.86e-16	3.24e-15	Under-expressed
TUBB3	16q24.3	11.1	9.38	1.51	1.53	1.71	2.91e-16	3.3e-15	Over-expressed
ABCA6	17q24.2-q24.3	5.08	6.66	1.46	1.33	-1.59	2.96e-16	3.35e-15	Under-expressed
GZMB	14q12	7.6	5.96	1.62	1.13	1.64	2.98e-16	3.37e-15	Over-expressed
ACLY	17q21.2	12.1	11.5	0.59	0.42	0.6	3e-16	3.4e-15	Over-expressed
ABCF3	3q27.1	10.32	9.87	0.44	0.32	0.45	3.04e-16	3.43e-15	Over-expressed
SRSF8	11q21	9.86	10.43	0.58	0.34	-0.57	3.07e-16	3.47e-15	Under-expressed
KHSRP	19p13.3	11.29	10.77	0.5	0.41	0.52	3.1e-16	3.49e-15	Over-expressed
SYNPO	5q33.1	10.43	11.46	0.91	0.91	-1.02	3.11e-16	3.51e-15	Under-expressed
TACO1	17q23.3	9.12	8.59	0.51	0.4	0.53	3.11e-16	3.51e-15	Over-expressed
LOC642846	12p13.31	7.64	6.49	1.06	0.96	1.15	3.27e-16	3.69e-15	Over-expressed
MEGF6	1p36.32	8.87	10.19	1.27	1.01	-1.32	3.3e-16	3.71e-15	Under-expressed
CDC34	19p13.3	10.18	9.51	0.63	0.54	0.67	3.36e-16	3.78e-15	Over-expressed
NUDT13	10q22.2	4.97	5.99	0.97	0.8	-1.02	3.38e-16	3.8e-15	Under-expressed
MBLAC2	5q14.3	6.61	7.35	0.68	0.61	-0.74	3.42e-16	3.84e-15	Under-expressed
PRICKLE2	3p14.1	7.86	8.84	0.95	0.73	-0.98	3.48e-16	3.9e-15	Under-expressed
ARHGAP31	3q13.32-q13.33	8.62	9.72	0.96	1.01	-1.1	3.51e-16	3.93e-15	Under-expressed
TPRG1L	1p36.32	10.08	10.65	0.51	0.5	-0.56	3.58e-16	4.01e-15	Under-expressed
FAM222A	12q24.11	6.52	5.11	1.36	1.06	1.4	3.61e-16	4.03e-15	Over-expressed
PCYOX1	2p13.3	10.96	11.62	0.6	0.57	-0.66	3.65e-16	4.08e-15	Under-expressed
ZNF658	9q21.11	4.29	5.29	1.02	0.6	-1	3.69e-16	4.12e-15	Under-expressed
SNX33	15q24.2	9.52	10.1	0.56	0.44	-0.58	3.73e-16	4.16e-15	Under-expressed
SORCS2	4p16.1	6.37	8.74	2.23	1.93	-2.37	3.74e-16	4.17e-15	Under-expressed
PPP4C	16p11.2	11.37	10.8	0.54	0.44	0.56	3.77e-16	4.19e-15	Over-expressed
ZC3H15	2q32.1	10.67	10.18	0.48	0.33	0.48	3.98e-16	4.43e-15	Over-expressed
UBE2M	19q13.43	10.33	9.82	0.49	0.39	0.51	4.02e-16	4.46e-15	Over-expressed
PWP1	12q23.3	9.88	9.41	0.47	0.31	0.47	4.02e-16	4.46e-15	Over-expressed
CACYBP	1q25.1	10.92	10.33	0.55	0.5	0.59	4.02e-16	4.47e-15	Over-expressed
PTCD1	7q22.1	9.1	8.47	0.62	0.45	0.63	4.21e-16	4.67e-15	Over-expressed
DNMT3A	2p23.3	9.94	9.17	0.76	0.55	0.77	4.22e-16	4.68e-15	Over-expressed
GGA2	16p12.2	10.84	11.39	0.5	0.47	-0.55	4.25e-16	4.71e-15	Under-expressed
TTC19	17p12	9.55	10.18	0.58	0.54	-0.63	4.3e-16	4.76e-15	Under-expressed
PSMG1	21q22.2	9.17	8.45	0.68	0.59	0.72	4.45e-16	4.93e-15	Over-expressed
FAM189B	1q22	9.92	9.33	0.57	0.47	0.59	4.57e-16	5.05e-15	Over-expressed
SH3BGRL	Xq21.1	10.52	11.23	0.7	0.52	-0.71	4.68e-16	5.17e-15	Under-expressed
TMTC3	12q21.32	9.58	8.93	0.63	0.5	0.65	4.82e-16	5.32e-15	Over-expressed
LMO3	12p12.3	8.85	11.47	2.77	1.28	-2.62	4.84e-16	5.34e-15	Under-expressed
MVP	16p11.2	12.29	13.24	0.98	0.6	-0.96	5.04e-16	5.55e-15	Under-expressed
PSMA7	20q13.33	12.02	11.39	0.56	0.57	0.63	5.04e-16	5.55e-15	Over-expressed
RTN4RL1	17p13.3	4.35	6.66	2.27	1.7	-2.3	5.13e-16	5.65e-15	Under-expressed
MGC16275	17q25.1	4.77	5.57	0.76	0.65	-0.8	5.19e-16	5.7e-15	Under-expressed
C12ORF43	12q24.31	8.12	7.69	0.42	0.32	0.43	5.3e-16	5.82e-15	Over-expressed
RAD21	8q24.11	12.54	11.88	0.59	0.59	0.66	5.38e-16	5.9e-15	Over-expressed
FAM107A	3p14.3-p14.2	6.23	7.93	1.59	1.41	-1.7	5.47e-16	5.99e-15	Under-expressed
PDK2	17q21.33	9.06	9.84	0.78	0.52	-0.78	5.47e-16	5.99e-15	Under-expressed
NUP210	3p25.1	11.29	10.27	1.01	0.71	1.01	5.52e-16	6.04e-15	Over-expressed
CLEC14A	14q21.1	8.21	9.19	0.91	0.83	-0.98	5.54e-16	6.06e-15	Under-expressed
C11ORF52	11q23.1	7.52	8.55	1.03	0.73	-1.03	5.59e-16	6.11e-15	Under-expressed
ARL6IP6	2q23.3	9.01	8.29	0.72	0.5	0.72	5.66e-16	6.18e-15	Over-expressed
DDAH1	1p22.3	10.53	11.46	0.93	0.65	-0.93	5.84e-16	6.37e-15	Under-expressed
DCAF13	8q22.3	10.36	9.67	0.66	0.56	0.69	5.87e-16	6.4e-15	Over-expressed
NME5	5q31.2	4.17	6.03	1.8	1.43	-1.85	5.88e-16	6.41e-15	Under-expressed
SNRPG	2p13.3	10.19	9.41	0.75	0.62	0.78	5.92e-16	6.44e-15	Over-expressed
ZC3H6	2q14.1	7.75	8.48	0.72	0.54	-0.73	5.95e-16	6.47e-15	Under-expressed
PAXIP1-AS2	7q36.2	5.68	6.46	0.77	0.57	-0.78	6.1e-16	6.63e-15	Under-expressed
PKNOX2	11q24.2	4.57	6.16	1.51	1.31	-1.6	6.18e-16	6.71e-15	Under-expressed
PRR15L	17q21.32	9.05	10.57	1.56	0.98	-1.52	6.37e-16	6.92e-15	Under-expressed
HSF2BP	21q22.3	5.01	3.65	1.31	1.1	1.37	6.43e-16	6.97e-15	Over-expressed
HNF1B	17q12	7.12	9.66	2.74	1	-2.54	6.48e-16	7.02e-15	Under-expressed
EIF4E3	3p13	8.61	9.44	0.83	0.59	-0.83	6.55e-16	7.09e-15	Under-expressed
DEK	6p22.3	11.84	11.15	0.72	0.4	0.69	6.62e-16	7.16e-15	Over-expressed
PPAN	19p13.2	9.05	8.34	0.64	0.66	0.71	7.07e-16	7.63e-15	Over-expressed
N4BP1	16q12.1	10.11	10.6	0.47	0.41	-0.5	7.09e-16	7.65e-15	Under-expressed
CCDC152	5p12	5.16	6.26	1.1	0.8	-1.11	7.16e-16	7.72e-15	Under-expressed
TMEM63B	6p21.1	10.57	11.32	0.67	0.69	-0.75	7.21e-16	7.77e-15	Under-expressed
NMD3	3q26.1	10.26	9.62	0.61	0.53	0.64	7.22e-16	7.77e-15	Over-expressed
SHROOM3	4q21.1	10.32	11.2	0.79	0.79	-0.88	7.34e-16	7.9e-15	Under-expressed
NDUFS6	5p15.33	10.59	9.83	0.68	0.68	0.75	7.4e-16	7.96e-15	Over-expressed
PSMD1	2q37.1	11.35	10.84	0.5	0.37	0.51	7.43e-16	7.99e-15	Over-expressed
NCBP2AS2	3q29	8.34	7.65	0.71	0.44	0.69	7.67e-16	8.24e-15	Over-expressed
GPRASP1	Xq22.1	6.06	7.09	0.89	1	-1.03	7.8e-16	8.37e-15	Under-expressed
FXR1	3q26.33	11.15	10.6	0.56	0.37	0.55	7.85e-16	8.42e-15	Over-expressed
CHADL	22q13.2	5.24	6.48	1.24	0.89	-1.24	8.02e-16	8.59e-15	Under-expressed
SENP5	3q29	9.71	9.18	0.55	0.35	0.53	8.02e-16	8.59e-15	Over-expressed
GPIHBP1	8q24.3	4.2	5.98	1.57	1.66	-1.77	8.06e-16	8.62e-15	Under-expressed
MAPKAPK5	12q24.12-q24.13	9.35	8.89	0.44	0.36	0.45	8.43e-16	9.01e-15	Over-expressed
FMO2	1q24.3	7.68	9.44	1.74	1.33	-1.76	8.46e-16	9.04e-15	Under-expressed
PIGU	20q11.22	9.72	9.15	0.53	0.48	0.56	8.64e-16	9.22e-15	Over-expressed
FAM162A	3q21.1	10.04	9.25	0.77	0.62	0.79	8.68e-16	9.25e-15	Over-expressed
RPP40	6p25.1	7.17	6.3	0.78	0.79	0.87	8.69e-16	9.26e-15	Over-expressed
DMXL1	5q23.1	8.8	9.41	0.58	0.51	-0.61	8.89e-16	9.47e-15	Under-expressed
GSAP	7q11.23	8.44	9.44	1	0.73	-1	8.96e-16	9.54e-15	Under-expressed
MLPH	2q37.3	10.61	12.31	1.77	1.05	-1.7	9.43e-16	1e-14	Under-expressed
LINC00346	13q34	7.1	5.57	1.44	1.3	1.53	9.44e-16	1e-14	Over-expressed
STAT6	12q13.3	11.69	12.29	0.62	0.4	-0.6	9.48e-16	1.01e-14	Under-expressed
MRPL15	8q11.23	10.38	9.63	0.75	0.54	0.75	9.7e-16	1.03e-14	Over-expressed
WDR4	21q22.3	7.9	7.18	0.7	0.58	0.72	9.71e-16	1.03e-14	Over-expressed
ANKRD44	2q33.1	5.79	7.08	1.16	1.17	-1.28	9.94e-16	1.05e-14	Under-expressed
ZCCHC24	10q22.3	8.69	9.47	0.75	0.63	-0.78	1e-15	1.06e-14	Under-expressed
CDO1	5q22.3	3.47	5.13	1.69	1.15	-1.66	1.02e-15	1.08e-14	Under-expressed
GHDC	17q21.2	9.27	10.01	0.76	0.51	-0.75	1.02e-15	1.08e-14	Under-expressed
KLF15	3q21.3	5.86	7.76	1.9	1.39	-1.9	1.03e-15	1.08e-14	Under-expressed
PIK3R1	5q13.1	9.41	10.18	0.75	0.61	-0.77	1.07e-15	1.13e-14	Under-expressed
NPR1	1q21.3	6.62	8.14	1.36	1.42	-1.52	1.07e-15	1.13e-14	Under-expressed
SLC25A39	17q21.31	12.07	11.42	0.6	0.57	0.65	1.08e-15	1.14e-14	Over-expressed
PARP3	3p21.2	8.56	9.33	0.8	0.47	-0.77	1.09e-15	1.15e-14	Under-expressed
NOP53	19q13.33	11.68	12.35	0.6	0.62	-0.67	1.1e-15	1.16e-14	Under-expressed
TMEM133	11q22.1	6.53	7.54	0.98	0.8	-1	1.11e-15	1.17e-14	Under-expressed
METTL5	2q31.1	9.18	8.61	0.54	0.47	0.56	1.11e-15	1.17e-14	Over-expressed
CKAP4	12q23.3	11.89	11.16	0.72	0.56	0.73	1.11e-15	1.17e-14	Over-expressed
TRMT6	20p12.3	9.2	8.55	0.65	0.47	0.65	1.14e-15	1.2e-14	Over-expressed
AXIN2	17q24.1	7.61	8.9	1.29	0.94	-1.28	1.16e-15	1.21e-14	Under-expressed
UCHL1	4p13	10.14	7.52	2.41	2.36	2.62	1.2e-15	1.25e-14	Over-expressed
CFL1	11q13.1	14.28	13.83	0.44	0.36	0.45	1.26e-15	1.32e-14	Over-expressed
ZFP64	20q13.2	8.92	8.43	0.48	0.4	0.49	1.3e-15	1.36e-14	Over-expressed
CCSAP	1q42.13	8.44	7.8	0.59	0.57	0.64	1.34e-15	1.4e-14	Over-expressed
MTUS1	8p22	11.08	12.16	1.13	0.65	-1.07	1.43e-15	1.49e-14	Under-expressed
CEBPG	19q13.11	10.31	9.59	0.74	0.5	0.72	1.45e-15	1.51e-14	Over-expressed
SNAI1	20q13.13	7.05	5.85	1.06	1.13	1.2	1.45e-15	1.51e-14	Over-expressed
NELFE	6p21.33	10.86	10.28	0.58	0.41	0.58	1.46e-15	1.52e-14	Over-expressed
ZNF564	19p13.2	7.51	8.02	0.48	0.45	-0.51	1.46e-15	1.52e-14	Under-expressed
CA5B	Xp22.2	6.92	7.57	0.6	0.58	-0.65	1.47e-15	1.53e-14	Under-expressed
SORBS1	10q24.1	7.94	9.08	1.08	0.97	-1.14	1.49e-15	1.55e-14	Under-expressed
LRWD1	7q22.1	9.07	8.42	0.53	0.67	0.65	1.5e-15	1.55e-14	Over-expressed
CBX3	7p15.2	12.23	11.64	0.58	0.5	0.6	1.5e-15	1.56e-14	Over-expressed
RBSN	3p25.1	9.27	9.8	0.51	0.45	-0.53	1.54e-15	1.59e-14	Under-expressed
ZNF846	19p13.2	5.61	6.4	0.77	0.63	-0.79	1.56e-15	1.61e-14	Under-expressed
KIAA0513	16q24.1	8.55	9.46	0.88	0.77	-0.92	1.56e-15	1.61e-14	Under-expressed
ERGIC2	12p11.22	10.07	9.43	0.65	0.46	0.64	1.63e-15	1.68e-14	Over-expressed
ADRB2	5q32	5.4	6.94	1.53	1.21	-1.55	1.67e-15	1.73e-14	Under-expressed
ZBTB7C	18q21.1	6.43	8.43	2.07	1.34	-2	1.69e-15	1.74e-14	Under-expressed
YBX1	1p34.2	13.06	12.49	0.58	0.41	0.57	1.73e-15	1.78e-14	Over-expressed
GCLC	6p12.1	11.11	9.31	1.76	1.47	1.81	1.74e-15	1.79e-14	Over-expressed
HSD17B10	Xp11.22	10.59	10	0.59	0.46	0.59	1.76e-15	1.81e-14	Over-expressed
JAML	11q23.3	7.54	8.83	1.22	1.14	-1.3	1.79e-15	1.84e-14	Under-expressed
HEMK1	3p21.31	8.36	9.03	0.6	0.62	-0.66	1.83e-15	1.89e-14	Under-expressed
CFI	4q25	9.51	10.88	1.38	1.04	-1.37	1.85e-15	1.9e-14	Under-expressed
TMEM220	17p13.1	5.53	6.8	1.31	0.9	-1.28	1.85e-15	1.9e-14	Under-expressed
TAL1	1p33	4.71	5.81	1.05	0.96	-1.11	1.86e-15	1.91e-14	Under-expressed
CD55	1q32.2	11.82	13.21	1.38	1.08	-1.38	1.91e-15	1.96e-14	Under-expressed
CALCOCO2	17q21.32	10.83	11.28	0.43	0.38	-0.45	1.91e-15	1.96e-14	Under-expressed
RERG	12p12.3	6.47	7.82	1.32	1.1	-1.35	1.94e-15	1.98e-14	Under-expressed
PPP1R14B	11q13.1	11.25	10.45	0.68	0.8	0.8	1.95e-15	2e-14	Over-expressed
FBP1	9q22.32	10.07	11.26	1.24	0.79	-1.19	1.96e-15	2e-14	Under-expressed
EEF1E1	6p24.3	8.67	8.01	0.65	0.52	0.66	2.03e-15	2.08e-14	Over-expressed
GTF3C5	9q34.13	10.31	9.75	0.57	0.38	0.55	2.03e-15	2.08e-14	Over-expressed
DHRS12	13q14.3	7.21	7.95	0.76	0.52	-0.73	2.05e-15	2.09e-14	Under-expressed
MTHFD1L	6q25.1	9.46	8.82	0.6	0.58	0.64	2.05e-15	2.09e-14	Over-expressed
CLDN2	Xq22.3	4.92	8.22	2.79	3.35	-3.3	2.06e-15	2.1e-14	Under-expressed
TMEM65	8q24.13	9.34	8.4	0.93	0.74	0.94	2.08e-15	2.11e-14	Over-expressed
JPT1	17q25.1	11.82	10.95	0.77	0.85	0.87	2.08e-15	2.12e-14	Over-expressed
GALNT12	9q22.33	8.6	9.76	1.2	0.8	-1.16	2.1e-15	2.13e-14	Under-expressed
KANK2	19p13.2	10.27	10.99	0.69	0.61	-0.72	2.12e-15	2.15e-14	Under-expressed
SLC15A2	3q13.33	7.62	9.19	1.6	1.18	-1.58	2.14e-15	2.17e-14	Under-expressed
CHAC2	2p16.2	6.55	5.64	0.86	0.81	0.91	2.17e-15	2.21e-14	Over-expressed
RBMS2	12q13.3	10	10.68	0.7	0.49	-0.68	2.18e-15	2.21e-14	Under-expressed
CCDC77	12p13.33	7.65	6.93	0.74	0.49	0.72	2.18e-15	2.21e-14	Over-expressed
PAM	5q21.1	11.6	12.51	0.89	0.73	-0.9	2.2e-15	2.22e-14	Under-expressed
HOXA1	7p15.2	4.98	2.88	2.16	1.47	2.1	2.22e-15	2.24e-14	Over-expressed
GLRX5	14q32.13	9.87	9.38	0.48	0.42	0.5	2.36e-15	2.38e-14	Over-expressed
MAMSTR	19q13.33	5.27	3.88	1.44	0.95	1.39	2.37e-15	2.39e-14	Over-expressed
ZFP36	19q13.2	11.23	12.37	0.95	1.18	-1.14	2.43e-15	2.45e-14	Under-expressed
ADCY9	16p13.3	9.1	10.1	0.98	0.83	-1	2.43e-15	2.45e-14	Under-expressed
SULT1A1	16p11.2	8.34	9.55	1.26	0.82	-1.21	2.55e-15	2.57e-14	Under-expressed
CRTAP	3p22.3	11.19	11.81	0.65	0.39	-0.61	2.61e-15	2.63e-14	Under-expressed
BOLA2	16p11.2	10.56	9.84	0.71	0.59	0.72	2.76e-15	2.77e-14	Over-expressed
PSMB7	9q33.3	11.04	10.49	0.54	0.46	0.55	2.77e-15	2.79e-14	Over-expressed
RAB10	2p23.3	12.07	11.54	0.56	0.35	0.53	2.79e-15	2.8e-14	Over-expressed
HMCN1	1q25.3-q31.1	8.02	9.51	1.43	1.29	-1.49	2.8e-15	2.81e-14	Under-expressed
STRAP	12p12.3	11.38	10.67	0.76	0.42	0.71	2.83e-15	2.84e-14	Over-expressed
ANKLE2	12q24.33	10.84	10.33	0.49	0.42	0.51	2.86e-15	2.87e-14	Over-expressed
RPP30	10q23.31	8.86	8.44	0.42	0.33	0.42	2.87e-15	2.88e-14	Over-expressed
MXD4	4p16.3	10.22	10.85	0.6	0.57	-0.63	2.89e-15	2.89e-14	Under-expressed
DLEU2	13q14.2	6.26	5.29	0.99	0.74	0.97	2.92e-15	2.92e-14	Over-expressed
HNRNPA2B1	7p15.2	13.91	13.52	0.4	0.31	0.39	2.92e-15	2.92e-14	Over-expressed
ESAM	11q24.2	9.03	10.05	0.92	0.96	-1.02	2.94e-15	2.94e-14	Under-expressed
SRSF2	17q25.1	11.95	11.61	0.32	0.32	0.34	3e-15	3e-14	Over-expressed
DBN1	5q35.3	11.36	10.49	0.7	0.93	0.87	3.01e-15	3e-14	Over-expressed
NDUFA9	12p13.32	10.52	9.84	0.71	0.48	0.68	3.04e-15	3.03e-14	Over-expressed
MIR4697HG	11q25	4.81	7.22	2.42	1.9	-2.41	3.09e-15	3.07e-14	Under-expressed
ALDH3B1	11q13.2	9.85	11.37	1.53	1.2	-1.52	3.1e-15	3.09e-14	Under-expressed
ZNF441	19p13.2	6.34	7.1	0.73	0.66	-0.76	3.2e-15	3.18e-14	Under-expressed
APEX2	Xp11.21	9.6	9.12	0.45	0.45	0.49	3.25e-15	3.23e-14	Over-expressed
SF3B4	1q21.2	11.36	10.83	0.5	0.46	0.52	3.29e-15	3.26e-14	Over-expressed
FLRT3	20p12.1	8.14	10.04	1.94	1.41	-1.9	3.34e-15	3.31e-14	Under-expressed
DSP	6p24.3	13.19	11.65	1.35	1.54	1.55	3.34e-15	3.31e-14	Over-expressed
COLEC12	18p11.32	8.07	9.6	1.44	1.41	-1.54	3.36e-15	3.33e-14	Under-expressed
NUDT12	5q21.2	7.65	8.65	1.05	0.68	-1	3.39e-15	3.36e-14	Under-expressed
UBE2V1	20q13.13	11.67	11.26	0.39	0.35	0.4	3.41e-15	3.37e-14	Over-expressed
USP14	18p11.32	10.66	10.12	0.54	0.43	0.54	3.5e-15	3.46e-14	Over-expressed
PRDM6	5q23.2	4.64	5.86	1.24	0.93	-1.22	3.58e-15	3.54e-14	Under-expressed
IPO4	14q12	10.54	9.83	0.73	0.52	0.71	3.76e-15	3.71e-14	Over-expressed
SLC44A3	1p21.3	8.2	9.16	0.94	0.81	-0.96	3.79e-15	3.74e-14	Under-expressed
SUPV3L1	10q22.1	9.16	8.71	0.45	0.38	0.46	3.81e-15	3.76e-14	Over-expressed
ADGRE5	19p13.12	10.59	11.54	0.92	0.83	-0.95	3.85e-15	3.79e-14	Under-expressed
BAIAP2	17q25.3	9.94	10.94	1.05	0.67	-0.99	3.93e-15	3.87e-14	Under-expressed
HAUS5	19q13.12	9.04	8.24	0.82	0.59	0.8	3.94e-15	3.87e-14	Over-expressed
DNM1L	12p11.21	10.54	9.95	0.64	0.36	0.59	4.21e-15	4.13e-14	Over-expressed
LPL	8p21.3	8.01	9.99	1.92	1.71	-1.97	4.35e-15	4.27e-14	Under-expressed
ECHDC2	1p32.3	8.89	9.93	1.1	0.72	-1.04	4.37e-15	4.29e-14	Under-expressed
SH3BGRL2	6q14.1	9.51	10.75	1.3	0.87	-1.24	4.51e-15	4.42e-14	Under-expressed
FBL	19q13.2	11.4	10.77	0.67	0.43	0.63	4.56e-15	4.47e-14	Over-expressed
ENOPH1	4q21.22	10.22	9.72	0.51	0.39	0.5	4.59e-15	4.5e-14	Over-expressed
CXCL16	17p13.2	10.88	11.82	1	0.58	-0.94	4.64e-15	4.54e-14	Under-expressed
ATP2A1	16p11.2	3.86	2.37	1.37	1.4	1.49	4.72e-15	4.62e-14	Over-expressed
RASGRP4	19q13.2	4.52	5.76	1.13	1.2	-1.24	4.79e-15	4.68e-14	Under-expressed
TDRD10	1q21.3	4.01	6.28	2.37	1.62	-2.27	4.83e-15	4.71e-14	Under-expressed
PSMC3	11p11.2	11.4	10.95	0.45	0.38	0.46	4.85e-15	4.74e-14	Over-expressed
YARS2	12p11.21	8.74	8.12	0.67	0.39	0.62	4.96e-15	4.83e-14	Over-expressed
RUFY1	5q35.3	9.83	10.32	0.49	0.39	-0.49	4.97e-15	4.85e-14	Under-expressed
MAT2B	5q34	10.33	10.94	0.61	0.5	-0.61	5.02e-15	4.89e-14	Under-expressed
CLUAP1	16p13.3	8.34	8.91	0.54	0.5	-0.56	5.06e-15	4.92e-14	Under-expressed
TBX2	17q23.2	8.09	9.21	1.05	1.04	-1.12	5.13e-15	4.98e-14	Under-expressed
DAAM2	6p21.2	7.88	9.49	1.63	1.29	-1.61	5.23e-15	5.08e-14	Under-expressed
SAAL1	11p15.1	7.74	7.07	0.69	0.51	0.67	5.24e-15	5.09e-14	Over-expressed
DARS2	1q25.1	9.72	9.01	0.65	0.67	0.71	5.25e-15	5.09e-14	Over-expressed
DDX23	12q13.12	11.7	11.28	0.44	0.29	0.42	5.28e-15	5.12e-14	Over-expressed
KLF9	9q21.12	9.51	10.3	0.72	0.77	-0.79	5.32e-15	5.15e-14	Under-expressed
LRRC1	6p12.1	9.31	8.65	0.63	0.59	0.66	5.32e-15	5.15e-14	Over-expressed
FAM114A2	5q33.2	8.23	8.73	0.48	0.45	-0.5	5.39e-15	5.22e-14	Under-expressed
JAM2	21q21.3	5.86	6.85	0.92	0.93	-0.99	5.57e-15	5.39e-14	Under-expressed
SIDT2	11q23.3	9.75	10.37	0.63	0.49	-0.62	5.58e-15	5.39e-14	Under-expressed
INTS8	8q22.1	9.94	9.4	0.56	0.42	0.54	5.65e-15	5.46e-14	Over-expressed
CEP152	15q21.1	6.82	5.93	0.9	0.73	0.9	5.75e-15	5.55e-14	Over-expressed
ST5	11p15.4	10.28	10.99	0.74	0.52	-0.71	5.78e-15	5.58e-14	Under-expressed
SNHG17	20q11.23	8.92	8.09	0.82	0.73	0.84	5.8e-15	5.59e-14	Over-expressed
MGRN1	16p13.3	10.88	11.53	0.59	0.64	-0.65	5.91e-15	5.69e-14	Under-expressed
CLDN18	3q22.3	5.53	9.24	3.54	3.38	-3.71	5.92e-15	5.7e-14	Under-expressed
CCT4	2p15	12.08	11.49	0.62	0.42	0.59	5.93e-15	5.71e-14	Over-expressed
FRAT1	10q24.1	6.66	7.54	0.86	0.75	-0.87	5.96e-15	5.72e-14	Under-expressed
UCHL3	13q22.2	8.77	8.12	0.63	0.57	0.65	6e-15	5.76e-14	Over-expressed
SLC25A23	19p13.3	10.47	11.16	0.73	0.49	-0.69	6.05e-15	5.8e-14	Under-expressed
HEXA-AS1	15q23	2.81	4.02	1.21	1.01	-1.21	6.18e-15	5.93e-14	Under-expressed
POLR3GL	1q21.1	8.8	9.44	0.64	0.53	-0.64	6.28e-15	6.02e-14	Under-expressed
CUBN	10p13	4.1	5.28	1.06	1.18	-1.18	6.59e-15	6.31e-14	Under-expressed
CSRNP1	3p22.2	9.37	10.21	0.68	0.91	-0.84	6.65e-15	6.37e-14	Under-expressed
LBR	1q42.12	10.85	10.25	0.59	0.5	0.59	6.67e-15	6.38e-14	Over-expressed
TMEM38B	9q31.2	7.8	6.81	1.01	0.79	0.99	6.68e-15	6.38e-14	Over-expressed
PREB	2p23.3	10.71	10.25	0.47	0.37	0.46	6.7e-15	6.4e-14	Over-expressed
GSN	9q33.2	12.58	13.42	0.77	0.82	-0.84	6.92e-15	6.61e-14	Under-expressed
C3ORF62	3p21.31	6.51	7.24	0.72	0.61	-0.72	7.12e-15	6.79e-14	Under-expressed
SRPK1	6p21.31	11.07	10.48	0.57	0.52	0.58	7.14e-15	6.8e-14	Over-expressed
WWC1	5q34	9.84	10.56	0.65	0.7	-0.72	7.17e-15	6.83e-14	Under-expressed
UNC13B	9p13.3	10.54	11.6	1.07	0.88	-1.06	7.29e-15	6.93e-14	Under-expressed
MTERF3	8q22.1	8.68	8.08	0.59	0.51	0.6	7.31e-15	6.96e-14	Over-expressed
RPS6KA1	1p36.11	10.56	11.12	0.54	0.51	-0.56	7.43e-15	7.06e-14	Under-expressed
ANKFY1	17p13.2	10.3	10.77	0.45	0.43	-0.47	7.85e-15	7.45e-14	Under-expressed
SSBP1	7q34	10.41	9.86	0.54	0.48	0.55	7.9e-15	7.5e-14	Over-expressed
SLC22A5	5q31.1	7.63	8.23	0.64	0.44	-0.6	7.91e-15	7.5e-14	Under-expressed
JMJD7-PLA2G4B	15q15.1	8.33	9.18	0.83	0.76	-0.85	8.38e-15	7.94e-14	Under-expressed
SIGMAR1	9p13.3	10.53	9.95	0.58	0.47	0.58	8.46e-15	8.02e-14	Over-expressed
SPG11	15q21.1	10.06	10.61	0.57	0.43	-0.55	8.62e-15	8.16e-14	Under-expressed
CA13	8q21.2	6.85	8.11	1.3	0.99	-1.26	8.63e-15	8.16e-14	Under-expressed
POLD3	11q13.4	9.2	8.69	0.54	0.36	0.51	8.69e-15	8.22e-14	Over-expressed
MYH11	16p13.11	9.26	11.06	1.82	1.49	-1.8	8.84e-15	8.35e-14	Under-expressed
HLA-DPB1	6p21.32	11.61	12.93	1.33	1.13	-1.33	8.94e-15	8.43e-14	Under-expressed
TCEA3	1p36.12	9.3	10.62	1.45	0.8	-1.32	8.96e-15	8.45e-14	Under-expressed
GFM1	3q25.32	10.33	9.81	0.55	0.38	0.52	9.02e-15	8.49e-14	Over-expressed
ACYP1	14q24.3	6.61	5.66	0.98	0.71	0.94	9.02e-15	8.49e-14	Over-expressed
AGER	6p21.32	7.4	9.87	2.33	2.32	-2.46	9.03e-15	8.5e-14	Under-expressed
PRIM2	6p11.2	7.99	7.16	0.73	0.86	0.84	9.12e-15	8.58e-14	Over-expressed
RALGPS1	9q33.3	7.72	8.59	0.92	0.61	-0.86	9.15e-15	8.6e-14	Under-expressed
UBA6	4q13.2	10.11	9.57	0.57	0.42	0.54	9.98e-15	9.38e-14	Over-expressed
CCNG1	5q34	9.99	10.79	0.77	0.74	-0.8	1.02e-14	9.58e-14	Under-expressed
FBXO3	11p13	8.83	9.38	0.57	0.42	-0.55	1.03e-14	9.63e-14	Under-expressed
SUPT16H	14q11.2	11.65	11.07	0.63	0.38	0.58	1.05e-14	9.87e-14	Over-expressed
ACCS	11p11.2	7.32	8.49	1.22	0.91	-1.17	1.06e-14	9.91e-14	Under-expressed
FBLN5	14q32.12	8.94	10.16	1.29	0.91	-1.22	1.08e-14	1.01e-13	Under-expressed
IFT140	16p13.3	8.83	9.7	0.83	0.81	-0.87	1.09e-14	1.02e-13	Under-expressed
IMMT	2p11.2|2	11	10.62	0.41	0.26	0.38	1.09e-14	1.02e-13	Over-expressed
MRPL21	11q13.3	9.45	8.77	0.73	0.48	0.68	1.11e-14	1.04e-13	Over-expressed
SLC12A8	3q21.2	9.03	8.06	0.88	0.96	0.96	1.11e-14	1.04e-13	Over-expressed
PNO1	2p14	9.48	8.87	0.62	0.49	0.61	1.14e-14	1.06e-13	Over-expressed
AMY2B	1p21.1	6.23	7.91	1.72	1.39	-1.68	1.14e-14	1.06e-13	Under-expressed
PHGDH	1p12	9.64	7.81	1.93	1.36	1.83	1.14e-14	1.06e-13	Over-expressed
MARCKSL1	1p35.1	12.33	11.4	0.8	0.99	0.94	1.17e-14	1.09e-13	Over-expressed
SEMA4A	1q22	9.36	10.32	0.95	0.86	-0.96	1.17e-14	1.09e-13	Under-expressed
RPE	2q34	9.82	9.31	0.53	0.4	0.51	1.17e-14	1.09e-13	Over-expressed
CRTAC1	10q24.2	6.3	8.98	2.91	1.77	-2.68	1.18e-14	1.1e-13	Under-expressed
APOBEC3B	22q13.1	7.88	6.04	1.97	1.28	1.84	1.19e-14	1.1e-13	Over-expressed
DCLRE1B	1p13.2	8.17	7.62	0.55	0.49	0.55	1.19e-14	1.1e-13	Over-expressed
FUCA2	6q24.2	10.88	10.27	0.61	0.51	0.61	1.2e-14	1.11e-13	Over-expressed
MXD3	5q35.3	7.98	7.24	0.73	0.65	0.74	1.2e-14	1.11e-13	Over-expressed
CDS1	4q21.23	9.58	10.28	0.71	0.57	-0.69	1.2e-14	1.11e-13	Under-expressed
RRP36	6p21.1	9.89	9.38	0.52	0.41	0.51	1.21e-14	1.12e-13	Over-expressed
EPS8	12p12.3	10.58	11.58	1.06	0.72	-1	1.21e-14	1.12e-13	Under-expressed
PALMD	1p21.2	6.92	8.05	1.13	0.97	-1.13	1.23e-14	1.14e-13	Under-expressed
CPEB2	4p15.32	8.34	9.11	0.83	0.53	-0.77	1.29e-14	1.2e-13	Under-expressed
ZNF75D	Xq26.3	8.15	8.84	0.72	0.55	-0.69	1.3e-14	1.2e-13	Under-expressed
MZT1	13q21.33	9.26	8.5	0.8	0.59	0.76	1.31e-14	1.2e-13	Over-expressed
PRPF40A	2q23.3	11.31	10.89	0.44	0.3	0.42	1.32e-14	1.22e-13	Over-expressed
ZDHHC3	3p21.31	10.52	11.1	0.52	0.59	-0.58	1.37e-14	1.26e-13	Under-expressed
MTCH2	11p11.2	10.82	10.34	0.49	0.41	0.48	1.37e-14	1.26e-13	Over-expressed
FAM122A	9q21.11	8.28	8.72	0.47	0.31	-0.44	1.39e-14	1.28e-13	Under-expressed
HHAT	1q32.2	7.3	8.37	1.17	0.69	-1.07	1.45e-14	1.34e-13	Under-expressed
SLC44A4	6p21.33	9.96	11.73	1.96	1.09	-1.77	1.49e-14	1.37e-13	Under-expressed
PDCL3	2q11.2	9.12	8.62	0.5	0.45	0.5	1.52e-14	1.39e-13	Over-expressed
SAE1	19q13.32	11.06	10.57	0.51	0.37	0.49	1.53e-14	1.4e-13	Over-expressed
QSOX2	9q34.3	9.33	8.71	0.66	0.46	0.62	1.58e-14	1.44e-13	Over-expressed
PPM1M	3p21.2	8.61	9.29	0.72	0.54	-0.69	1.59e-14	1.46e-13	Under-expressed
ZFP69B	1p34.2	5.7	4.89	0.77	0.79	0.81	1.6e-14	1.46e-13	Over-expressed
CLDN23	8p23.1	7.69	8.63	0.91	0.89	-0.94	1.62e-14	1.48e-13	Under-expressed
ELK1	Xp11.23	9.79	9.33	0.44	0.43	0.46	1.63e-14	1.49e-13	Over-expressed
BBS4	15q24.1	8.1	8.73	0.61	0.56	-0.62	1.64e-14	1.5e-13	Under-expressed
C5ORF49	5p15.31	4.35	6.38	1.98	1.87	-2.03	1.64e-14	1.5e-13	Under-expressed
USP39	2p11.2	10.56	10.14	0.41	0.39	0.42	1.65e-14	1.5e-13	Over-expressed
FGFR1OP	6q27	7.84	7.21	0.64	0.55	0.63	1.65e-14	1.5e-13	Over-expressed
DNAJC11	1p36.31	10.28	9.89	0.42	0.29	0.39	1.68e-14	1.53e-13	Over-expressed
OLA1	2q31.1	10.91	10.35	0.55	0.52	0.56	1.69e-14	1.54e-13	Over-expressed
GATC	12q24.31	5.61	4.8	0.72	0.83	0.81	1.69e-14	1.54e-13	Over-expressed
CD34	1q32.2	9.24	10.05	0.75	0.79	-0.81	1.71e-14	1.55e-13	Under-expressed
GPR108	19p13.3	10.05	10.59	0.56	0.4	-0.53	1.73e-14	1.57e-13	Under-expressed
BBS2	16q13	8.94	9.46	0.48	0.51	-0.52	1.74e-14	1.58e-13	Under-expressed
SLC25A30	13q14.13	7.98	8.59	0.65	0.46	-0.61	1.76e-14	1.6e-13	Under-expressed
ANP32E	1q21.2	11.45	10.56	0.83	0.89	0.89	1.79e-14	1.62e-13	Over-expressed
RPS27L	15q22.2	9.39	10.13	0.75	0.64	-0.74	1.8e-14	1.63e-13	Under-expressed
TAF11	6p21.31	9.54	8.98	0.59	0.4	0.55	1.81e-14	1.64e-13	Over-expressed
CYYR1	21q21.3	7.3	8.12	0.78	0.79	-0.82	1.82e-14	1.65e-13	Under-expressed
KIAA1109	4q27	9.86	10.59	0.71	0.68	-0.73	1.86e-14	1.69e-13	Under-expressed
MEGF9	9q33.2	10.01	10.99	0.96	0.91	-0.98	1.88e-14	1.7e-13	Under-expressed
IGF2BP2	3q27.2	8.98	7.36	1.57	1.53	1.62	1.89e-14	1.7e-13	Over-expressed
FGD1	Xp11.22	8.29	7.23	1.11	0.85	1.06	1.89e-14	1.7e-13	Over-expressed
LRRN3	7q31.1	3.64	5.23	1.63	1.36	-1.59	1.92e-14	1.73e-13	Under-expressed
PTMA	2q37.1	14.41	13.96	0.44	0.41	0.45	1.95e-14	1.76e-13	Over-expressed
GIN1	5q21.1	6.36	6.84	0.46	0.45	-0.48	2.04e-14	1.83e-13	Under-expressed
KIF1C	17p13.2	11.01	11.64	0.6	0.61	-0.63	2.05e-14	1.84e-13	Under-expressed
ITM2A	Xq21.1	7.46	8.6	1.18	0.92	-1.13	2.05e-14	1.84e-13	Under-expressed
C20ORF194	20p13	8.19	8.96	0.78	0.67	-0.77	2.09e-14	1.88e-13	Under-expressed
TPM3	1q21.3	13.45	12.99	0.48	0.37	0.46	2.11e-14	1.89e-13	Over-expressed
PPT2	6p21.32	8.13	7.24	0.88	0.8	0.89	2.11e-14	1.89e-13	Over-expressed
MCRS1	12q13.12	10.39	9.93	0.49	0.36	0.46	2.14e-14	1.92e-13	Over-expressed
CBR4	4q32.3	8.2	8.73	0.54	0.46	-0.53	2.18e-14	1.96e-13	Under-expressed
G2E3	14q12	9.08	8.21	0.96	0.55	0.87	2.19e-14	1.96e-13	Over-expressed
PIGW	17q12	8.21	7.64	0.6	0.46	0.57	2.19e-14	1.97e-13	Over-expressed
ARID4A	14q23.1	8.55	9.12	0.58	0.52	-0.58	2.2e-14	1.97e-13	Under-expressed
IDUA	4p16.3	7.56	8.66	1.05	1.06	-1.1	2.22e-14	1.98e-13	Under-expressed
GNAQ	9q21.2	10.27	10.87	0.62	0.52	-0.6	2.22e-14	1.99e-13	Under-expressed
HDAC11	3p25.1	8.48	9.22	0.78	0.57	-0.74	2.23e-14	1.99e-13	Under-expressed
AP2S1	19q13.32	10.58	10.07	0.5	0.46	0.51	2.34e-14	2.09e-13	Over-expressed
KIAA1671	22q11.23	10.06	10.82	0.8	0.63	-0.76	2.34e-14	2.09e-13	Under-expressed
SCAPER	15q24.3	7.82	8.5	0.72	0.53	-0.68	2.36e-14	2.1e-13	Under-expressed
LTV1	6q24.2	9.29	8.79	0.51	0.42	0.5	2.36e-14	2.11e-13	Over-expressed
ZNF25	10p11.21	7.33	7.91	0.59	0.52	-0.58	2.39e-14	2.13e-13	Under-expressed
EBNA1BP2	1p34.2	10.5	10	0.53	0.39	0.49	2.41e-14	2.14e-13	Over-expressed
SEC23A	14q21.1	10.61	9.85	0.8	0.61	0.76	2.43e-14	2.16e-13	Over-expressed
RPN1	3q21.3	13.21	12.76	0.47	0.38	0.45	2.43e-14	2.16e-13	Over-expressed
HSD17B13	4q22.1	2.64	4.74	1.84	2.24	-2.09	2.49e-14	2.21e-13	Under-expressed
TRIM23	5q12.3	7.79	8.36	0.56	0.52	-0.57	2.58e-14	2.29e-13	Under-expressed
PSME3	17q21.31	11.47	11.06	0.44	0.33	0.41	2.65e-14	2.35e-13	Over-expressed
NFATC3	16q22.1	9.25	9.81	0.58	0.45	-0.56	2.67e-14	2.37e-13	Under-expressed
TDRP	8p23.3	8.3	9.3	1.06	0.79	-1	2.68e-14	2.37e-13	Under-expressed
DNAAF5	7p22.3	10.13	9.56	0.61	0.42	0.56	2.73e-14	2.41e-13	Over-expressed
SERPINA1	14q32.13	12.3	14.25	2.02	1.62	-1.94	2.77e-14	2.45e-13	Under-expressed
PDCD2L	19q13.11	8.02	7.29	0.72	0.69	0.73	2.84e-14	2.51e-13	Over-expressed
BARD1	2q35	6.88	5.76	1.08	1.08	1.12	2.88e-14	2.54e-13	Over-expressed
TMEFF1	9q31.1	6.31	5.08	1.36	0.82	1.23	2.91e-14	2.57e-13	Over-expressed
TBC1D2	9q22.33	9.36	10.34	0.89	1.03	-0.99	2.97e-14	2.62e-13	Under-expressed
HLA-DOA	6p21.32	9.16	10.51	1.32	1.28	-1.35	2.99e-14	2.64e-13	Under-expressed
ARPC1A	7q22.1	11.84	11.24	0.67	0.41	0.61	3.06e-14	2.69e-13	Over-expressed
GMPR	6p22.3	6.67	7.91	1.33	0.95	-1.24	3.07e-14	2.71e-13	Under-expressed
ITGB6	2q24.2	10.41	11.92	1.61	1.17	-1.51	3.08e-14	2.71e-13	Under-expressed
SYBU	8q23.2	7.47	9.19	1.67	1.64	-1.72	3.13e-14	2.75e-13	Under-expressed
MR1	1q25.3	7.91	8.72	0.85	0.68	-0.81	3.13e-14	2.75e-13	Under-expressed
ARHGEF12	11q23.3	11.64	12.22	0.62	0.45	-0.58	3.14e-14	2.76e-13	Under-expressed
FAM184A	6q22.31	6.09	7.75	1.8	1.24	-1.66	3.14e-14	2.76e-13	Under-expressed
MEX3A	1q22	9.34	7.8	1.53	1.43	1.54	3.15e-14	2.76e-13	Over-expressed
MTX1	1q22	10.18	9.6	0.57	0.55	0.58	3.43e-14	3.01e-13	Over-expressed
ELOVL6	4q25	8.27	6.66	1.45	1.7	1.61	3.44e-14	3.02e-13	Over-expressed
ARHGEF15	17p13.1	6.8	7.8	0.97	0.97	-1	3.46e-14	3.03e-13	Under-expressed
PTGES3	12q13.3|12	12.92	12.4	0.57	0.38	0.52	3.52e-14	3.08e-13	Over-expressed
WHAMM	15q25.2	7.93	8.43	0.54	0.38	-0.5	3.61e-14	3.16e-13	Under-expressed
CAB39L	13q14.2	7.41	8.24	0.86	0.71	-0.83	3.66e-14	3.2e-13	Under-expressed
SH3BP1	22q13.1	9.09	8.34	0.61	0.86	0.75	3.67e-14	3.21e-13	Over-expressed
TBX5	12q24.21	6.26	7.59	1.42	1.02	-1.32	3.69e-14	3.22e-13	Under-expressed
PRELP	1q32.1	9.36	10.77	1.48	1.18	-1.41	3.7e-14	3.23e-13	Under-expressed
ANKS6	9q22.33	8.92	9.58	0.68	0.56	-0.65	3.74e-14	3.26e-13	Under-expressed
MPLKIP	7p14.1	9.14	8.56	0.6	0.48	0.57	3.75e-14	3.26e-13	Over-expressed
MAGI3	1p13.2	9	9.95	0.98	0.84	-0.95	3.77e-14	3.28e-13	Under-expressed
SERINC1	6q22.31	11.6	12.12	0.54	0.45	-0.52	3.78e-14	3.29e-13	Under-expressed
PREPL	2p21	10.2	10.75	0.58	0.47	-0.55	3.81e-14	3.32e-13	Under-expressed
RCBTB2	13q14.2	7.33	8.1	0.78	0.68	-0.77	3.81e-14	3.32e-13	Under-expressed
SORBS2	4q35.1	8.27	9.93	1.81	1.25	-1.67	3.84e-14	3.33e-13	Under-expressed
ABCC3	17q21.33	10.9	12.48	1.74	1.12	-1.58	3.84e-14	3.34e-13	Under-expressed
RBM42	19q13.12	10.84	10.2	0.65	0.57	0.64	3.85e-14	3.34e-13	Over-expressed
MRPL2	6p21.1	9.45	8.89	0.59	0.44	0.56	3.87e-14	3.36e-13	Over-expressed
VTA1	6q24.1-q24.2	9.94	9.44	0.52	0.44	0.51	3.9e-14	3.38e-13	Over-expressed
AP2A2	11p15.5	10.66	11.14	0.49	0.44	-0.48	3.93e-14	3.4e-13	Under-expressed
ADRA2A	10q25.2	5.9	7.84	1.89	1.88	-1.94	3.94e-14	3.41e-13	Under-expressed
EID1	15q21.1	11.11	11.57	0.47	0.42	-0.46	4.06e-14	3.51e-13	Under-expressed
GPD1	12q13.12	4.13	6.16	2.02	1.9	-2.03	4.19e-14	3.62e-13	Under-expressed
OCLN	5q13.2	9.03	10.1	1.18	0.77	-1.07	4.22e-14	3.64e-13	Under-expressed
JADE2	5q31.1	9.79	10.53	0.76	0.66	-0.74	4.23e-14	3.65e-13	Under-expressed
SH3RF1	4q32.3-q33	9.5	10.2	0.72	0.62	-0.7	4.33e-14	3.73e-13	Under-expressed
PID1	2q36.3	6.86	8.24	1.47	1.09	-1.37	4.34e-14	3.74e-13	Under-expressed
ZNF540	19q13.12	4.8	6.07	1.38	0.95	-1.27	4.4e-14	3.79e-13	Under-expressed
EIF2S1	14q23.3	10.73	10.22	0.54	0.4	0.5	4.43e-14	3.81e-13	Over-expressed
BFAR	16p13.12	10.6	11.19	0.5	0.67	-0.59	4.48e-14	3.85e-13	Under-expressed
IRX3	16q12.2	8.53	10.15	1.76	1.2	-1.61	4.56e-14	3.92e-13	Under-expressed
PLIN5	19p13.3	4.99	6.69	1.8	1.42	-1.7	4.74e-14	4.07e-13	Under-expressed
FIP1L1	4q12	9.68	9.16	0.58	0.34	0.52	4.81e-14	4.13e-13	Over-expressed
WBP11	12p12.3	11.02	10.52	0.56	0.32	0.49	4.89e-14	4.19e-13	Over-expressed
GNRHR2	1q21.1	7.96	8.61	0.7	0.53	-0.65	4.9e-14	4.2e-13	Under-expressed
SLC38A1	12q13.11	11.49	10.39	1.12	1.02	1.11	4.94e-14	4.23e-13	Over-expressed
SENP2	3q27.2	9.87	9.32	0.62	0.38	0.56	4.99e-14	4.27e-13	Over-expressed
HDHD2	18q21.1	8.79	9.33	0.61	0.38	-0.54	5.04e-14	4.31e-13	Under-expressed
SLC25A10	17q25.3	10.08	9.24	0.82	0.82	0.84	5.04e-14	4.31e-13	Over-expressed
VPS13D	1p36.22-p36.21	10.12	10.74	0.66	0.52	-0.63	5.06e-14	4.33e-13	Under-expressed
SLU7	5q33.3	9.71	10.16	0.47	0.38	-0.44	5.14e-14	4.39e-13	Under-expressed
COQ3	6q16.2	7.08	6.4	0.75	0.5	0.68	5.2e-14	4.44e-13	Over-expressed
TUBB4A	19p13.3	7.18	5.84	1.43	1.06	1.33	5.27e-14	4.5e-13	Over-expressed
ALAD	9q32	9.8	10.32	0.53	0.47	-0.52	5.31e-14	4.53e-13	Under-expressed
C5ORF22	5p13.3	9.81	9.24	0.62	0.43	0.57	5.48e-14	4.67e-13	Over-expressed
CERKL	2q31.3	6.4	7.63	1.28	1.1	-1.24	5.62e-14	4.79e-13	Under-expressed
MFSD2A	1p34.2	8.56	9.92	1.43	1.16	-1.36	5.63e-14	4.79e-13	Under-expressed
STK17B	2q32.3	10.26	10.97	0.73	0.64	-0.71	5.66e-14	4.82e-13	Under-expressed
ZNF396	18q12.2	4.99	5.82	0.92	0.64	-0.84	5.68e-14	4.83e-13	Under-expressed
TPK1	7q35	5.59	6.59	1.02	0.91	-1	5.8e-14	4.93e-13	Under-expressed
DNAH14	1q42.12	7.16	6.31	0.75	0.94	0.85	6.08e-14	5.16e-13	Over-expressed
FOXK2	17q25.3	10.93	10.46	0.49	0.41	0.47	6.1e-14	5.18e-13	Over-expressed
ZNF131	5p12	9.34	8.76	0.64	0.44	0.58	6.22e-14	5.28e-13	Over-expressed
MBNL2	13q32.1	10.04	10.62	0.62	0.47	-0.58	6.46e-14	5.48e-13	Under-expressed
HLA-DRB5	6p21.32	10.31	11.98	1.69	1.55	-1.67	6.61e-14	5.6e-13	Under-expressed
TPI1P2	7q32.1	4.41	3.52	0.95	0.76	0.9	6.61e-14	5.6e-13	Over-expressed
PDE4C	19p13.11	5.25	7.03	1.83	1.61	-1.78	6.65e-14	5.62e-13	Under-expressed
TBRG1	11q24.2	9.4	9.86	0.48	0.38	-0.45	6.77e-14	5.73e-13	Under-expressed
FANCC	9q22.32	8.09	7.46	0.7	0.47	0.64	6.78e-14	5.73e-13	Over-expressed
ARHGEF17	11q13.4	9.83	10.61	0.84	0.61	-0.77	6.82e-14	5.76e-13	Under-expressed
STRN4	19q13.32	11	10.51	0.5	0.44	0.48	6.88e-14	5.8e-13	Over-expressed
ZMYND15	17p13.2	5.77	6.97	1.31	0.94	-1.21	7.11e-14	5.99e-13	Under-expressed
SEPHS1	10p13	10.18	9.7	0.55	0.32	0.48	7.15e-14	6.03e-13	Over-expressed
PPP1CC	12q24.11	11.67	11.19	0.53	0.37	0.48	7.18e-14	6.05e-13	Over-expressed
ABHD14A	3p21.2	8.01	8.86	0.88	0.78	-0.85	7.26e-14	6.11e-13	Under-expressed
SENP8	15q23	5.37	6.04	0.72	0.53	-0.66	7.27e-14	6.12e-13	Under-expressed
NOC2L	1p36.33	11.32	10.77	0.56	0.51	0.55	7.42e-14	6.24e-13	Over-expressed
TMEM91	19q13.2	6.9	7.98	1.06	1.07	-1.08	7.48e-14	6.29e-13	Under-expressed
FKBP10	17q21.2	11.48	10.1	1.42	1.25	1.38	7.62e-14	6.4e-13	Over-expressed
RILPL2	12q24.31	8.41	9.04	0.66	0.58	-0.64	7.64e-14	6.41e-13	Under-expressed
CC2D2A	4p15.32	7.66	8.49	0.81	0.82	-0.83	7.8e-14	6.55e-13	Under-expressed
TAF2	8q24.12	9.72	9.16	0.6	0.45	0.55	7.97e-14	6.68e-13	Over-expressed
CENPJ	13q12.12-q12.13	7.86	7.08	0.78	0.74	0.78	8.09e-14	6.78e-13	Over-expressed
LMO7	13q22.2	11.52	12.46	1.05	0.69	-0.95	8.1e-14	6.78e-13	Under-expressed
TMEM185B	2q14.2	9.31	8.8	0.56	0.35	0.5	8.14e-14	6.81e-13	Over-expressed
TEX10	9q31.1	8.8	8.26	0.59	0.42	0.54	8.17e-14	6.84e-13	Over-expressed
THSD1	13q14.3	5.7	6.62	0.95	0.83	-0.92	8.19e-14	6.85e-13	Under-expressed
NDUFA12	12q22	9.73	9.21	0.54	0.46	0.52	8.21e-14	6.86e-13	Over-expressed
BCLAF3	Xp22.12	7.24	7.79	0.57	0.5	-0.55	8.35e-14	6.97e-13	Under-expressed
MTPAP	10p11.23	9.23	8.74	0.54	0.37	0.49	8.42e-14	7.03e-13	Over-expressed
PTAR1	9q21.12	9.42	10.01	0.59	0.56	-0.59	8.57e-14	7.15e-13	Under-expressed
RRP1	21q22.3	9.55	9.01	0.56	0.49	0.54	8.62e-14	7.18e-13	Over-expressed
DHX35	20q11.23-q12	8.33	7.81	0.56	0.44	0.52	8.63e-14	7.19e-13	Over-expressed
C11ORF54	11q21	8.99	9.72	0.78	0.63	-0.73	8.8e-14	7.32e-13	Under-expressed
FBXL3	13q22.3	9.56	10.06	0.51	0.47	-0.5	8.87e-14	7.38e-13	Under-expressed
TGFBR3	1p22.1	7.1	8.41	1.37	1.19	-1.32	8.88e-14	7.38e-13	Under-expressed
ATP5F1B	12q13.3	13.6	13.03	0.65	0.37	0.57	8.94e-14	7.42e-13	Over-expressed
N4BP2L1	13q13.1	7.24	8.13	0.92	0.82	-0.9	8.94e-14	7.42e-13	Under-expressed
NRIP2	12p13.33	4.81	5.59	0.81	0.69	-0.77	8.98e-14	7.45e-13	Under-expressed
RMDN3	15q15.1	9.69	10.15	0.46	0.44	-0.46	8.99e-14	7.45e-13	Under-expressed
PTGDS	9q34.3	8.69	10.25	1.69	1.3	-1.57	9.05e-14	7.5e-13	Under-expressed
HSDL2	9q32	9.69	10.31	0.61	0.62	-0.62	9.06e-14	7.5e-13	Under-expressed
TXNDC15	5q31.1	9.81	10.31	0.53	0.45	-0.51	9.87e-14	8.17e-13	Under-expressed
TCTA	3p21.31	9.42	10.1	0.69	0.66	-0.68	9.99e-14	8.26e-13	Under-expressed
GATA6	18q11.2	7.01	8.32	1.21	1.42	-1.31	1e-13	8.27e-13	Under-expressed
ALDH1B1	9p13.1	9.91	9.18	0.76	0.67	0.73	1.01e-13	8.38e-13	Over-expressed
SLC4A4	4q13.3	7.76	9.57	1.98	1.44	-1.81	1.01e-13	8.38e-13	Under-expressed
POLR3G	5q14.3	6.45	5.46	1.06	0.84	0.99	1.02e-13	8.44e-13	Over-expressed
EXOSC9	4q27	8.99	8.55	0.48	0.33	0.43	1.03e-13	8.47e-13	Over-expressed
NBEAL1	2q33.2	6.83	7.87	1.07	0.98	-1.04	1.03e-13	8.5e-13	Under-expressed
CMAHP	6p22.3	7.83	9.18	1.46	1.11	-1.35	1.04e-13	8.53e-13	Under-expressed
SDCCAG8	1q43-q44	8.75	9.29	0.57	0.46	-0.54	1.04e-13	8.6e-13	Under-expressed
RGMB	5q15	8.63	9.32	0.72	0.64	-0.69	1.06e-13	8.69e-13	Under-expressed
CLCN2	3q27.1	7.33	6.53	0.79	0.79	0.8	1.08e-13	8.85e-13	Over-expressed
ORMDL3	17q21.1	10.9	11.49	0.62	0.51	-0.58	1.08e-13	8.91e-13	Under-expressed
PMM1	22q13.2	9.23	10.12	0.75	1.04	-0.89	1.09e-13	8.93e-13	Under-expressed
SPOCK1	5q31.2	7.48	5.41	2.14	1.9	2.07	1.1e-13	9.04e-13	Over-expressed
ZSWIM7	17p12	7.75	8.39	0.68	0.57	-0.64	1.15e-13	9.42e-13	Under-expressed
ZMYND12	1p34.2	5.01	6.27	1.35	1.07	-1.26	1.15e-13	9.43e-13	Under-expressed
SH3D19	4q31.3	10.03	10.6	0.6	0.5	-0.57	1.17e-13	9.55e-13	Under-expressed
IRX5	16q12.2	6.81	8.68	2.2	1.01	-1.86	1.18e-13	9.67e-13	Under-expressed
PAQR4	16p13.3	9.62	8.81	0.83	0.76	0.81	1.18e-13	9.68e-13	Over-expressed
CD74	5q33.1	15.18	16.44	1.35	1.06	-1.26	1.22e-13	9.98e-13	Under-expressed
C15ORF41	15q14	6.99	6.27	0.76	0.64	0.72	1.23e-13	1e-12	Over-expressed
PHTF2	7q11.23-q21.11	9.65	9.05	0.56	0.62	0.59	1.23e-13	1.01e-12	Over-expressed
TPSB2	16p13.3	7.98	9.79	1.88	1.68	-1.81	1.26e-13	1.03e-12	Under-expressed
ARNTL2	12p11.23	7.5	5.87	1.66	1.55	1.63	1.27e-13	1.03e-12	Over-expressed
UFD1	22q11.21	10.38	9.85	0.58	0.41	0.52	1.3e-13	1.06e-12	Over-expressed
PTGES2	9q34.11	10.04	9.5	0.55	0.55	0.55	1.31e-13	1.06e-12	Over-expressed
SAP30	4q34.1	7.33	6.55	0.81	0.75	0.79	1.32e-13	1.07e-12	Over-expressed
MBIP	14q13.3	9.93	11.02	1.21	0.83	-1.09	1.33e-13	1.08e-12	Under-expressed
RAB11FIP2	10q26.11	8.31	8.89	0.55	0.62	-0.58	1.36e-13	1.1e-12	Under-expressed
TOB2P1	6p22.1	5.9	4.77	1.22	0.97	1.13	1.36e-13	1.11e-12	Over-expressed
HLA-DRB1	6p21.32	12.2	13.61	1.52	1.18	-1.4	1.36e-13	1.11e-12	Under-expressed
PIGX	3q29	9.16	8.59	0.63	0.46	0.57	1.39e-13	1.13e-12	Over-expressed
SPIN4	Xq11.1	8.14	7.26	1	0.63	0.88	1.4e-13	1.14e-12	Over-expressed
TRIM22	11p15.4	9.79	10.83	1.15	0.81	-1.03	1.4e-13	1.14e-12	Under-expressed
SCML2	Xp22.13	5.32	3.72	1.87	0.95	1.6	1.41e-13	1.15e-12	Over-expressed
ADGRG2	Xp22.13	4.13	6.04	2.1	1.52	-1.91	1.42e-13	1.15e-12	Under-expressed
KIAA1191	5q35.2	10.9	11.39	0.51	0.47	-0.49	1.42e-13	1.15e-12	Under-expressed
LINC00663	19p13.11	5.31	6.2	0.93	0.82	-0.89	1.45e-13	1.17e-12	Under-expressed
CYP4X1	1p33|1	6.19	8.23	2.34	1.39	-2.04	1.5e-13	1.22e-12	Under-expressed
FSCN1	7p22.1	11.17	9.87	1.43	1.05	1.3	1.52e-13	1.23e-12	Over-expressed
TIMM50	19q13.2	10.23	9.58	0.72	0.52	0.65	1.52e-13	1.23e-12	Over-expressed
MTHFR	1p36.22	9.46	10.12	0.65	0.66	-0.65	1.57e-13	1.27e-12	Under-expressed
SLC47A1	17p11.2	6.44	8.11	1.75	1.53	-1.67	1.57e-13	1.27e-12	Under-expressed
POLK	5q13.3	8.43	8.97	0.56	0.51	-0.55	1.57e-13	1.27e-12	Under-expressed
MAGOHB	12p13.2	8.45	7.77	0.75	0.54	0.68	1.58e-13	1.27e-12	Over-expressed
GGTA1P	9q33.2	6.46	7.52	1.15	0.91	-1.06	1.58e-13	1.27e-12	Under-expressed
RRP1B	21q22.3	10.19	9.73	0.51	0.37	0.46	1.64e-13	1.32e-12	Over-expressed
NISCH	3p21.1	10.31	10.92	0.63	0.57	-0.61	1.64e-13	1.32e-12	Under-expressed
SLC25A4	4q35.1	9.3	9.98	0.75	0.57	-0.68	1.68e-13	1.35e-12	Under-expressed
P2RY14	3q25.1	5.21	6.26	1.1	0.96	-1.05	1.71e-13	1.37e-12	Under-expressed
C11ORF96	11p11.2	8.18	9.39	1.19	1.23	-1.21	1.72e-13	1.38e-12	Under-expressed
CEBPA	19q13.11	8.64	10.04	1.53	1.16	-1.4	1.73e-13	1.39e-12	Under-expressed
CMC2	16q23.2	8.87	8.25	0.67	0.52	0.61	1.73e-13	1.39e-12	Over-expressed
THUMPD1	16p12.3	10.03	10.42	0.4	0.37	-0.39	1.73e-13	1.39e-12	Under-expressed
C19ORF57	19p13.12	5.64	4.32	1.44	1.12	1.32	1.75e-13	1.4e-12	Over-expressed
GALNT11	7q36.1|7q36.1	9.97	10.62	0.68	0.61	-0.65	1.76e-13	1.41e-12	Under-expressed
TCOF1	5q32-q33.1	10.51	9.92	0.62	0.54	0.59	1.81e-13	1.45e-12	Over-expressed
PTPN21	14q31.3	7.78	8.72	1.04	0.77	-0.94	1.81e-13	1.45e-12	Under-expressed
TMEM245	9q31.3	10.7	11.36	0.68	0.62	-0.66	1.86e-13	1.48e-12	Under-expressed
SH3GL1	19p13.3	10.93	10.42	0.52	0.5	0.51	1.86e-13	1.48e-12	Over-expressed
DNAH7	2q32.3	3.86	5.49	1.49	1.8	-1.63	1.87e-13	1.49e-12	Under-expressed
N4BP2L2	13q13.1	9.68	10.21	0.57	0.47	-0.53	1.92e-13	1.53e-12	Under-expressed
WDFY3-AS2	4q21.23	3.49	4.48	0.98	1.03	-1	1.95e-13	1.56e-12	Under-expressed
RGS5	1q23.3	10.02	11.01	0.98	1	-0.99	1.97e-13	1.57e-12	Under-expressed
MRPL51	12p13.31	10.86	10.3	0.61	0.47	0.56	1.97e-13	1.57e-12	Over-expressed
DHX57	2p22.1	9.29	8.86	0.47	0.36	0.43	2e-13	1.59e-12	Over-expressed
OVGP1	1p13.2	5.32	6.66	1.36	1.32	-1.34	2e-13	1.59e-12	Under-expressed
PRCC	1q23.1	10.87	10.45	0.44	0.39	0.42	2e-13	1.59e-12	Over-expressed
RAC3	17q25.3	8.18	6.97	1.13	1.32	1.21	2.03e-13	1.61e-12	Over-expressed
CNPPD1	2q35	10.55	10.95	0.4	0.38	-0.39	2.08e-13	1.65e-12	Under-expressed
TMEM69	1p34.1	9.36	8.89	0.52	0.37	0.46	2.11e-13	1.68e-12	Over-expressed
BDH2	4q24	8.76	9.48	0.74	0.71	-0.72	2.11e-13	1.68e-12	Under-expressed
ACTR3	2q14.1	12.49	12.01	0.53	0.39	0.48	2.12e-13	1.68e-12	Over-expressed
DDIT3	12q13.3	9.12	8.24	0.93	0.82	0.88	2.13e-13	1.68e-12	Over-expressed
CPED1	7q31.31	6.31	7.57	1.31	1.18	-1.25	2.13e-13	1.69e-12	Under-expressed
SHISA3	4p13	3.97	6.52	2.36	2.83	-2.56	2.17e-13	1.72e-12	Under-expressed
SNHG1	11q12.3	9.69	8.88	0.84	0.78	0.81	2.19e-13	1.74e-12	Over-expressed
FOXP1	3p13	9.91	10.54	0.71	0.48	-0.63	2.24e-13	1.77e-12	Under-expressed
PHYHD1	9q34.11	6.41	8.43	2.31	1.47	-2.02	2.27e-13	1.79e-12	Under-expressed
SLC2A5	1p36.23	7.14	5.72	1.31	1.58	1.42	2.27e-13	1.79e-12	Over-expressed
LOXL2	8p21.3	10.01	8.72	1.29	1.31	1.29	2.27e-13	1.79e-12	Over-expressed
KIAA1328	18q12.2	6.09	6.78	0.68	0.7	-0.69	2.35e-13	1.85e-12	Under-expressed
TFRC	3q29	11.93	10.83	1.22	0.92	1.1	2.38e-13	1.87e-12	Over-expressed
IPO9	1q32.1	11.34	10.88	0.48	0.42	0.45	2.39e-13	1.88e-12	Over-expressed
MRPL13	8q24.12	9.75	9.07	0.74	0.6	0.68	2.4e-13	1.89e-12	Over-expressed
CARS	11p15.4	10.2	9.73	0.53	0.36	0.47	2.41e-13	1.9e-12	Over-expressed
ACAD9	3q21.3	9.9	9.44	0.51	0.4	0.46	2.45e-13	1.92e-12	Over-expressed
PDLIM2	8p21.3	8.57	9.37	0.87	0.72	-0.81	2.45e-13	1.92e-12	Under-expressed
MIR4435-2HG	2q13	8.12	7.26	0.9	0.81	0.86	2.46e-13	1.93e-12	Over-expressed
ACOX2	3p14.3	6.89	8.29	1.66	0.87	-1.4	2.46e-13	1.93e-12	Under-expressed
RNASE4	14q11.2	9.09	10.28	1.31	0.99	-1.18	2.49e-13	1.96e-12	Under-expressed
RPRD1B	20q11.23	10.1	9.59	0.53	0.48	0.51	2.5e-13	1.96e-12	Over-expressed
THRB	3p24.2	6.33	7.87	1.83	0.95	-1.55	2.54e-13	1.99e-12	Under-expressed
RAPGEF5	7p15.3	9.17	10.11	1.06	0.76	-0.94	2.55e-13	2e-12	Under-expressed
MPP2	17q21.31	6.26	4.65	1.81	1.26	1.61	2.56e-13	2.01e-12	Over-expressed
TIMM23	10q11.22	10.01	9.5	0.54	0.45	0.51	2.57e-13	2.01e-12	Over-expressed
CLTCL1	22q11.21	6.72	5.63	1.17	0.95	1.08	2.58e-13	2.02e-12	Over-expressed
NDRG2	14q11.2	8.8	9.88	1.25	0.77	-1.08	2.59e-13	2.02e-12	Under-expressed
SPRED1	15q14	10.04	10.79	0.78	0.72	-0.75	2.59e-13	2.02e-12	Under-expressed
HNRNPC	14q11.2	13.37	12.99	0.39	0.38	0.38	2.69e-13	2.1e-12	Over-expressed
CDCA7	2q31.1	9.16	7.71	0.96	1.9	1.44	2.69e-13	2.1e-12	Over-expressed
CCNK	14q32.2	10.31	9.89	0.48	0.33	0.42	2.71e-13	2.11e-12	Over-expressed
DDX47	12p13.1	10.33	9.81	0.6	0.36	0.52	2.79e-13	2.18e-12	Over-expressed
YIF1B	19q13.2	9.83	9.25	0.64	0.5	0.58	2.9e-13	2.26e-12	Over-expressed
DNAJC14	12q13.2	10.37	9.98	0.44	0.3	0.39	2.93e-13	2.28e-12	Over-expressed
FOXF1	16q24.1	6.4	7.42	1.07	0.98	-1.02	2.93e-13	2.28e-12	Under-expressed
HLA-DPA1	6p21.32	12.29	13.54	1.35	1.13	-1.25	2.95e-13	2.29e-12	Under-expressed
GPN1	2p23.3	10.22	9.67	0.63	0.42	0.55	2.97e-13	2.31e-12	Over-expressed
C4A	6p21.33	11.7	13.12	1.57	1.2	-1.42	2.99e-13	2.32e-12	Under-expressed
IKZF5	10q26.13	8.62	9.1	0.5	0.44	-0.47	3e-13	2.32e-12	Under-expressed
GOLGA2P7	15q25.2	8.81	9.73	0.89	0.99	-0.92	3e-13	2.33e-12	Under-expressed
MDC1	6p21.33	10.31	9.67	0.7	0.53	0.64	3.01e-13	2.34e-12	Over-expressed
TMEM237	2q33.1	9.14	8.56	0.62	0.54	0.58	3.04e-13	2.36e-12	Over-expressed
PRMT5	14q11.2	10.73	10.15	0.66	0.46	0.58	3.05e-13	2.36e-12	Over-expressed
WDR34	9q34.11	10.98	10.3	0.74	0.61	0.68	3.2e-13	2.48e-12	Over-expressed
THOC3	5q35.2	9.81	9.22	0.61	0.59	0.59	3.24e-13	2.51e-12	Over-expressed
EGLN3	14q13.1	10.14	8.44	1.8	1.6	1.7	3.27e-13	2.53e-12	Over-expressed
COL4A4	2q36.3	7.57	9.26	1.97	1.18	-1.69	3.28e-13	2.53e-12	Under-expressed
SCAMP2	15q24.1	11.2	11.7	0.52	0.49	-0.5	3.35e-13	2.59e-12	Under-expressed
PSMC2	7q22.1	11	10.53	0.52	0.42	0.47	3.35e-13	2.59e-12	Over-expressed
LCLAT1	2p23.1	9.22	8.72	0.55	0.41	0.49	3.36e-13	2.59e-12	Over-expressed
HAS3	16q22.1	7.65	9.65	2.12	1.87	-2	3.39e-13	2.61e-12	Under-expressed
FBXW11	5q35.1	9.91	10.39	0.51	0.47	-0.49	3.39e-13	2.61e-12	Under-expressed
MTF2	1p22.1	9.19	8.67	0.59	0.45	0.53	3.4e-13	2.62e-12	Over-expressed
TRIM8	10q24.32	11.23	11.9	0.75	0.56	-0.67	3.43e-13	2.64e-12	Under-expressed
C17ORF58	17q24.2	8.12	7.43	0.71	0.66	0.68	3.52e-13	2.7e-12	Over-expressed
SWAP70	11p15.4	10.35	10.91	0.59	0.56	-0.57	3.52e-13	2.71e-12	Under-expressed
SLC27A3	1q21.3	8.72	9.55	0.83	0.86	-0.83	3.54e-13	2.72e-12	Under-expressed
ZDHHC7	16q24.1	10.46	11.07	0.67	0.55	-0.61	3.6e-13	2.77e-12	Under-expressed
EDEM1	3p26.1	10.88	11.58	0.72	0.71	-0.7	3.63e-13	2.78e-12	Under-expressed
SLC25A19	17q25.1	8.49	7.89	0.57	0.66	0.6	3.64e-13	2.79e-12	Over-expressed
PITPNA	17p13.3	10.57	10.94	0.38	0.38	-0.37	3.71e-13	2.84e-12	Under-expressed
FNIP2	4q32.1	8.99	10.07	1.09	1.1	-1.08	3.71e-13	2.84e-12	Under-expressed
AACS	12q24.31	10.07	9.44	0.67	0.59	0.63	3.73e-13	2.85e-12	Over-expressed
RIPK2	8q21.3	9.33	8.61	0.83	0.53	0.72	3.75e-13	2.87e-12	Over-expressed
SRSF1	17q22	12.19	11.9	0.29	0.3	0.29	3.92e-13	3e-12	Over-expressed
TRPC6	11q22.1	6.99	8.51	1.67	1.34	-1.52	3.95e-13	3.02e-12	Under-expressed
SRSF12	6q15	5.53	3.97	1.68	1.43	1.56	4.09e-13	3.13e-12	Over-expressed
TBCB	19q13.12	10.44	9.86	0.67	0.47	0.59	4.11e-13	3.14e-12	Over-expressed
SLC16A5	17q25.1	7.98	9.16	1.34	0.94	-1.18	4.19e-13	3.2e-12	Under-expressed
GPC6	13q31.3-q32.1	8.39	6.85	1.6	1.51	1.54	4.2e-13	3.21e-12	Over-expressed
PLOD3	7q22.1	10.99	10.4	0.65	0.53	0.59	4.23e-13	3.22e-12	Over-expressed
RABL2A	2q14.1	7.93	8.54	0.61	0.64	-0.61	4.29e-13	3.27e-12	Under-expressed
GCN1	12q24.23	11.75	11.23	0.57	0.46	0.52	4.51e-13	3.43e-12	Over-expressed
CDKL1	14q21.3	3.79	5.14	1.52	1.11	-1.34	4.54e-13	3.45e-12	Under-expressed
LINC00950	9p13.3	3.59	4.99	1.56	1.22	-1.41	4.54e-13	3.45e-12	Under-expressed
ACTR5	20q11.23	8.14	7.66	0.51	0.44	0.47	4.58e-13	3.48e-12	Over-expressed
LIN54	4q21.22	8.62	8.22	0.48	0.28	0.4	4.71e-13	3.58e-12	Over-expressed
KLHDC8B	3p21.31	8.8	9.53	0.73	0.78	-0.73	4.74e-13	3.6e-12	Under-expressed
FAM210A	18p11.21	8.42	7.87	0.62	0.44	0.55	4.76e-13	3.62e-12	Over-expressed
PPP1R13B	14q32.33	9.57	10.34	0.89	0.6	-0.77	4.9e-13	3.72e-12	Under-expressed
ACAD8	11q25	9.29	10.14	0.89	0.82	-0.85	4.94e-13	3.74e-12	Under-expressed
SH2D4A	8p21.3	8.96	9.85	0.98	0.81	-0.9	5.07e-13	3.84e-12	Under-expressed
DEXI	16p13.13	8.94	9.42	0.52	0.45	-0.48	5.11e-13	3.87e-12	Under-expressed
ANKMY1	2q37.3	7.5	8.19	0.72	0.69	-0.69	5.11e-13	3.87e-12	Under-expressed
PAK2	3q29	11.41	10.93	0.54	0.39	0.48	5.15e-13	3.9e-12	Over-expressed
RABL2B	22q13.33	8.22	8.82	0.61	0.63	-0.61	5.19e-13	3.93e-12	Under-expressed
CBX2	17q25.3	8.66	7.11	1.7	1.37	1.54	5.23e-13	3.95e-12	Over-expressed
CHORDC1	11q14.3	9.18	8.5	0.78	0.52	0.67	5.28e-13	3.98e-12	Over-expressed
DPEP2	16q22.1	5.25	6.47	1.28	1.2	-1.22	5.34e-13	4.03e-12	Under-expressed
NOL7	6p23	9.87	9.45	0.47	0.38	0.42	5.37e-13	4.05e-12	Over-expressed
EHD2	19q13.33	10.75	11.73	1.16	0.72	-0.99	5.45e-13	4.11e-12	Under-expressed
MRPS25	3p25.1	9.79	10.47	0.69	0.72	-0.69	5.47e-13	4.12e-12	Under-expressed
VWF	12p13.31	11.03	12.14	1.15	1.11	-1.11	5.5e-13	4.14e-12	Under-expressed
ZNF26	12q24.33	8.21	7.69	0.55	0.49	0.51	5.62e-13	4.23e-12	Over-expressed
PDCD10	3q26.1	9.84	9.26	0.65	0.5	0.58	5.69e-13	4.28e-12	Over-expressed
SRPRB	3q22.1	10.8	10.25	0.6	0.51	0.55	5.78e-13	4.35e-12	Over-expressed
FAM117A	17q21.33	8.38	9.11	0.82	0.6	-0.73	5.83e-13	4.38e-12	Under-expressed
RBMS3	3p24.1	4.12	5.44	1.4	1.28	-1.32	5.85e-13	4.39e-12	Under-expressed
KLHL20	1q25.1	8.53	8.98	0.48	0.45	-0.46	5.9e-13	4.43e-12	Under-expressed
CFAP410	21q22.3	8.32	9.04	0.76	0.69	-0.71	5.9e-13	4.43e-12	Under-expressed
PPIL1	6p21.2	9.88	9.23	0.72	0.6	0.65	5.91e-13	4.43e-12	Over-expressed
LDLRAD4	18p11.21	7.44	8.53	1.2	0.98	-1.08	6.1e-13	4.57e-12	Under-expressed
TBCK	4q24	8.23	8.74	0.58	0.45	-0.52	6.12e-13	4.58e-12	Under-expressed
LINC00324	17p13.1	5.31	6.19	1.01	0.71	-0.88	6.12e-13	4.58e-12	Under-expressed
ZNF69	19p13.2	5.32	6.4	1.23	0.9	-1.08	6.14e-13	4.59e-12	Under-expressed
TBC1D10B	16p11.2	10.7	10.32	0.4	0.37	0.38	6.14e-13	4.59e-12	Over-expressed
FTO	16q12.2	9.48	9.94	0.48	0.48	-0.46	6.17e-13	4.61e-12	Under-expressed
GCOM1	15q21.3	5.77	7.06	1.33	1.32	-1.29	6.2e-13	4.63e-12	Under-expressed
SLC5A6	2p23.3	9.68	9.11	0.65	0.46	0.57	6.21e-13	4.63e-12	Over-expressed
PER1	17p13.1	10.23	11.23	0.98	1.09	-1	6.21e-13	4.63e-12	Under-expressed
LY86	6p25.1	6.47	7.64	1.27	1.11	-1.18	6.21e-13	4.63e-12	Under-expressed
KBTBD11	8p23.3	7.01	8.31	1.49	1.06	-1.3	6.21e-13	4.63e-12	Under-expressed
CDK5RAP1	20q11.21	9.42	8.99	0.43	0.47	0.43	6.25e-13	4.66e-12	Over-expressed
VILL	3p22.2	6.77	8.34	1.5	1.75	-1.57	6.27e-13	4.67e-12	Under-expressed
JMJD6	17q25.1	9.29	8.85	0.51	0.37	0.45	6.28e-13	4.67e-12	Over-expressed
PARP1	1q42.12	12.24	11.7	0.6	0.49	0.54	6.3e-13	4.68e-12	Over-expressed
RIPOR2	6p22.3	6.98	8.28	1.35	1.31	-1.3	6.32e-13	4.7e-12	Under-expressed
NUBP1	16p13.13	8.78	9.22	0.5	0.37	-0.44	6.33e-13	4.71e-12	Under-expressed
GOLPH3L	1q21.3	9.89	10.51	0.7	0.55	-0.63	6.46e-13	4.8e-12	Under-expressed
CLU	8p21.1	11.37	13.12	1.94	1.57	-1.75	6.75e-13	5.01e-12	Under-expressed
MARCKS	6q21	11.77	11.02	0.75	0.79	0.75	6.77e-13	5.02e-12	Over-expressed
HMGXB4	22q12.3	9.43	8.95	0.55	0.38	0.48	6.83e-13	5.06e-12	Over-expressed
C12ORF73	12q23.3	7.31	6.72	0.67	0.5	0.59	6.88e-13	5.1e-12	Over-expressed
NETO2	16q12.1	9.19	8.13	1.05	1.16	1.07	6.93e-13	5.13e-12	Over-expressed
DCLRE1A	10q25.3	8.75	8.2	0.57	0.56	0.55	6.99e-13	5.18e-12	Over-expressed
EIF4EBP3	5q31.3	7.28	8.24	1.04	0.9	-0.95	7.07e-13	5.23e-12	Under-expressed
SVEP1	9q31.3	7.35	8.68	1.35	1.39	-1.33	7.08e-13	5.23e-12	Under-expressed
MAPK6	15q21.2	10.5	9.83	0.74	0.59	0.67	7.15e-13	5.29e-12	Over-expressed
SPAG4	20q11.22	7.87	6.76	1.08	1.22	1.11	7.2e-13	5.32e-12	Over-expressed
MRPS35	12p11.22	10.77	10.1	0.78	0.52	0.67	7.32e-13	5.4e-12	Over-expressed
CRYL1	13q12.11	8.47	9.23	0.87	0.63	-0.76	7.37e-13	5.44e-12	Under-expressed
GTF2H4	6p21.33	9.17	8.67	0.54	0.46	0.5	7.4e-13	5.45e-12	Over-expressed
EXOC8	1q42.2	8.81	9.25	0.42	0.48	-0.44	7.54e-13	5.56e-12	Under-expressed
ARHGAP20	11q22.3-q23.1	5.7	7.21	1.64	1.41	-1.5	7.69e-13	5.66e-12	Under-expressed
C3ORF18	3p21.31	6.61	7.33	0.8	0.67	-0.73	7.7e-13	5.66e-12	Under-expressed
CEP89	19q13.11	9.09	8.49	0.69	0.48	0.6	7.7e-13	5.66e-12	Over-expressed
FAM20A	17q24.2	8.78	10.11	1.58	0.98	-1.34	7.81e-13	5.74e-12	Under-expressed
ARV1	1q42.2	8.3	8.92	0.67	0.6	-0.62	7.94e-13	5.84e-12	Under-expressed
ALDOA	16p11.2	15.08	14.43	0.71	0.62	0.65	7.95e-13	5.84e-12	Over-expressed
CPT1C	19q13.33	6.36	4.87	1.69	1.24	1.48	8.19e-13	6.01e-12	Over-expressed
RYR2	1q43	4.12	5.76	1.8	1.53	-1.65	8.21e-13	6.03e-12	Under-expressed
CLTRN	Xp22.2	4.78	6.49	1.58	1.99	-1.71	8.25e-13	6.05e-12	Under-expressed
LDHD	16q23.1	6.45	7.94	1.72	1.22	-1.5	8.54e-13	6.26e-12	Under-expressed
TPT1	13q14.13	15.43	16.18	0.82	0.71	-0.75	8.55e-13	6.27e-12	Under-expressed
METTL2A	17q23.2	9.07	8.6	0.51	0.44	0.47	8.69e-13	6.37e-12	Over-expressed
EPHA4	2q36.1	7.82	9.31	1.8	0.99	-1.49	8.71e-13	6.37e-12	Under-expressed
RNF7	3q23	10.46	10	0.51	0.43	0.47	8.84e-13	6.46e-12	Over-expressed
SEMA5A	5p15.31	7.53	8.67	1.22	1.12	-1.14	8.85e-13	6.47e-12	Under-expressed
EIF5A	17p13.1	12.94	12.35	0.63	0.58	0.59	8.89e-13	6.5e-12	Over-expressed
OSR1	2p24.1	5.64	6.88	1.32	1.21	-1.23	8.95e-13	6.54e-12	Under-expressed
RAPGEF2	4q32.1	9.33	9.92	0.65	0.55	-0.59	8.96e-13	6.54e-12	Under-expressed
NR3C1	5q31.3	10.38	11.03	0.7	0.62	-0.65	8.97e-13	6.54e-12	Under-expressed
RBBP7	Xp22.2	11.37	10.94	0.51	0.3	0.43	8.98e-13	6.55e-12	Over-expressed
PDPK1	16p13.3	10.04	10.6	0.6	0.52	-0.55	9.02e-13	6.57e-12	Under-expressed
LAGE3	Xq28	9.27	8.52	0.8	0.72	0.75	9.02e-13	6.57e-12	Over-expressed
UBE2E3	2q31.3	10.23	9.64	0.66	0.54	0.59	9.09e-13	6.62e-12	Over-expressed
STMP1	7q33	10.63	10.13	0.57	0.44	0.5	9.26e-13	6.73e-12	Over-expressed
NRBP1	2p23.3	11.3	10.9	0.46	0.31	0.39	9.29e-13	6.75e-12	Over-expressed
SART3	12q23.3	10.38	9.99	0.44	0.36	0.4	9.4e-13	6.83e-12	Over-expressed
GHR	5p13.1-p12	4.19	5.46	1.39	1.21	-1.27	9.52e-13	6.91e-12	Under-expressed
FMO4	1q24.3	5.51	6.55	1.21	0.83	-1.04	9.54e-13	6.92e-12	Under-expressed
ST3GAL1	8q24.22	10	11.05	1.2	0.89	-1.05	9.58e-13	6.95e-12	Under-expressed
GRIN2D	19q13.33	6.7	4.86	2.06	1.64	1.84	9.72e-13	7.05e-12	Over-expressed
YWHAQ	2p25.1	12.91	12.38	0.6	0.45	0.53	9.75e-13	7.07e-12	Over-expressed
NCL	2q37.1	13.72	13.26	0.52	0.42	0.46	9.85e-13	7.13e-12	Over-expressed
AMIGO1	1p13.3	5.84	6.78	1.1	0.75	-0.94	9.99e-13	7.23e-12	Under-expressed
HMBS	11q23.3	9.49	8.85	0.67	0.65	0.64	1.01e-12	7.28e-12	Over-expressed
POLR2J	7q22.1	10.37	9.82	0.6	0.5	0.54	1.02e-12	7.38e-12	Over-expressed
CCDC115	2q21.1	9.66	10.08	0.48	0.37	-0.43	1.02e-12	7.38e-12	Under-expressed
YWHAZ	8q22.3	14.54	14.02	0.58	0.46	0.51	1.03e-12	7.43e-12	Over-expressed
SNRK	3p22.1	9.33	9.77	0.44	0.49	-0.44	1.04e-12	7.49e-12	Under-expressed
RNPS1	16p13.3	11.66	11.32	0.36	0.34	0.34	1.04e-12	7.52e-12	Over-expressed
RPS2P32	7p15.3	4.81	3.52	1.5	1.02	1.29	1.05e-12	7.57e-12	Over-expressed
LZTFL1	3p21.31	8.57	9.13	0.58	0.56	-0.56	1.05e-12	7.6e-12	Under-expressed
MAGI1	3p14.1	8.13	8.99	0.98	0.74	-0.86	1.05e-12	7.6e-12	Under-expressed
RIPOR3	20q13.13	5.28	4.05	1.31	1.22	1.23	1.06e-12	7.6e-12	Over-expressed
TSN	2q14.3	11.12	10.68	0.54	0.31	0.45	1.07e-12	7.68e-12	Over-expressed
ERGIC1	5q35.1	12.09	12.68	0.62	0.6	-0.59	1.07e-12	7.73e-12	Under-expressed
ADPRM	17p13.1	6.46	6.98	0.55	0.54	-0.53	1.08e-12	7.78e-12	Under-expressed
N6AMT1	21q21.3	7.3	7.84	0.61	0.48	-0.54	1.09e-12	7.84e-12	Under-expressed
SEC61A2	10p14	7.15	6.44	0.82	0.6	0.72	1.12e-12	8.05e-12	Over-expressed
S1PR1	1p21.2	8.22	9.07	0.86	0.91	-0.85	1.13e-12	8.11e-12	Under-expressed
TMEM98	17q11.2	9.84	10.89	1.23	0.84	-1.05	1.14e-12	8.22e-12	Under-expressed
GLMN	1p22.1	7.09	6.41	0.77	0.63	0.69	1.16e-12	8.29e-12	Over-expressed
ABTB1	3q21.3	8.62	9.29	0.7	0.68	-0.66	1.16e-12	8.3e-12	Under-expressed
DHRS1	14q12	8.41	9.02	0.65	0.59	-0.61	1.17e-12	8.35e-12	Under-expressed
MRPL52	14q11.2	9.7	9.05	0.73	0.6	0.65	1.17e-12	8.35e-12	Over-expressed
PRODH	22q11.21	8.47	10.72	2.52	2.03	-2.24	1.17e-12	8.38e-12	Under-expressed
KLC4	6p21.1	9.06	9.68	0.67	0.61	-0.62	1.18e-12	8.43e-12	Under-expressed
TOR1AIP1	1q25.2	10.41	10.83	0.47	0.39	-0.42	1.19e-12	8.51e-12	Under-expressed
AHCY	20q11.22	12.14	11.49	0.72	0.62	0.65	1.19e-12	8.51e-12	Over-expressed
CASP2	7q34	10.14	9.66	0.55	0.38	0.47	1.22e-12	8.69e-12	Over-expressed
TMEM150A	2p11.2	8.83	9.62	0.89	0.72	-0.79	1.25e-12	8.91e-12	Under-expressed
GEMIN8P4	1p22.2	5.12	4.26	0.96	0.8	0.87	1.26e-12	8.99e-12	Over-expressed
EXOSC10	1p36.22	10.57	10.24	0.4	0.27	0.34	1.27e-12	9.09e-12	Over-expressed
CCT2	12q15	11.84	11.12	0.79	0.67	0.72	1.28e-12	9.13e-12	Over-expressed
ENPP5	6p21.1	8.37	9.33	1.04	0.93	-0.96	1.29e-12	9.2e-12	Under-expressed
MPHOSPH8	13q12.11	9.13	9.63	0.54	0.48	-0.5	1.29e-12	9.2e-12	Under-expressed
ZBTB18	1q44	9.32	10.23	1.07	0.71	-0.91	1.29e-12	9.2e-12	Under-expressed
PEX11B	1q21.1	9.63	10.17	0.64	0.44	-0.54	1.31e-12	9.34e-12	Under-expressed
TMBIM4	12q14.3	10.29	10.93	0.72	0.58	-0.64	1.32e-12	9.41e-12	Under-expressed
ZFAND5	9q21.13	11.79	12.32	0.48	0.63	-0.53	1.33e-12	9.43e-12	Under-expressed
PEAK1	15q24.3	9.32	10.01	0.73	0.71	-0.69	1.34e-12	9.52e-12	Under-expressed
THRA	17q21.1	8.73	9.44	0.83	0.55	-0.71	1.35e-12	9.57e-12	Under-expressed
ALDH6A1	14q24.3	7.96	8.74	0.79	0.86	-0.79	1.35e-12	9.58e-12	Under-expressed
ZNF93	19p12	6.46	5.4	1.08	1.14	1.06	1.36e-12	9.67e-12	Over-expressed
GPRIN1	5q35.2	7.94	6.78	1.26	1.12	1.16	1.37e-12	9.68e-12	Over-expressed
MOAP1	14q32.12	9.24	9.84	0.71	0.49	-0.61	1.38e-12	9.78e-12	Under-expressed
UBE2F	2q37.3	9.64	9.21	0.49	0.4	0.43	1.38e-12	9.78e-12	Over-expressed
GMEB2	20q13.33	9.31	8.81	0.52	0.52	0.5	1.41e-12	9.96e-12	Over-expressed
KCMF1	2p11.2	10.5	10.1	0.49	0.29	0.41	1.44e-12	1.02e-11	Over-expressed
SF3A2	19p13.3	10.3	9.74	0.59	0.57	0.56	1.44e-12	1.02e-11	Over-expressed
PLEKHM1	17q21.31	9.51	10.08	0.62	0.55	-0.57	1.45e-12	1.03e-11	Under-expressed
PA2G4P4	3q25.31	6.45	5.75	0.75	0.7	0.7	1.49e-12	1.05e-11	Over-expressed
RMI1	9q21.32	8.58	7.99	0.67	0.51	0.59	1.49e-12	1.05e-11	Over-expressed
PACSIN1	6p21.31	5.6	4.08	1.74	1.34	1.52	1.51e-12	1.06e-11	Over-expressed
FOLR2	11q13.4	7.41	8.75	1.53	1.16	-1.33	1.52e-12	1.07e-11	Under-expressed
FAF1	1p32.3	9.94	9.53	0.46	0.39	0.41	1.53e-12	1.08e-11	Over-expressed
IQGAP1	15q26.1	12.58	13.11	0.58	0.5	-0.53	1.54e-12	1.08e-11	Under-expressed
EIPR1	2p25.3	9.35	8.85	0.57	0.47	0.51	1.55e-12	1.09e-11	Over-expressed
EMC8	16q24.1	9.13	8.67	0.54	0.38	0.46	1.55e-12	1.09e-11	Over-expressed
ORC5	7q22.1-q22.2	8.77	8.23	0.62	0.46	0.54	1.56e-12	1.09e-11	Over-expressed
STOM	9q33.2	11.94	12.69	0.82	0.73	-0.75	1.56e-12	1.09e-11	Under-expressed
GUCY1A1	4q32.1	9.12	10.01	0.96	0.9	-0.9	1.57e-12	1.1e-11	Under-expressed
SMG5	1q22	11.76	11.29	0.51	0.47	0.47	1.58e-12	1.11e-11	Over-expressed
NUDT3	6p21.31	9.2	8.73	0.56	0.38	0.48	1.58e-12	1.11e-11	Over-expressed
CYP27A1	2q35	9.44	10.52	1.19	1.05	-1.08	1.61e-12	1.13e-11	Under-expressed
RORC	1q21.3	8.97	10.49	1.89	0.89	-1.52	1.63e-12	1.15e-11	Under-expressed
FAM83E	19q13.33	7.85	9.23	1.68	1	-1.39	1.65e-12	1.16e-11	Under-expressed
SCUBE2	11p15.4	6.34	8.13	1.94	1.79	-1.79	1.74e-12	1.22e-11	Under-expressed
DHCR7	11q13.4	10.86	10.12	0.83	0.7	0.74	1.76e-12	1.23e-11	Over-expressed
CFD	19p13.3	7.47	8.89	1.56	1.4	-1.42	1.77e-12	1.24e-11	Under-expressed
CLINT1	5q33.3	11.04	11.62	0.65	0.54	-0.57	1.83e-12	1.28e-11	Under-expressed
METTL8	2q31.1	8.28	7.76	0.6	0.44	0.52	1.85e-12	1.29e-11	Over-expressed
LAMP5	20p12.2	5.5	6.86	1.47	1.39	-1.36	1.86e-12	1.3e-11	Under-expressed
SLC16A1	1p13.2	8.93	7.42	1.75	1.3	1.51	1.9e-12	1.33e-11	Over-expressed
HBS1L	6q23.3	9.8	9.34	0.54	0.38	0.46	1.94e-12	1.35e-11	Over-expressed
SIRT3	11p15.5	9.04	9.5	0.54	0.4	-0.47	1.96e-12	1.37e-11	Under-expressed
SPN	16p11.2	7.6	8.75	1.26	1.14	-1.15	1.96e-12	1.37e-11	Under-expressed
NSUN5	7q11.23	9.67	9.11	0.6	0.56	0.55	1.98e-12	1.38e-11	Over-expressed
SLPI	20q13.12	10.75	12.86	2.45	1.83	-2.12	2.06e-12	1.44e-11	Under-expressed
GTF3C2	2p23.3	10.8	10.45	0.41	0.29	0.35	2.07e-12	1.44e-11	Over-expressed
ENTPD7	10q24.2	9.05	8.33	0.82	0.63	0.72	2.07e-12	1.44e-11	Over-expressed
PPME1	11q13.4	10.63	10.15	0.57	0.38	0.48	2.1e-12	1.46e-11	Over-expressed
FYTTD1	3q29	10.6	10.11	0.6	0.39	0.5	2.11e-12	1.46e-11	Over-expressed
COMMD2	3q25.1	9.77	9.23	0.63	0.46	0.54	2.13e-12	1.48e-11	Over-expressed
TPPP3	16q22.1	8.19	9.72	1.49	1.78	-1.53	2.13e-12	1.48e-11	Under-expressed
PPP2CB	8p12	10.55	11.06	0.57	0.45	-0.5	2.16e-12	1.5e-11	Under-expressed
ITGB3BP	1p31.3	7.78	7.16	0.67	0.64	0.63	2.2e-12	1.53e-11	Over-expressed
EIF4G1	3q27.1	13.48	12.96	0.6	0.46	0.52	2.27e-12	1.58e-11	Over-expressed
NEMP2	2q32.2	7.28	6.67	0.71	0.52	0.61	2.29e-12	1.59e-11	Over-expressed
THSD4	15q23	7.97	9.02	1.23	0.89	-1.05	2.33e-12	1.61e-11	Under-expressed
ANAPC5	12q24.31	11.34	10.93	0.49	0.35	0.41	2.39e-12	1.65e-11	Over-expressed
MLF2	12p13.31	12.14	11.63	0.59	0.46	0.51	2.39e-12	1.65e-11	Over-expressed
GOLGA2P10	15q25.2	9.39	10.35	1.01	1.01	-0.96	2.45e-12	1.7e-11	Under-expressed
ATP6V0A1	17q21.2	10.13	10.71	0.68	0.48	-0.58	2.46e-12	1.7e-11	Under-expressed
ENO1	1p36.23	15.5	14.92	0.56	0.68	0.58	2.47e-12	1.71e-11	Over-expressed
FBXL5	4p15.32	10.71	11.18	0.54	0.44	-0.47	2.47e-12	1.71e-11	Under-expressed
MLYCD	16q23.3	7.67	8.2	0.56	0.56	-0.53	2.48e-12	1.71e-11	Under-expressed
CALCRL	2q32.1	8.38	9.32	1	0.99	-0.94	2.49e-12	1.72e-11	Under-expressed
SMNDC1	10q25.2	9.62	9.25	0.44	0.3	0.37	2.51e-12	1.73e-11	Over-expressed
DDX49	19p13.11	9.86	9.34	0.6	0.47	0.52	2.51e-12	1.73e-11	Over-expressed
AGO4	1p34.3	8.21	8.8	0.66	0.53	-0.58	2.52e-12	1.73e-11	Under-expressed
ALG10	12p11.1	7.11	6.45	0.8	0.49	0.65	2.54e-12	1.75e-11	Over-expressed
CEP85	1p36.11	9.15	8.53	0.68	0.62	0.62	2.54e-12	1.75e-11	Over-expressed
IRAK1	Xq28	12.04	11.48	0.63	0.55	0.56	2.62e-12	1.8e-11	Over-expressed
DTWD2	5q23.1	6.89	7.48	0.64	0.61	-0.59	2.63e-12	1.81e-11	Under-expressed
AP2M1	3q27.1	12.69	12.21	0.57	0.37	0.47	2.67e-12	1.83e-11	Over-expressed
POLE3	9q32	10.73	10.25	0.55	0.45	0.48	2.67e-12	1.83e-11	Over-expressed
TERF2IP	16q23.1	10.17	10.6	0.51	0.36	-0.43	2.75e-12	1.89e-11	Under-expressed
[truncated: 7,064 more rows]

## Sheet: RPPA
Gene	Cytoband	Mean Expression in MYBL2 High	Mean Expression in MYBL2 Low	STDEV in MYBL2 High	STDEV in MYBL2 Low	Log Ratio	p-Value	q-Value	Tendency
CCNB1	5q13.2	0.8	-0.6	0.81	0.54	1.4	2.07e-26	4.29e-24	Over-expressed
ASNS	7q21.3	0.65	-0.43	0.85	0.48	1.08	8.08e-18	8.36e-16	Over-expressed
FOXM1	12p13.33	0.45	-0.18	0.49	0.35	0.63	3.31e-17	2.28e-15	Over-expressed
EIF4EBP1_PT70	17q21	0.25	-0.16	0.33	0.23	0.41	8.55e-17	4.42e-15	Over-expressed
EIF4EBP1	8p11.23	0.44	-0.21	0.54	0.35	0.64	9e-16	3.73e-14	Over-expressed
MSH6	2p16.3	0.35	-0.29	0.58	0.29	0.64	6.01e-15	2.07e-13	Over-expressed
TFRC	3q29	0.72	-0.4	1.07	0.61	1.11	1.48e-13	3.94e-12	Over-expressed
SERPINE1	7q22.1	0.81	-0.45	1.19	0.75	1.26	1.52e-13	3.94e-12	Over-expressed
CAV1	7q31.2	-0.6	0.65	1.09	1.08	-1.25	2.65e-12	6.1e-11	Under-expressed
FN1	2q35	0.57	-0.34	0.89	0.68	0.91	3.62e-12	7.5e-11	Over-expressed
CASP7	10q25.3	0.52	-0.23	0.81	0.41	0.75	6.89e-12	1.3e-10	Over-expressed
EIF4EBP1_PS65	8p12	0.16	-0.08	0.23	0.2	0.24	1.43e-11	2.47e-10	Over-expressed
PCNA	20p12.3	0.23	-0.07	0.31	0.23	0.31	2.08e-11	3.31e-10	Over-expressed
CCNE1	19q12	0.19	-0.17	0.4	0.27	0.37	1.09e-10	1.61e-09	Over-expressed
PDCD4	10q25.2	-0.36	0.34	0.71	0.63	-0.7	1.23e-10	1.7e-09	Under-expressed
STMN1	1p36.11	0.25	-0.04	0.35	0.21	0.29	1.25e-09	1.62e-08	Over-expressed
MTOR_PS2448	8p11.1	-0.21	0.08	0.32	0.27	-0.29	2.29e-09	2.78e-08	Under-expressed
ERBB3	12q13.2	-0.16	0.26	0.39	0.49	-0.42	3.37e-09	3.88e-08	Under-expressed
MAPK9	5q35.3	-0.17	0.06	0.27	0.22	-0.23	4.42e-09	4.82e-08	Under-expressed
CHEK1	11q24.2	0.29	-0.08	0.47	0.27	0.37	6.66e-09	6.72e-08	Over-expressed
PRKCB_PS660	5q21-q22	-0.36	0.21	0.62	0.6	-0.57	6.82e-09	6.72e-08	Under-expressed
DVL3	3q27.1	0.08	-0.16	0.29	0.21	0.24	8.04e-09	7.57e-08	Over-expressed
TSC2_PT1462	1q21	-0.15	0.12	0.3	0.3	-0.27	1.17e-08	1.05e-07	Under-expressed
STAT3_PY705	19q13.33	-0.25	0.13	0.41	0.43	-0.38	2.23e-08	1.92e-07	Under-expressed
RAB25	1q22	-0.17	0.3	0.47	0.64	-0.48	6.61e-08	5.47e-07	Under-expressed
CDKN1B_PT198	Xp11.4-p11.2	0.19	0	0.26	0.15	0.19	7.19e-08	5.73e-07	Over-expressed
BCL2L11	2q13	0.31	-0.11	0.62	0.28	0.43	8.8e-08	6.75e-07	Over-expressed
TGM2	20q11.23	-0.13	0.27	0.49	0.47	-0.41	9.74e-08	7.2e-07	Under-expressed
PRKCA	17q24.2	-0.18	0.14	0.34	0.42	-0.32	1.16e-07	8.17e-07	Under-expressed
CCNE2	8q22.1	0.14	-0.03	0.22	0.2	0.18	1.18e-07	8.17e-07	Over-expressed
PDK1_PS241	15q22.1-q22.33	-0.17	0.04	0.29	0.25	-0.21	6.29e-07	4.2e-06	Under-expressed
XRCC1	19q13.31	0.14	-0.05	0.27	0.2	0.19	7.23e-07	4.68e-06	Over-expressed
MAPK14_PT180_Y182	5q21-q22	-0.31	0.16	0.65	0.55	-0.47	7.69e-07	4.82e-06	Under-expressed
PRKCA_PS657	4q24	-0.23	0.16	0.41	0.6	-0.39	9.56e-07	5.82e-06	Under-expressed
YAP1_PS127	20q12-q13	-0.24	0.23	0.7	0.52	-0.47	1.81e-06	1.07e-05	Under-expressed
CHEK2_PT68	1p32-p31	0.21	0.01	0.31	0.2	0.2	2.1e-06	1.21e-05	Over-expressed
RPS6KA1	1p36.11	-0.1	0.2	0.4	0.42	-0.3	3.17e-06	1.77e-05	Under-expressed
MAPK1_PT202_Y204	5q21-q22	-0.17	0.27	0.57	0.66	-0.44	5.54e-06	2.94e-05	Under-expressed
MAPK3_PT202_Y204	5q21-q22	-0.17	0.27	0.57	0.66	-0.44	5.54e-06	2.94e-05	Under-expressed
MYH11	16p13.11	-0.77	0.29	1.6	1.36	-1.06	6.89e-06	3.53e-05	Under-expressed
NKX2-1	14q13.3	-0.87	0.26	1.96	0.98	-1.13	6.98e-06	3.53e-05	Under-expressed
CHEK2	22q12.1	0.2	-0.1	0.47	0.41	0.3	1.07e-05	5.26e-05	Over-expressed
CTNNB1	3p22.1	-0.43	0.11	0.85	0.69	-0.53	1.31e-05	6.29e-05	Under-expressed
RAB11A	15q22.31	-0.03	0.13	0.23	0.25	-0.16	2.01e-05	9.27e-05	Under-expressed
RAB11B	19p13.2	-0.03	0.13	0.23	0.25	-0.16	2.01e-05	9.27e-05	Under-expressed
BID	22q11.21	0.09	-0.05	0.24	0.19	0.15	2.07e-05	9.33e-05	Over-expressed
AKT1_PS473	8p11.1	-0.22	0.17	0.66	0.54	-0.39	3.52e-05	0.000149	Under-expressed
AKT2_PS473	8p11.1	-0.22	0.17	0.66	0.54	-0.39	3.52e-05	0.000149	Under-expressed
AKT3_PS473	8p11.1	-0.22	0.17	0.66	0.54	-0.39	3.52e-05	0.000149	Under-expressed
SHC1_PY317	13q14.2	-0.05	0.1	0.24	0.24	-0.15	5.52e-05	0.000228	Under-expressed
RAD51	15q15.1	0.11	-0.08	0.31	0.29	0.19	7.07e-05	0.000287	Over-expressed
RPS6KA1_PT359_S363	5q21-q22	-0.11	0.07	0.3	0.26	-0.17	0.000101	0.000403	Under-expressed
ERBB2	17q12	-0.29	0.09	0.69	0.56	-0.38	0.000107	0.000416	Under-expressed
MET_PY1235	11q13	0.12	0.01	0.21	0.11	0.1	0.000111	0.000424	Over-expressed
BAD_PS112	19q13.1-q13.2	-0.14	0.04	0.29	0.31	-0.18	0.000146	0.000551	Under-expressed
SMAD3	15q22.33	0.09	-0.01	0.18	0.15	0.1	0.000149	0.000551	Over-expressed
MRE11	11q21	0.13	-0.01	0.27	0.16	0.13	0.000158	0.000573	Over-expressed
EEF2K	16p12.2	-0.14	0.13	0.47	0.45	-0.27	0.000194	0.000691	Under-expressed
CDK1	10q21.2	0.07	-0.04	0.21	0.17	0.11	0.000218	0.000754	Over-expressed
RICTOR	5p13.1	-0.26	0.16	0.74	0.71	-0.42	0.000219	0.000754	Under-expressed
SMAD1	4q31.21	0.11	-0.01	0.23	0.21	0.12	0.000291	0.000987	Over-expressed
IRS1	2q36.3	0.03	-0.08	0.24	0.17	0.11	0.000588	0.00196	Over-expressed
PRKCD_PS664	12p13.1-p12	-0.04	0.07	0.21	0.2	-0.11	0.000606	0.00196	Under-expressed
PTEN	10q23.31	-0.2	0.04	0.46	0.42	-0.23	0.000608	0.00196	Under-expressed
ERBB3_PY1289	19q13.2	0.09	0	0.18	0.15	0.09	0.000615	0.00196	Over-expressed
MTOR	1p36.22	-0.13	0.06	0.41	0.31	-0.19	0.000742	0.00233	Under-expressed
DIRAS3	1p31.3	-0.01	0.08	0.14	0.19	-0.09	0.000805	0.00249	Under-expressed
CDH1	16q22.1	-0.31	0.1	0.73	0.84	-0.41	0.000851	0.00258	Under-expressed
EEF2	19p13.3	0.05	-0.11	0.34	0.26	0.16	0.000859	0.00258	Over-expressed
GSK3A_PS21_S9	5q21-q22	-0.27	0.03	0.62	0.51	-0.29	0.000888	0.00259	Under-expressed
GSK3B_PS21_S9	5q21-q22	-0.27	0.03	0.62	0.51	-0.29	0.000888	0.00259	Under-expressed
CCND1	11q13.3	0.09	-0.03	0.26	0.21	0.12	0.000929	0.00267	Over-expressed
PECAM1	17q23.3	-0.03	0.14	0.32	0.34	-0.17	0.000967	0.00274	Under-expressed
GAPDH	12p13.31	0.3	-0.14	0.95	0.74	0.44	0.00103	0.00288	Over-expressed
RAF1	3p25.2	0.07	-0.02	0.2	0.17	0.09	0.00114	0.00314	Over-expressed
KDR	4q12	-0.21	0.09	0.71	0.44	-0.3	0.00145	0.00392	Under-expressed
RB1_PS807_S811	5q21-q22	0.18	-0.12	0.66	0.51	0.29	0.00146	0.00392	Over-expressed
AKT1S1_PT246	17q23.1	-0.04	0.05	0.18	0.17	-0.09	0.00148	0.00393	Under-expressed
SRC_PY527	9p21	-0.17	0.13	0.67	0.54	-0.3	0.0017	0.00444	Under-expressed
MET	7q31.2	0.01	0.46	0.48	1.26	-0.45	0.00195	0.00504	Under-expressed
CHEK1_PS345	5p12	0.05	-0.03	0.18	0.13	0.07	0.002	0.00511	Over-expressed
CDH2	18q12.1	0.13	-0.01	0.34	0.23	0.14	0.00236	0.00595	Over-expressed
RPS6KB1	17q23.1	-0.01	-0.16	0.38	0.29	0.16	0.00269	0.0067	Over-expressed
ERRFI1	1p36.23	0.04	-0.11	0.38	0.24	0.15	0.00283	0.00697	Over-expressed
CDKN1B	12p13.1	-0.03	0.09	0.26	0.24	-0.12	0.00302	0.00735	Under-expressed
MSH2	2p21-p16.3	0.1	-0.11	0.54	0.36	0.21	0.00328	0.00784	Over-expressed
PDK1	2q31.1	-0.03	0.07	0.23	0.16	-0.09	0.0033	0.00784	Under-expressed
WWTR1	3q25.1	0.09	-0.01	0.26	0.21	0.11	0.00342	0.00805	Over-expressed
GSK3A_PS9	8p11.1	-0.26	0.02	0.69	0.55	-0.28	0.00354	0.00814	Under-expressed
GSK3B_PS9	8p11.1	-0.26	0.02	0.69	0.55	-0.28	0.00354	0.00814	Under-expressed
PARK7	1p36.23	-0.07	0.09	0.39	0.27	-0.15	0.00423	0.00963	Under-expressed
JUN_PS73	17q21.31	-0.06	0.06	0.27	0.27	-0.12	0.00449	0.0101	Under-expressed
YWHAZ	8q22.3	0.2	-0.08	0.7	0.54	0.28	0.00469	0.0104	Over-expressed
ACVRL1	12q13.13	0	0.11	0.26	0.25	-0.11	0.00583	0.0128	Under-expressed
AKT1	14q32.33	-0.32	-0.06	0.75	0.42	-0.25	0.00806	0.0171	Under-expressed
AKT2	19q13.2	-0.32	-0.06	0.75	0.42	-0.25	0.00806	0.0171	Under-expressed
AKT3	1q43-q44	-0.32	-0.06	0.75	0.42	-0.25	0.00806	0.0171	Under-expressed
CASP8	2q33.1	0.01	0.3	0.42	0.94	-0.29	0.00808	0.0171	Under-expressed
BAK1	6p21.31	0.06	-0.01	0.2	0.17	0.07	0.00823	0.0172	Over-expressed
TSC1	9q34.13	-0.27	-0.04	0.63	0.48	-0.23	0.00867	0.0179	Under-expressed
KIT	4q12	0.13	0.47	0.93	0.81	-0.34	0.0109	0.022	Under-expressed
MAPK8_PT183	3q13.3	0.02	0.12	0.23	0.27	-0.1	0.0109	0.022	Under-expressed
RB1	13q14.2	0.02	0.22	0.31	0.67	-0.2	0.011	0.022	Under-expressed
AKT1_PT308	8p11.1	-0.05	0.1	0.38	0.35	-0.14	0.0112	0.022	Under-expressed
AKT2_PT308	8p11.1	-0.05	0.1	0.38	0.35	-0.14	0.0112	0.022	Under-expressed
AKT3_PT308	8p11.1	-0.05	0.1	0.38	0.35	-0.14	0.0112	0.022	Under-expressed
NOTCH1	9q34.3	0.05	-0.04	0.27	0.19	0.09	0.0116	0.0225	Over-expressed
EIF4EBP1_PT37_T46	5q21-q22	0.17	-0.09	0.75	0.53	0.25	0.0118	0.0227	Over-expressed
ERCC1	19q13.32	-0.02	0.19	0.24	0.74	-0.21	0.0123	0.0234	Under-expressed
CLDN7	17p13.1	0.13	0.5	0.86	1.09	-0.37	0.0136	0.0255	Under-expressed
SNAI1	20q13.13	0.09	0.47	0.52	1.4	-0.39	0.0155	0.029	Under-expressed
PRKAA1_PT172	19q13.1-q13.2	-0.14	0.09	0.68	0.52	-0.23	0.0161	0.0298	Under-expressed
TUBA1B	12q13.12	-0.12	0.22	0.96	0.87	-0.34	0.0165	0.0303	Under-expressed
RPS6KB1_PT389	6q21	0.01	0.11	0.21	0.35	-0.1	0.0169	0.0308	Under-expressed
TSC2	16p13.3	-0.22	-0.05	0.52	0.42	-0.17	0.0186	0.0335	Under-expressed
TP53	17p13.1	0.13	-0.1	0.71	0.5	0.22	0.0204	0.0363	Over-expressed
HSPA1A	6p21.33	0.26	-0.03	0.85	0.83	0.3	0.0209	0.037	Over-expressed
SRC_PY416	9p21	-0.03	0.15	0.57	0.44	-0.18	0.0216	0.0378	Under-expressed
SCD	10q24.31	0.01	0.1	0.21	0.27	-0.09	0.0221	0.0384	Under-expressed
PGR	11q22.1	0.03	0.11	0.23	0.24	-0.08	0.0248	0.0428	Under-expressed
RPS6_PS235_S236	5q21-q22	-0.12	0.13	0.79	0.61	-0.24	0.0258	0.0441	Under-expressed
MAPK1	22q11.22	-0.2	-0.04	0.5	0.42	-0.16	0.0269	0.0457	Under-expressed
MAP2K1_PS217_S221	5q21-q22	0.03	0.15	0.33	0.38	-0.12	0.0284	0.0478	Under-expressed
PIK3R1	5q13.1	-0.17	-0.05	0.45	0.24	-0.12	0.0291	0.0482	Under-expressed
PIK3R2	19p13.11	-0.17	-0.05	0.45	0.24	-0.12	0.0291	0.0482	Under-expressed
