# Supplementary material for: MYBL2-Driven Transcriptional Programs Link Replication Stress and Error-prone DNA Repair With Genomic Instability in Lung Adenocarcinoma
Source: Front Oncol. 2021 Jan 8;10:585551. doi: 10.3389/fonc.2020.585551 (PMC7821388; doi:10.3389/fonc.2020.585551)
Supplement: Supplementary file 9 [file DataSheet_3.xlsx]

## Sheet: MYBL2 DDR ChIPseq Analysis
Gene	Cytoband	TCGA p value	TCGA q value	Tendency	MYBL2 ChIP-Seq Peak	Peak ID	MYBL2 ChIP-Seq Peak	Peak ID	MYBL2 ChIP-Seq Peak	Peak ID	MYBL2 ChIP-Seq Peak	Peak ID
CDCA5	11q13.1	3.73e-102	1.27e-98	Over-expressed	chr11:64851276-64851834	4008
AUNIP	1p36.11	5.45e-95	7.46e-92	Over-expressed	chr1:26185307-26186341	522
FOXM1	12p13.33	2.01e-88	1.31e-85	Over-expressed	chr12:2986075-2986960	4736
RAD54L	1p34.1	7.72e-87	3.77e-84	Over-expressed	chr1:46712711-46713079	895	chr1:46713091-46714019	896
TICRR	15q26.1	1.6e-84	6.27e-82	Over-expressed	chr15:90118064-90119112	7476
EME1	17q21.33	3e-84	1.14e-81	Over-expressed	chr17:48449855-48451283	10179
CDK1	10q21.2	2.14e-80	5.62e-78	Over-expressed	chr10:62537680-62538582	2746
EXO1	1q43	8.31e-80	2.07e-77	Over-expressed	chr1:242010876-242011813	2368
CDC45	22q11.21	8.72e-80	2.09e-77	Over-expressed	chr22:19466546-19467624	16675
POLQ	3q13.33	8.29e-78	1.75e-75	Over-expressed	chr3:121264438-121265155	18090
FEN1	11q12.2	2.08e-76	3.85e-74	Over-expressed	chr11:61559930-61560434	3892
RAD51AP1	12p13.32	1.43e-75	2.57e-73	Over-expressed	chr12:4647338-4648380	4752
RAD51	15q15.1	2.96e-74	4.95e-72	Over-expressed	chr15:40986590-40987673	7006
UHRF1	19p13.3	7.5e-73	1.21e-70	Over-expressed	chr19:4904572-4904971	11701	chr19:4908158-4910164	11702
TRIP13	5p15.33	3.75e-71	5.63e-69	Over-expressed	chr5:892617-893280	19566
CHEK1	11q24.2	1.98e-70	2.89e-68	Over-expressed	chr11:125495013-125496436	4646
RFC4	3q27.3	1.31e-69	1.83e-67	Over-expressed	chr3:186523902-186524918	18609
FANCI	15q26.1	2.38e-67	3.04e-65	Over-expressed	chr15:89786689-89787435	7472
UBE2T	1q32.1	4.96e-67	6.29e-65	Over-expressed	chr1:202310696-202311581	1964
POLE2	14q21.3	1.54e-66	1.9e-64	Over-expressed	chr14:50154664-50155265	6392
XRCC2	7q36.1	1.65e-66	2.01e-64	Over-expressed	chr7:152372895-152373600	23509
ESCO2	8p21.1	9.1e-64	1.05e-61	Over-expressed	chr8:27630605-27631160	23772	chr8:27631591-27632379	23773
BRCA1	17q21.31	1.96e-63	2.23e-61	Over-expressed	chr17:41266047-41266555	9930	chr17:41271162-41271611	9931	chr17:41276951-41278686	9932
PARPBP	12q23.2	3.15e-62	3.48e-60	Over-expressed	chr12:102513563-102514489	5460
GINS4	8p11.21	1.15e-61	1.23e-59	Over-expressed	chr8:41386207-41386931	23866
CHAF1A	19p13.3	3.36e-60	3.51e-58	Over-expressed	chr19:4401910-4402794	11675
PCLAF	15q22.31	6.69e-60	6.83e-58	Over-expressed	chr15:64673451-64673963	7203	chr15:64679615-64680281	7204
DTL	1q32.3	2.19e-59	2.17e-57	Over-expressed	chr1:212208129-212209444	2076
GINS2	16q24.1	5.61e-59	5.52e-57	Over-expressed	chr16:85722244-85722705	8996
BLM	15q26.1	1.02e-57	9.52e-56	Over-expressed	chr15:91260308-91260921	7506
TIMELESS	12q13.3	1.43e-57	1.31e-55	Over-expressed	chr12:56842553-56843442	5174
RNASEH2A	19p13.13	1.33e-56	1.2e-54	Over-expressed	chr19:12916861-12917939	11952
WDHD1	14q22.2-q22.3	7.27e-56	6.46e-54	Over-expressed	chr14:55493450-55494321	6467
PIF1	15q22.31	2.18e-55	1.88e-53	Over-expressed	chr15:65117410-65118625	7216
CLSPN	1p34.3	6.62e-55	5.45e-53	Over-expressed	chr1:36234747-36235283	722	chr1:36235330-36235985	723
FANCG	9p13.3	1.58e-54	1.3e-52	Over-expressed	chr9:35079648-35080396	24568
RAD54B	8q22.1	1.12e-52	8.83e-51	Over-expressed	chr8:95452975-95453555	24027	chr8:95486941-95487895	24028
CDC7	1p22.1	1.81e-52	1.43e-50	Over-expressed	chr1:91966225-91967200	1185
CRY2	11p11.2	3.02e-51	2.3e-49	Under-expressed	chr11:45864693-45865489	3747	chr11:45868464-45869250	3748
BRIP1	17q23.2	5.71e-51	4.27e-49	Over-expressed	chr17:59940619-59941404	10411
CDK2	12q13.2	9.42e-49	6.71e-47	Over-expressed	chr12:56360142-56360596	5144
RFC5	12q24.23	2.2e-48	1.53e-46	Over-expressed	chr12:118454258-118454780	5618
NEIL3	4q34.3	3.22e-48	2.23e-46	Over-expressed	chr4:178230750-178231412	19487
FANCD2	3p25.3	8.7e-48	5.86e-46	Over-expressed	chr3:10067454-10068588	17367
HMGB2	4q34.1	1.06e-47	7.08e-46	Over-expressed	chr4:174254614-174255015	19480	chr4:174255082-174256758	19481
RFC2	7q11.23	1.97e-47	1.31e-45	Over-expressed	chr7:73668412-73669159	22872
H2AFX	11q23.3	2.45e-46	1.58e-44	Over-expressed	chr11:118965493-118966706	4588
RMI2	16p13.13	4.73e-46	3.01e-44	Over-expressed	chr16:11438794-11439977	7893	chr16:11442182-11443419	7894
NUDT1	7p22.3	3.04e-45	1.9e-43	Over-expressed	chr7:2281578-2282021	22383
MCM8	20p12.3	9.73e-44	5.92e-42	Over-expressed	chr20:5930257-5932010	15475
DNA2	10q21.3	5.75e-42	3.38e-40	Over-expressed	chr10:70231228-70231840	2779
RFC3	13q13.2	8.07e-42	4.72e-40	Over-expressed	chr13:34391953-34392545	5885
FANCA	16q24.3	8.21e-42	4.78e-40	Over-expressed	chr16:89882733-89883677	9131	chr16:89888297-89890467	9132
TOPBP1	3q22.1	4.65e-41	2.64e-39	Over-expressed	chr3:133380444-133381455	18234	chr3:133388630-133389940	18235	chr3:133394302-133395305	18236
PCNA	20p12.3	5.86e-41	3.31e-39	Over-expressed	chr20:5098996-5101306	15454	chr20:5106729-5108767	15455
PTTG1	5q33.3	4.53e-40	2.51e-38	Over-expressed	chr5:159848554-159849193	20434
CHEK2	22q12.1	5.41e-40	2.97e-38	Over-expressed	chr22:29108045-29108737	16837	chr22:29137433-29138785	16838
HMGA1	6p21.31	3.81e-39	2.02e-37	Over-expressed	chr6:34205550-34206638	21274
TONSL	8q24.3	8.59e-39	4.47e-37	Over-expressed	chr8:145669373-145669902	24380
FAAP24	19q13.11	4.76e-38	2.41e-36	Over-expressed	chr19:33462669-33463464	12199
SMC2	9q31.1	3.48e-37	1.69e-35	Over-expressed	chr9:106855793-106856882	24898
POLE	12q24.33	9.02e-37	4.36e-35	Over-expressed	chr12:133263626-133264265	5803
BRCA2	13q13.1	7.44e-35	3.42e-33	Over-expressed	chr13:32889360-32890271	5868
MSH6	2p16.3	4.05e-33	1.71e-31	Over-expressed	chr2:48009336-48010726	13539
XRCC3	14q32.33	3.25e-31	1.24e-29	Over-expressed	chr14:104181479-104182042	6899
ACTL6A	3q26.33	4.81e-31	1.81e-29	Over-expressed	chr3:179280374-179281048	18527
MSH2	2p21-p16.3	1.44e-30	5.24e-29	Over-expressed	chr2:47629530-47631119	13536
RRM2B	8q22.3	1.67e-30	6.05e-29	Under-expressed	chr8:103250689-103251355	24082	chr8:103251385-103252088	24083
NSD2	4p16.3	7.07e-30	2.49e-28	Over-expressed	chr4:1864836-1865666	18833	chr4:1865759-1866471	18834	chr4:1871608-1872765	18835
KIF22	16p11.2	8.05e-30	2.8e-28	Over-expressed	chr16:29796279-29796784	8220	chr16:29801162-29802843	8221
MMS22L	6q16.1	2.24e-29	7.47e-28	Over-expressed	chr6:97730927-97731499	21749
PARP2	14q11.2	1.5e-28	4.76e-27	Over-expressed	chr14:20811049-20812533	6141
NABP2	12q13.3	1.64e-28	5.18e-27	Over-expressed	chr12:56617614-56618366	5163
PRPF19	11q12.2	6.77e-28	2.05e-26	Over-expressed	chr11:60673551-60674355	3861
RUVBL1	3q21.3	1.01e-27	3.05e-26	Over-expressed	chr3:127842396-127843154	18171	chr3:127852275-127852691	18172	chr3:127870357-127871093	18173	chr3:127871968-127872563	18174
LIG1	19q13.33	2.26e-27	6.6e-26	Over-expressed	chr19:48673120-48673970	12636
SSRP1	11q12.1	3.14e-26	8.41e-25	Over-expressed	chr11:57103267-57103834	3818
BTG2	1q32.1	4.53e-26	1.2e-24	Under-expressed	chr1:203274528-203274986	1978
ISY1	3q21.3	6.44e-26	1.69e-24	Over-expressed	chr3:128879751-128880560	18198	chr3:128881412-128882136	18199
RBM17	10p15.1	7.48e-26	1.94e-24	Over-expressed	chr10:6130544-6131112	2471
UBE2V2	8q11.21	9.7e-26	2.49e-24	Over-expressed	chr8:48920849-48921523	23901
RFWD3	16q23.1	6.64e-25	1.56e-23	Over-expressed	chr16:74700067-74701822	8819
POLD2	7p13	6.46e-24	1.4e-22	Over-expressed	chr7:44162833-44163204	22679
MARF1	16p13.11	9.16e-24	1.97e-22	Under-expressed	chr16:15722699-15723538	7996	chr16:15735478-15738447	7997
CYREN	7q33	8.86e-23	1.73e-21	Over-expressed	chr7:134832002-134833612	23348	chr7:134853666-134854221	23349	chr7:134854908-134855955	23350	chr7:134856136-134856821	23351
MAD2L2	1p36.22	2.18e-22	4.09e-21	Over-expressed	chr1:11740592-11740999	267	chr1:11741067-11741400	268
COPS6	7q22.1	1.13e-21	1.98e-20	Over-expressed	chr7:99686228-99686856	23105
POLD1	19q13.33	1.55e-21	2.69e-20	Over-expressed	chr19:50887112-50887924	12745
PARP4	13q12.12	2.78e-21	4.71e-20	Under-expressed	chr13:25086181-25087071	5839
CBS	21q22.3	3.07e-21	5.16e-20	Over-expressed	chr21:44487956-44488663	16541
NEIL1	15q24.2	4.74e-21	7.83e-20	Under-expressed	chr15:75639353-75639906	7351
KDM1A	1p36.12	5.52e-21	9.03e-20	Over-expressed	chr1:23345346-23346182	454
PSMD14	2q24.2	1.48e-20	2.33e-19	Over-expressed	chr2:162164558-162165544	14474
CDKN2D	19p13.2	2.12e-20	3.29e-19	Over-expressed	chr19:10679433-10680534	11854
RAD51C	17q22	2.47e-20	3.79e-19	Over-expressed	chr17:56769518-56770471	10342
DDX11	12p11.21	7.42e-20	1.08e-18	Over-expressed	chr12:31226435-31227476	4934
PAXIP1	7q36.2	8.39e-20	1.22e-18	Over-expressed	chr7:154794755-154795387	23514	chr7:154795464-154795866	23515
SEM1	7q21.3	1.8e-19	2.5e-18	Over-expressed	chr7:96338824-96339615	23046
LIG3	17q12	1.95e-19	2.7e-18	Over-expressed	chr17:33307120-33307699	9628	chr17:33307979-33308472	9629
RUVBL2	19q13.33	4.44e-19	5.95e-18	Over-expressed	chr19:49495982-49497446	12679
PRKDC	8q11.21	4.65e-19	6.21e-18	Over-expressed	chr8:48872397-48873835	23898
RHNO1	12p13.33	5.07e-19	6.73e-18	Over-expressed	chr12:2986075-2986960	4736
PPP4C	16p11.2	5.16e-19	6.83e-18	Over-expressed	chr16:30084987-30085444	8248	chr16:30086030-30086639	8249	chr16:30086826-30087380	8250
BCCIP	10q26.2	7.77e-19	1.01e-17	Over-expressed	chr10:127511434-127512470	3414
TRIM28	19q13.43	8.23e-19	1.07e-17	Over-expressed	chr19:59055037-59056122	12919
ALKBH2	12q24.11	6.69e-18	7.94e-17	Over-expressed	chr12:109530956-109531641	5512
XPA	9q22.33	7.65e-18	9e-17	Under-expressed	chr9:100459182-100460002	24856
TDP1	14q32.11	1.01e-17	1.17e-16	Over-expressed	chr14:90420685-90421647	6715	chr14:90421790-90423076	6716
DCLRE1B	1p13.2	1.01e-17	1.17e-16	Over-expressed	chr1:114447100-114448141	1352
MRNIP	5q35.3	1.82e-17	2.05e-16	Under-expressed	chr5:179285273-179286308	20592
DEK	6p22.3	4.95e-17	5.32e-16	Over-expressed	chr6:18263459-18264265	20862	chr6:18264392-18265503	20863
AXIN2	17q24.1	7.99e-17	8.41e-16	Under-expressed	chr17:63552005-63553100	10481	chr17:63553256-63554667	10482	chr17:63556076-63556544	10483	chr17:63556553-63558588	10484
POLD3	11q13.4	1.42e-16	1.45e-15	Over-expressed	chr11:74303303-74303812	4277
COPS7B	2q37.1	2.87e-16	2.85e-15	Over-expressed	chr2:232645699-232647179	15121	chr2:232650475-232651833	15122
CEBPG	19q13.11	3e-16	2.97e-15	Over-expressed	chr19:33864135-33864569	12216
POLK	5q13.3	2.43e-15	2.16e-14	Under-expressed	chr5:74807142-74807988	19892
POLR2J	7q22.1	8.39e-15	7.01e-14	Over-expressed	chr7:102118805-102119981	23200
UFD1	22q11.21	9e-15	7.48e-14	Over-expressed	chr22:19466546-19467624	16675
BARD1	2q35	1.01e-14	8.27e-14	Over-expressed	chr2:215673626-215675300	14875
WRNIP1	6p25.2	1.02e-14	8.35e-14	Over-expressed	chr6:2764576-2766335	20648	chr6:2766432-2766878	20649
ZSWIM7	17p12	1.32e-14	1.07e-13	Under-expressed	chr17:15902446-15903320	9419
MCRS1	12q13.12	3.24e-14	2.51e-13	Over-expressed	chr12:49961249-49962146	5021
NOP53	19q13.33	4.93e-14	3.74e-13	Under-expressed	chr19:48248342-48249080	12611
TERF2IP	16q23.1	6.6e-14	4.95e-13	Under-expressed	chr16:75681047-75682889	8860
RAD18	3p25.3	3.15e-13	2.18e-12	Over-expressed	chr3:8921203-8921537	17331
REV1	2q11.2	4.22e-13	2.88e-12	Under-expressed	chr2:100104926-100105651	14051	chr2:100106206-100107254	14052
MAGEF1	3q27.1	9.8e-13	6.4e-12	Over-expressed	chr3:184429143-184429979	18572
ERCC5	13q33.1	1.43e-12	9.13e-12	Under-expressed	chr13:103497755-103498515	6080
GTF2H4	6p21.33	2.25e-12	1.41e-11	Over-expressed	chr6:30875428-30876256	21167
PARP1	1q42.12	6.74e-12	3.98e-11	Over-expressed	chr1:226595448-226596030	2189
RAD9A	11q13.2	1.95e-11	1.09e-10	Over-expressed	chr11:67158903-67159734	4129
RBM14	11q13.2	2.56e-11	1.41e-10	Over-expressed	chr11:66383313-66384582	4107
MTA1	14q32.33	5.39e-11	2.86e-10	Over-expressed	chr14:105885547-105886145	6932	chr14:105899333-105899992	6933
TOP3A	17p11.2	6.59e-11	3.45e-10	Over-expressed	chr17:18217817-18218894	9480
FANCL	2p16.1	1.48e-10	7.44e-10	Over-expressed	chr2:58431312-58431909	13604	chr2:58467698-58468874	13605
RAD23B	9q31.2	1.63e-10	8.16e-10	Over-expressed	chr9:110044817-110045871	24916	chr9:110046887-110047494	24917
WDR48	3p22.2	3.49e-10	1.67e-09	Under-expressed	chr3:39092958-39093731	17567
MEN1	11q13.1	3.64e-10	1.74e-09	Over-expressed	chr11:64577979-64578297	3990
HELQ	4q21.23	3.85e-10	1.83e-09	Under-expressed	chr4:84376417-84377603	19205
ABRAXAS1	4q21.23	5.5e-10	2.58e-09	Under-expressed	chr4:84405655-84406382	19206
WRAP53	17p13.1	1.83e-09	8.14e-09	Over-expressed	chr17:7589057-7590409	9340	chr17:7590516-7592096	9341
DCTPP1	16p11.2	2.56e-09	1.12e-08	Over-expressed	chr16:30440765-30442264	8274
POLR2I	19q13.12	3.9e-09	1.66e-08	Over-expressed	chr19:36605390-36606260	12292
EPC2	2q23.1	7.74e-09	3.18e-08	Under-expressed	chr2:149401584-149403834	14413
TFPT	19q13.42	1.04e-08	4.19e-08	Over-expressed	chr19:54618264-54619363	12801
COPS8	2q37.3	1.38e-08	5.5e-08	Over-expressed	chr2:237994133-237994831	15204
SMARCAL1	2q35	1.95e-08	7.59e-08	Over-expressed	chr2:217276685-217277868	14913
HSPA1A	6p21.33	2.43e-08	9.31e-08	Over-expressed	chr6:31782284-31782818	21204	chr6:31782850-31783920	21205
TENT4A	5p15.31	5.26e-08	1.93e-07	Over-expressed	chr5:6712651-6713501	19594
NONO	Xq13.1	8.55e-08	3.04e-07	Over-expressed	chrX:70520869-70521311	25570
PIAS4	19p13.3	8.75e-08	3.11e-07	Over-expressed	chr19:4007158-4007698	11655
GTF2H3	12q24.31	1.11e-07	3.89e-07	Over-expressed	chr12:124117722-124118703	5737
MORF4L2	Xq22.2	1.14e-07	3.99e-07	Over-expressed	chrX:102941359-102942504	25592
CCNH	5q14.3	1.48e-07	5.08e-07	Under-expressed	chr5:86708485-86709000	19956
POLH	6p21.1	1.68e-07	5.71e-07	Under-expressed	chr6:43542736-43544390	21494
MUS81	11q13.1	2.62e-07	8.69e-07	Over-expressed	chr11:65627331-65628326	4065
RAD23A	19p13.13	2.77e-07	9.16e-07	Over-expressed	chr19:13056186-13056949	11959
REV3L	6q21	4.51e-07	1.45e-06	Under-expressed	chr6:111804085-111806183	21825
INO80	15q15.1	6.06e-07	1.92e-06	Under-expressed	chr15:41408310-41409066	7017
TRRAP	7q22.1	7.89e-07	2.46e-06	Over-expressed	chr7:98476370-98476753	23062
POLI	18q21.2	9.08e-07	2.81e-06	Under-expressed	chr18:51795547-51796088	11342
UBE2B	5q31.1	1.06e-06	3.24e-06	Under-expressed	chr5:133706432-133707319	20156
CBX8	17q25.3	1.61e-06	4.81e-06	Over-expressed	chr17:77770577-77771438	10898
RCHY1	4q21.1	1.93e-06	5.69e-06	Under-expressed	chr4:76439129-76439959	19162
CDC14B	9q22.32-q22.33	2.22e-06	6.48e-06	Under-expressed	chr9:99328557-99329502	24842	chr9:99374309-99374807	24843	chr9:99381926-99382425	24844
OTUB1	11q13.1	2.54e-06	7.34e-06	Over-expressed	chr11:63753400-63754295	3968
PAGR1	16p11.2	3.14e-06	8.96e-06	Over-expressed	chr16:29827017-29828810	8226	chr16:29831406-29832634	8227	chr16:29832988-29833577	8228
FANCE	6p21.31	4.73e-06	1.31e-05	Over-expressed	chr6:35419918-35420440	21305
USP10	16q24.1	6.59e-06	1.79e-05	Over-expressed	chr16:84725320-84725793	8939	chr16:84732704-84733945	8940	chr16:84759441-84760691	8941
TAOK3	12q24.23	6.65e-06	1.81e-05	Under-expressed	chr12:118810616-118811301	5624	chr12:118813749-118814434	5625
DDX1	2p24.3	1.26e-05	3.29e-05	Over-expressed	chr2:15731392-15732705	13084
USP47	11p15.3	1.65e-05	4.25e-05	Under-expressed	chr11:11863035-11863880	3610
ALKBH3	11p11.2	1.79e-05	4.59e-05	Under-expressed	chr11:43901929-43902590	3745
FZR1	19p13.3	1.88e-05	4.8e-05	Over-expressed	chr19:3505649-3506464	11642
SWI5	9q34.11	2.2e-05	5.58e-05	Over-expressed	chr9:131038383-131038989	25166
FAAP100	17q25.3	4.6e-05	0.0001114	Over-expressed	chr17:79519032-79520656	10976
AP5Z1	7p22.1	5.06e-05	0.000122	Over-expressed	chr7:4814487-4815490	22419
SPRTN	1q42.2	5.6e-05	0.000134	Over-expressed	chr1:231473346-231474420	2271
RPAIN	17p13.2	7.62e-05	0.0001787	Under-expressed	chr17:5322608-5323733	9281
SETD2	3p21.31	9.27e-05	0.0002142	Under-expressed	chr3:47204480-47205009	17645	chr3:47205512-47206069	17646
RPA1	17p13.3	0.0001201	0.0002725	Over-expressed	chr17:1732877-1733333	9199
SIRT6	19p13.3	0.0001473	0.0003301	Over-expressed	chr19:4182288-4182834	11665
RAD50	5q31.1	0.0001701	0.0003775	Under-expressed	chr5:131892197-131893660	20120
MSH3	5q14.1	0.0002539	0.0005483	Under-expressed	chr5:79927414-79928149	19934
ATM	11q22.3	0.000307	0.000653	Under-expressed	chr11:108093022-108094591	4463
FAM168A	11q13.4	0.0004151	0.0008622	Over-expressed	chr11:73308908-73310071	4260
RAD17	5q13.2	0.000417	0.0008658	Under-expressed	chr5:68665137-68665979	19827
POLR2E	19p13.3	0.0004348	0.0009012	Over-expressed	chr19:1095248-1095965	11497
SMCHD1	18p11.32	0.0004665	0.0009611	Over-expressed	chr18:2655199-2656045	11122
SETX	9q34.13	0.0006495	0.00131	Under-expressed	chr9:135230068-135230512	25267
ETAA1	2p14	0.00111	0.002163	Under-expressed	chr2:67624085-67624789	13706
ERCC2	19q13.32	0.001627	0.003088	Over-expressed	chr19:45873830-45874338	12516
ERCC6	10q11.23	0.001634	0.003102	Under-expressed	chr10:50746998-50747871	2691
TTC5	14q11.2	0.003053	0.005533	Over-expressed	chr14:20773554-20774414	6139
MLH3	14q24.3	0.004124	0.007303	Under-expressed	chr14:75517698-75518098	6644
SIRT1	10q21.3	0.004147	0.007342	Under-expressed	chr10:69643903-69644673	2773
SPIRE1	18p11.21	0.004522	0.007968	Under-expressed	chr18:12595799-12596270	11201
SLX4	16p13.3	0.00637	0.0109	Over-expressed	chr16:3646183-3646902	7759	chr16:3659829-3660359	7760	chr16:3661314-3662080	7761
GTF2H2C	5q13.2	0.006597	0.0113	Under-expressed	chr5:68855548-68856306	19834
MLH1	3p22.2	0.007028	0.012	Under-expressed	chr3:37033870-37035605	17539
SLF2	10q24.31	0.0109	0.018	Under-expressed	chr10:102672137-102673299	3158
SETMAR	3p26.1	0.0139	0.0225	Under-expressed	chr3:4344718-4345610	17304
HMGB1	13q12.3	0.0169	0.0268	Over-expressed	chr13:31190996-31191374	5858	chr13:31191462-31192324	5859
GTF2H2	5q13.2	0.00195	0.00374	Over-expressed	chr5:70,362,984-70,363,955	19848
RFC1	4p14	0.0108	0.0182	Over-expressed	chr4:39,342,540-39,343,456	19035	chr4:39,367,670-39,368,238	19036	chr4:39,368,623-39,369,194	19037	chr4:39,376,985-39,377,583	19038
RECQL4	8q24.3	1.1e-59	1.11e-57	Over-expressed	NA	NA
FANCB	Xp22.2	1.47e-58	1.43e-56	Over-expressed	NA	NA
CHAF1B	21q22.12-q22.13	2.03e-55	1.76e-53	Over-expressed	NA	NA
UNG	12q24.11	2.64e-40	1.47e-38	Over-expressed	NA	NA
SUV39H1	Xp11.23	6.33e-39	3.32e-37	Over-expressed	NA	NA
FIGNL1	7p12.2	4.32e-33	1.81e-31	Over-expressed	NA	NA
APEX2	Xp11.21	2.69e-16	2.68e-15	Over-expressed	NA	NA
MEIOC	17q21.31	8.23e-14	6.12e-13	Over-expressed	NA	NA
GPS1	17q25.3	1.48e-12	9.48e-12	Over-expressed	NA	NA
HSF1	8q24.3	1.56e-12	9.91e-12	Over-expressed	NA	NA
SMC1A	Xp11.22	1.33e-11	7.62e-11	Over-expressed	NA	NA
ISG15	1p36.33	4.49e-11	2.41e-10	Over-expressed	NA	NA
POLA1	Xp22.11-p21.3	6.2e-11	3.27e-10	Over-expressed	NA	NA
ATRX	Xq21.1	1.04e-09	4.72e-09	Under-expressed	NA	NA
ZBTB1	14q23.3	5.6e-05	0.0001339	Under-expressed	NA	NA
UBE2L6	11q12.1	0.0001659	0.0003688	Over-expressed	NA	NA
BRCC3	Xq28	0.0002395	0.0005193	Over-expressed	NA	NA
TOP2B	3p24.2	0.0003703	0.0007769	Under-expressed	NA	NA
PRMT6	1p13.3	0.009405	0.0157	Over-expressed	NA	NA
BACH1	21q21.3	0.0104	0.0172	Over-expressed	NA	NA
