# Supplementary material for: MYBL2-Driven Transcriptional Programs Link Replication Stress and Error-prone DNA Repair With Genomic Instability in Lung Adenocarcinoma
Source: Front Oncol. 2021 Jan 8;10:585551. doi: 10.3389/fonc.2020.585551 (PMC7821388; doi:10.3389/fonc.2020.585551)
Supplement: Supplementary file 10 [file DataSheet_4.xlsx]

## Sheet: Summary Table
	Gene	Overall Survival ∆MMS (months)	Overall Survival p value	Disease Free Survival ∆MMS (months)	Disease Free Survival p value		MMS = median month survival
	MYBL2	49.6	0.0022	19.8	0.024
	RRM2	41.89‬	6.446e-06	19.91‬	0.002588
	CDK1	41.79‬	9.842e-06	14.59‬	0.0247
	GTSE1	40.9‬	0.000313	18.33‬	0.0222
	WDHD1	34.82‬	0.001053	11.69‬	0.288
	BUB1	34.82	0.00297	21.19	0.0378
	EXO1	27.86	1.17e-05	22.37‬	0.001514
	CCNB1	24.81	0.0001242	20.89	0.002777
	FOXM1	24.81‬	3.191e-05	17.81‬	0.008194
	CCNA2	23.82‬	6.485e-05	20.99	0.001049
	POLQ	16.98	0.0008099	17.81‬	0.0363
	SFTPB	16.62	0.002366	17.9	0.0629
	CDC45	16.49‬	0.009528	13.63‬	0.14
	TIMELESS	12.35‬	0.0467	10.58	0.309
	RAD51	18.79	0.000603	17.08	0.0148

## Sheet: Sample Expression
	Sample Id	BUB1: mRNA Expression z-Scores (RNA Seq V2 RSEM)	Type		Sample Id	POLQ: mRNA Expression z-Scores (RNA Seq V2 RSEM)	Type		Sample Id	TIMELESS: mRNA Expression z-Scores (RNA Seq V2 RSEM)	Type		Sample Id	EXO1: mRNA Expression z-Scores (RNA Seq V2 RSEM)	Type		Sample Id	GTSE1: mRNA Expression z-Scores (RNA Seq V2 RSEM)	Type		Sample Id	CDC45: mRNA Expression z-Scores (RNA Seq V2 RSEM)	Type		Sample Id	CCNA2: mRNA Expression z-Scores (RNA Seq V2 RSEM)	Type		Sample Id	CCNB1: mRNA Expression z-Scores (RNA Seq V2 RSEM)	Type		Sample Id	RRM2: mRNA Expression z-Scores (RNA Seq V2 RSEM)	Type		Sample Id	CDK1: mRNA Expression z-Scores (RNA Seq V2 RSEM)	Type		Sample Id	WDHD1: mRNA Expression z-Scores (RNA Seq V2 RSEM)	Type		Sample Id	SFTPB: mRNA Expression z-Scores (RNA Seq V2 RSEM)	Type
	TCGA-78-7155-01	9.3307	High		TCGA-62-A46O-01	5.6551	High		TCGA-86-8358-01	7.8066	High		TCGA-05-4415-01	9.4001	High		TCGA-49-AARQ-01	4.4543	High		TCGA-62-A46O-01	10.9228	High		TCGA-64-1678-01	5.6101	High		TCGA-64-1678-01	7.0616	High		TCGA-73-A9RS-01	6.4629	High		TCGA-64-1678-01	8.0706	High		TCGA-78-7155-01	14.2903	High		TCGA-55-A492-01	4.8105	High
	TCGA-38-4630-01	7.2981	High		TCGA-55-A493-01	4.8073	High		TCGA-44-7670-01	6.8374	High		TCGA-86-7711-01	8.6965	High		TCGA-50-6591-01	3.849	High		TCGA-78-7155-01	7.3121	High		TCGA-78-7155-01	5.317	High		TCGA-78-7155-01	4.6455	High		TCGA-86-8358-01	6.4608	High		TCGA-55-6971-01	6.9871	High		TCGA-55-A4DF-01	7.4151	High		TCGA-69-8253-01	4.5584	High
	TCGA-64-1678-01	5.8092	High		TCGA-44-5643-01	4.7412	High		TCGA-44-7667-01	6.5829	High		TCGA-53-7624-01	8.3599	High		TCGA-44-7670-01	3.8331	High		TCGA-38-4625-01	6.0143	High		TCGA-05-4397-01	5.2587	High		TCGA-44-7667-01	3.0822	High		TCGA-91-6836-01	6.448	High		TCGA-95-7947-01	4.8949	High		TCGA-91-8499-01	7.2042	High		TCGA-78-7167-01	4.3918	High
	TCGA-53-7624-01	5.5764	High		TCGA-55-8205-01	4.5	High		TCGA-86-7954-01	6.1132	High		TCGA-44-7667-01	4.4389	High		TCGA-50-5931-01	3.7926	High		TCGA-05-4397-01	4.6694	High		TCGA-38-4630-01	4.1951	High		TCGA-50-5072-01	2.9862	High		TCGA-44-7667-01	5.7406	High		TCGA-86-8358-01	4.3629	High		TCGA-95-7562-01	6.141	High		TCGA-50-8460-01	4.2546	High
	TCGA-05-4397-01	5.5045	High		TCGA-50-5946-01	4.1957	High		TCGA-55-6968-01	5.8182	High		TCGA-62-A46O-01	4.1	High		TCGA-38-4625-01	3.5839	High		TCGA-50-5931-01	4.6199	High		TCGA-86-8358-01	3.9829	High		TCGA-86-8054-01	2.983	High		TCGA-86-8054-01	5.3941	High		TCGA-53-7624-01	4.1382	High		TCGA-83-5908-01	5.153	High		TCGA-44-6776-01	4.0292	High
	TCGA-50-5072-01	4.4623	High		TCGA-78-7146-01	4.0714	High		TCGA-44-7669-01	5.5641	High		TCGA-38-4625-01	3.3388	High		TCGA-05-4415-01	3.517	High		TCGA-38-4631-01	4.4369	High		TCGA-35-4122-01	3.9723	High		TCGA-86-A4D0-01	2.8568	High		TCGA-73-4676-01	4.4539	High		TCGA-35-5375-01	4.1035	High		TCGA-91-6829-01	4.4601	High		TCGA-78-7633-01	3.9835	High
	TCGA-55-6968-01	4.3641	High		TCGA-55-7995-01	3.6968	High		TCGA-50-5072-01	5.4891	High		TCGA-L9-A5IP-01	3.3089	High		TCGA-78-7155-01	3.4306	High		TCGA-L9-A8F4-01	4.3134	High		TCGA-91-6848-01	3.539	High		TCGA-50-6591-01	2.7947	High		TCGA-62-A46O-01	4.4536	High		TCGA-35-4122-01	3.8355	High		TCGA-50-6591-01	4.3242	High		TCGA-49-4510-01	3.8407	High
	TCGA-62-A46O-01	4.0729	High		TCGA-49-AARQ-01	3.6742	High		TCGA-91-8499-01	4.9993	High		TCGA-86-8358-01	3.1308	High		TCGA-50-5946-01	3.0148	High		TCGA-55-1596-01	4.0982	High		TCGA-38-4629-01	3.5283	High		TCGA-49-4506-01	2.7647	High		TCGA-38-4631-01	4.4476	High		TCGA-50-5066-01	3.7633	High		TCGA-91-6847-01	4.3033	High		TCGA-64-1680-01	3.7246	High
	TCGA-64-5779-01	4.0515	High		TCGA-MP-A4T4-01	3.5331	High		TCGA-78-7536-01	4.7711	High		TCGA-73-4666-01	3.1189	High		TCGA-55-7913-01	3.0035	High		TCGA-55-A490-01	4.0366	High		TCGA-78-7542-01	3.4886	High		TCGA-35-4122-01	2.6993	High		TCGA-44-7669-01	4.0068	High		TCGA-50-5946-01	3.5252	High		TCGA-78-7536-01	4.2552	High		TCGA-73-4677-01	3.7021	High
	TCGA-91-6831-01	3.9695	High		TCGA-55-7910-01	3.5196	High		TCGA-78-7155-01	4.7198	High		TCGA-50-5072-01	2.9754	High		TCGA-91-8499-01	2.9463	High		TCGA-49-6767-01	3.9932	High		TCGA-38-4625-01	3.4466	High		TCGA-86-8358-01	2.6667	High		TCGA-86-7711-01	3.9624	High		TCGA-55-6968-01	3.2162	High		TCGA-MP-A4SV-01	4.2552	High		TCGA-97-A4M3-01	3.6922	High
	TCGA-55-A493-01	3.9075	High		TCGA-86-8358-01	3.4561	High		TCGA-50-5946-01	3.9507	High		TCGA-86-8054-01	2.9276	High		TCGA-50-6594-01	2.8687	High		TCGA-44-7669-01	3.8213	High		TCGA-78-7146-01	3.3062	High		TCGA-91-6836-01	2.5881	High		TCGA-05-4397-01	3.8077	High		TCGA-44-7660-01	3.0096	High		TCGA-86-8358-01	4.0972	High		TCGA-49-4486-01	3.435	High
	TCGA-86-8054-01	3.7433	High		TCGA-53-A4EZ-01	3.4279	High		TCGA-91-6836-01	3.9269	High		TCGA-86-A4D0-01	2.9074	High		TCGA-73-4666-01	2.8208	High		TCGA-49-AARE-01	3.8148	High		TCGA-80-5611-01	3.2043	High		TCGA-35-5375-01	2.5256	High		TCGA-05-4420-01	3.7254	High		TCGA-38-4632-01	2.9005	High		TCGA-50-5946-01	4.0807	High		TCGA-78-7537-01	3.2388	High
	TCGA-44-7667-01	3.7044	High		TCGA-55-7994-01	3.4261	High		TCGA-62-A46O-01	3.6614	High		TCGA-44-7669-01	2.7192	High		TCGA-44-7667-01	2.7211	High		TCGA-62-A471-01	3.757	High		TCGA-38-4631-01	3.1388	High		TCGA-05-4415-01	2.4733	High		TCGA-55-5899-01	3.4685	High		TCGA-86-8054-01	2.8926	High		TCGA-55-6968-01	4.0731	High		TCGA-NJ-A7XG-01	3.0469	High
	TCGA-91-8499-01	3.6949	High		TCGA-L9-A8F4-01	3.3146	High		TCGA-78-7220-01	3.4291	High		TCGA-55-6968-01	2.6827	High		TCGA-05-4397-01	2.6982	High		TCGA-78-8662-01	3.7473	High		TCGA-86-A4D0-01	3.1273	High		TCGA-91-8499-01	2.3582	High		TCGA-64-1678-01	3.395	High		TCGA-78-7155-01	2.632	High		TCGA-05-4415-01	3.8877	High		TCGA-73-4675-01	2.8395	High
	TCGA-05-4420-01	3.6485	High		TCGA-86-A4D0-01	3.2127	High		TCGA-05-4415-01	3.4278	High		TCGA-05-4397-01	2.6714	High		TCGA-50-5072-01	2.6714	High		TCGA-44-7667-01	3.7324	High		TCGA-73-4666-01	2.9906	High		TCGA-55-A493-01	2.3423	High		TCGA-83-5908-01	3.3294	High		TCGA-49-4507-01	2.6262	High		TCGA-73-4666-01	3.7989	High		TCGA-78-7161-01	2.8066	High
	TCGA-05-4415-01	3.6276	High		TCGA-50-5931-01	3.0937	High		TCGA-55-8620-01	3.3838	High		TCGA-50-6591-01	2.4744	High		TCGA-55-1596-01	2.6427	High		TCGA-91-6847-01	3.6728	High		TCGA-53-7624-01	2.8978	High		TCGA-49-4507-01	2.2024	High		TCGA-73-4670-01	3.19	High		TCGA-55-8205-01	2.4598	High		TCGA-44-7660-01	3.4059	High		TCGA-91-6849-01	2.787	High
	TCGA-55-7570-01	3.6053	High		TCGA-78-7220-01	3.0758	High		TCGA-49-6743-01	3.3398	High		TCGA-62-A471-01	2.3752	High		TCGA-38-4630-01	2.5885	High		TCGA-50-5066-01	3.4947	High		TCGA-55-5899-01	2.7083	High		TCGA-50-5066-01	2.195	High		TCGA-78-7220-01	3.1741	High		TCGA-05-5428-01	2.4492	High		TCGA-44-7667-01	3.4014	High		TCGA-50-5051-01	2.5865	High
	TCGA-44-7670-01	3.5475	High		TCGA-05-4427-01	3.0088	High		TCGA-49-AAR0-01	3.2842	High		TCGA-50-5931-01	2.3605	High		TCGA-49-6743-01	2.543	High		TCGA-50-6590-01	3.4534	High		TCGA-91-6836-01	2.5636	High		TCGA-91-6831-01	2.1444	High		TCGA-49-4506-01	3.1704	High		TCGA-78-7536-01	2.4254	High		TCGA-78-8660-01	3.3698	High		TCGA-97-A4M0-01	2.5127	High
	TCGA-86-8358-01	3.5261	High		TCGA-50-5072-01	2.9963	High		TCGA-38-4630-01	3.2419	High		TCGA-69-8255-01	2.2687	High		TCGA-53-7624-01	2.4769	High		TCGA-44-7670-01	3.3813	High		TCGA-55-A493-01	2.4884	High		TCGA-73-4666-01	2.1257	High		TCGA-91-6831-01	3.1627	High		TCGA-44-5643-01	2.419	High		TCGA-64-5775-01	3.3448	High		TCGA-78-7149-01	2.5084	High
	TCGA-50-6591-01	3.4641	High		TCGA-55-6968-01	2.974	High		TCGA-69-7973-01	3.1971	High		TCGA-78-7220-01	2.2366	High		TCGA-86-7955-01	2.4745	High		TCGA-44-5644-01	3.2232	High		TCGA-55-7570-01	2.4748	High		TCGA-05-4420-01	2.0751	High		TCGA-49-AAR9-01	3.0779	High		TCGA-49-4487-01	2.4083	High		TCGA-50-6595-01	3.2483	High		TCGA-73-7498-01	2.4484	High
	TCGA-50-6590-01	3.3899	High		TCGA-91-6848-01	2.9301	High		TCGA-62-A471-01	3.1319	High		TCGA-91-6831-01	2.2339	High		TCGA-86-7953-01	2.4175	High		TCGA-05-4420-01	3.1619	High		TCGA-55-6975-01	2.3247	High		TCGA-44-4112-01	2.0579	High		TCGA-64-5774-01	3.0728	High		TCGA-62-A46O-01	2.332	High		TCGA-05-4390-01	3.1831	High		TCGA-67-6217-01	2.3952	High
	TCGA-75-7027-01	3.311	High		TCGA-53-7624-01	2.9235	High		TCGA-50-5931-01	3.1191	High		TCGA-86-A4JF-01	2.1135	High		TCGA-62-A471-01	2.4167	High		TCGA-62-8394-01	2.9526	High		TCGA-44-7667-01	2.2412	High		TCGA-55-8205-01	1.9979	High		TCGA-73-4666-01	3.0526	High		TCGA-86-A4D0-01	2.2511	High		TCGA-69-7973-01	3.1155	High		TCGA-86-8674-01	2.3087	High
	TCGA-44-2668-01	3.308	High		TCGA-38-4631-01	2.9136	High		TCGA-49-AAR9-01	2.9521	High		TCGA-78-7150-01	2.0836	High		TCGA-75-5125-01	2.3899	High		TCGA-86-A4D0-01	2.9387	High		TCGA-86-8054-01	2.2075	High		TCGA-49-4487-01	1.9922	High		TCGA-50-5946-01	3.0119	High		TCGA-55-7570-01	2.2092	High		TCGA-55-6712-01	3.0438	High		TCGA-44-7671-01	2.2799	High
	TCGA-50-5946-01	3.2926	High		TCGA-38-4630-01	2.8446	High		TCGA-91-6840-01	2.8899	High		TCGA-55-7570-01	2.0518	High		TCGA-55-A493-01	2.3669	High		TCGA-86-8358-01	2.8174	High		TCGA-50-6591-01	2.1999	High		TCGA-05-4397-01	1.9755	High		TCGA-78-7155-01	2.9153	High		TCGA-55-A4DF-01	2.1352	High		TCGA-55-7570-01	2.9669	High		TCGA-50-5932-01	2.2154	High
	TCGA-55-8205-01	3.0941	High		TCGA-44-7670-01	2.8191	High		TCGA-55-6971-01	2.8726	High		TCGA-55-7913-01	2.0411	High		TCGA-86-8358-01	2.3279	High		TCGA-55-7570-01	2.7876	High		TCGA-83-5908-01	2.1835	High		TCGA-44-2668-01	1.9503	High		TCGA-55-6968-01	2.8452	High		TCGA-44-7667-01	2.1007	High		TCGA-55-8614-01	2.7575	High		TCGA-62-A46Y-01	2.1603	High
	TCGA-73-A9RS-01	3.0663	High		TCGA-75-5125-01	2.7981	High		TCGA-50-6592-01	2.8184	High		TCGA-78-7536-01	1.9753	High		TCGA-62-8402-01	2.304	High		TCGA-78-7150-01	2.7693	High		TCGA-55-6978-01	2.1419	High		TCGA-64-5775-01	1.9492	High		TCGA-78-7150-01	2.8002	High		TCGA-64-1677-01	2.0696	High		TCGA-55-8205-01	2.5959	High		TCGA-75-5146-01	2.1241	High
	TCGA-78-7536-01	2.8418	High		TCGA-95-7944-01	2.785	High		TCGA-44-5643-01	2.8097	High		TCGA-55-1596-01	1.9591	High		TCGA-55-5899-01	2.2995	High		TCGA-49-6743-01	2.7084	High		TCGA-49-4514-01	2.067	High		TCGA-38-4631-01	1.9257	High		TCGA-55-7911-01	2.7951	High		TCGA-50-7109-01	2.0171	High		TCGA-55-7994-01	2.5796	High		TCGA-O1-A52J-01	1.9948	High
	TCGA-53-A4EZ-01	2.8414	High		TCGA-78-7155-01	2.7812	High		TCGA-38-4631-01	2.7082	High		TCGA-97-8176-01	1.899	High		TCGA-91-6848-01	2.2812	High		TCGA-64-1678-01	2.6265	High		TCGA-50-5066-01	2.0405	High		TCGA-55-6968-01	1.9125	High		TCGA-50-6591-01	2.7767	High		TCGA-38-4631-01	1.9693	High		TCGA-38-4630-01	2.485	High		TCGA-91-8496-01	1.9277	High
	TCGA-91-6848-01	2.8137	High		TCGA-55-7913-01	2.7035	High		TCGA-53-7624-01	2.6834	High		TCGA-55-6975-01	1.8896	High		TCGA-55-7995-01	2.2299	High		TCGA-44-7660-01	2.4565	High		TCGA-44-2668-01	2.0308	High		TCGA-44-5643-01	1.8749	High		TCGA-38-4630-01	2.7751	High		TCGA-55-8085-01	1.8921	High		TCGA-35-5375-01	2.4742	High		TCGA-67-3774-01	1.9185	High
	TCGA-91-6836-01	2.7785	High		TCGA-83-5908-01	2.6972	High		TCGA-49-4507-01	2.6558	High		TCGA-55-5899-01	1.8523	High		TCGA-69-8255-01	2.2172	High		TCGA-78-7536-01	2.4174	High		TCGA-49-AAR9-01	2.0295	High		TCGA-44-7669-01	1.8118	High		TCGA-50-5072-01	2.7208	High		TCGA-55-7913-01	1.8796	High		TCGA-50-6590-01	2.415	High		TCGA-MP-A4TE-01	1.8421	High
	TCGA-64-5774-01	2.7671	High		TCGA-44-7660-01	2.6364	High		TCGA-78-8640-01	2.6415	High		TCGA-49-6742-01	1.8461	High		TCGA-MN-A4N1-01	2.2117	High		TCGA-62-8398-01	2.4168	High		TCGA-50-5946-01	2.0053	High		TCGA-38-4625-01	1.774	High		TCGA-78-7145-01	2.7163	High		TCGA-78-7146-01	1.8287	High		TCGA-62-8394-01	2.3986	High		TCGA-80-5608-01	1.781	High
	TCGA-95-7944-01	2.7329	High		TCGA-55-6978-01	2.634	High		TCGA-73-4670-01	2.5704	High		TCGA-49-4487-01	1.7755	High		TCGA-64-5774-01	2.2111	High		TCGA-73-7499-01	2.4132	High		TCGA-91-8499-01	1.9537	High		TCGA-78-7542-01	1.7608	High		TCGA-44-7670-01	2.6865	High		TCGA-73-4670-01	1.8154	High		TCGA-97-7554-01	2.3714	High		TCGA-67-6215-01	1.6769	High
	TCGA-55-5899-01	2.6802	High		TCGA-L9-A7SV-01	2.5483	High		TCGA-73-4666-01	2.5669	High		TCGA-91-6848-01	1.726	High		TCGA-49-4514-01	2.2007	High		TCGA-91-8499-01	2.3676	High		TCGA-44-7661-01	1.9307	High		TCGA-78-8660-01	1.7136	High		TCGA-55-8094-01	2.6828	High		TCGA-38-4630-01	1.8009	High		TCGA-55-8085-01	2.3624	High		TCGA-75-6206-01	1.633	High
	TCGA-55-7913-01	2.667	High		TCGA-69-A59K-01	2.5248	High		TCGA-55-A493-01	2.528	High		TCGA-95-7562-01	1.7076	High		TCGA-44-7660-01	2.1548	High		TCGA-05-4398-01	2.3506	High		TCGA-86-7955-01	1.8962	High		TCGA-64-1677-01	1.6741	High		TCGA-35-4122-01	2.663	High		TCGA-49-4514-01	1.7219	High		TCGA-L4-A4E5-01	2.3522	High		TCGA-MP-A4TH-01	1.5887	High
	TCGA-69-7973-01	2.5433	High		TCGA-73-A9RS-01	2.3777	High		TCGA-75-5125-01	2.5078	High		TCGA-78-7154-01	1.637	High		TCGA-91-6831-01	2.1189	High		TCGA-50-5946-01	2.335	High		TCGA-05-4390-01	1.8768	High		TCGA-97-8176-01	1.6578	High		TCGA-55-8205-01	2.634	High		TCGA-78-7220-01	1.7015	High		TCGA-80-5611-01	2.3353	High		TCGA-91-A4BD-01	1.5763	High
	TCGA-38-4631-01	2.4919	High		TCGA-44-7667-01	2.3529	High		TCGA-69-8255-01	2.4369	High		TCGA-91-8499-01	1.6028	High		TCGA-83-5908-01	2.0473	High		TCGA-49-AARQ-01	2.3053	High		TCGA-50-6590-01	1.8181	High		TCGA-50-5051-01	1.6542	High		TCGA-55-1594-01	2.6271	High		TCGA-73-7499-01	1.6794	High		TCGA-78-7154-01	2.2891	High		TCGA-95-A4VP-01	1.4652	High
	TCGA-50-5066-01	2.49	High		TCGA-MP-A4TA-01	2.3484	High		TCGA-44-5644-01	2.433	High		TCGA-78-7155-01	1.5759	High		TCGA-73-4670-01	1.9329	High		TCGA-44-7662-01	2.2763	High		TCGA-38-4632-01	1.7999	High		TCGA-50-6595-01	1.6496	High		TCGA-69-8255-01	2.6236	High		TCGA-50-5946-02	1.676	High		TCGA-50-5072-01	2.2822	High		TCGA-62-A46P-01	1.4252	High
	TCGA-83-5908-01	2.484	High		TCGA-93-A4JN-01	2.2769	High		TCGA-75-6211-01	2.3964	High		TCGA-49-4507-01	1.5678	High		TCGA-55-6968-01	1.9239	High		TCGA-50-5072-01	2.2515	High		TCGA-44-7669-01	1.713	High		TCGA-95-8494-01	1.605	High		TCGA-75-7027-01	2.5957	High		TCGA-73-A9RS-01	1.663	High		TCGA-78-7542-01	2.2722	High		TCGA-97-8552-01	1.408	High
	TCGA-55-6975-01	2.3444	High		TCGA-91-6836-01	2.2618	High		TCGA-L9-A7SV-01	2.3717	High		TCGA-69-7973-01	1.5597	High		TCGA-49-AAR3-01	1.9229	High		TCGA-78-7220-01	2.2338	High		TCGA-75-5125-01	1.6843	High		TCGA-53-7624-01	1.5986	High		TCGA-55-7994-01	2.5783	High		TCGA-49-4506-01	1.6554	High		TCGA-50-5946-02	2.2699	High		TCGA-91-8497-01	1.3963	High
	TCGA-44-7669-01	2.3337	High		TCGA-MP-A4SV-01	2.2104	High		TCGA-49-4487-01	2.3231	High		TCGA-78-8640-01	1.5489	High		TCGA-05-4434-01	1.86	High		TCGA-95-8494-01	2.2097	High		TCGA-05-4250-01	1.6681	High		TCGA-73-7499-01	1.5801	High		TCGA-44-6779-01	2.4544	High		TCGA-05-4397-01	1.6373	High		TCGA-93-A4JN-01	2.2442	High		TCGA-38-4626-01	1.3673	High
	TCGA-86-A4D0-01	2.3148	High		TCGA-05-4397-01	2.2069	High		TCGA-05-4424-01	2.3193	High		TCGA-50-6590-01	1.5181	High		TCGA-MP-A4TI-01	1.8572	High		TCGA-05-5428-01	2.1919	High		TCGA-86-7701-01	1.6506	High		TCGA-05-5428-01	1.5781	High		TCGA-05-4250-01	2.4089	High		TCGA-55-1596-01	1.6304	High		TCGA-44-7670-01	2.2172	High		TCGA-35-3615-01	1.3393	High
	TCGA-50-5066-02	2.3013	High		TCGA-69-8255-01	2.1808	High		TCGA-44-7660-01	2.3167	High		TCGA-99-8033-01	1.4808	High		TCGA-62-8394-01	1.8417	High		TCGA-91-6848-01	2.1791	High		TCGA-05-4415-01	1.6406	High		TCGA-78-7146-01	1.5198	High		TCGA-62-8402-01	2.3921	High		TCGA-91-6836-01	1.6274	High		TCGA-44-2668-01	2.1726	High		TCGA-44-7659-01	1.3303	High
	TCGA-38-4632-01	2.2845	High		TCGA-91-6831-01	2.1761	High		TCGA-05-5425-01	2.2988	High		TCGA-50-5946-01	1.4314	High		TCGA-62-8398-01	1.8227	High		TCGA-38-4632-01	2.153	High		TCGA-50-5072-01	1.6322	High		TCGA-05-4250-01	1.5067	High		TCGA-55-6975-01	2.3845	High		TCGA-38-4625-01	1.5612	High		TCGA-91-6840-01	2.1581	High		TCGA-05-4426-01	1.3119	High
	TCGA-44-5643-01	2.2637	High		TCGA-95-7947-01	2.1663	High		TCGA-64-5774-01	2.2973	High		TCGA-05-4250-01	1.4234	High		TCGA-95-8494-01	1.757	High		TCGA-73-4666-01	2.1309	High		TCGA-62-A471-01	1.6067	High		TCGA-44-2662-01	1.4853	High		TCGA-55-A493-01	2.3112	High		TCGA-91-6840-01	1.54	High		TCGA-86-8055-01	2.1314	High		TCGA-86-8281-01	1.3062	High
	TCGA-44-A47A-01	2.2475	High		TCGA-86-8054-01	2.1507	High		TCGA-86-8054-01	2.2645	High		TCGA-91-6836-01	1.4132	High		TCGA-44-2668-01	1.7559	High		TCGA-69-7979-01	2.1151	High		TCGA-55-8620-01	1.594	High		TCGA-69-8255-01	1.4619	High		TCGA-53-7624-01	2.3023	High		TCGA-83-5908-01	1.5207	High		TCGA-44-7661-01	2.117	High		TCGA-78-7162-01	1.2621	High
	TCGA-86-7711-01	2.2469	High		TCGA-73-4666-01	2.1314	High		TCGA-91-6847-01	2.2403	High		TCGA-49-4506-01	1.3536	High		TCGA-86-8054-01	1.7239	High		TCGA-05-5425-01	2.0938	High		TCGA-64-5775-01	1.5935	High		TCGA-73-4676-01	1.4587	High		TCGA-50-5044-01	2.2395	High		TCGA-38-4629-01	1.5028	High		TCGA-55-A48Z-01	2.0997	High		TCGA-67-6216-01	1.2535	High
	TCGA-35-4122-01	2.1631	High		TCGA-62-A471-01	2.083	High		TCGA-55-1594-01	2.2194	High		TCGA-50-5946-02	1.3373	High		TCGA-97-8176-01	1.7005	High		TCGA-86-8054-01	2.0824	High		TCGA-49-6767-01	1.5804	High		TCGA-05-5420-01	1.4176	High		TCGA-95-A4VN-01	2.2126	High		TCGA-49-AAR9-01	1.4719	High		TCGA-50-5066-02	1.9085	High		TCGA-69-7763-01	1.2205	High
	TCGA-05-5425-01	2.1602	High		TCGA-50-6592-01	2.0738	High		TCGA-86-7711-01	2.1077	High		TCGA-49-AAR3-01	1.3138	High		TCGA-49-4487-01	1.6989	High		TCGA-55-7913-01	2.073	High		TCGA-78-7220-01	1.5764	High		TCGA-75-5126-01	1.3655	High		TCGA-50-6594-01	2.204	High		TCGA-95-7562-01	1.4612	High		TCGA-55-6978-01	1.8678	High		TCGA-97-8174-01	1.1996	High
	TCGA-78-8640-01	2.1039	High		TCGA-44-7669-01	2.0736	High		TCGA-83-5908-01	2.0922	High		TCGA-49-AAR9-01	1.3123	High		TCGA-55-A4DF-01	1.6959	High		TCGA-55-8614-01	2.0482	High		TCGA-44-2662-01	1.552	High		TCGA-91-6847-01	1.3167	High		TCGA-55-6978-01	2.1836	High		TCGA-75-7027-01	1.459	High		TCGA-55-7995-01	1.8462	High		TCGA-55-7573-01	1.1582	High
	TCGA-78-7146-01	2.0716	High		TCGA-44-2662-01	2.0332	High		TCGA-50-6591-01	2.0916	High		TCGA-44-7670-01	1.2982	High		TCGA-MP-A4T4-01	1.6947	High		TCGA-MP-A4TI-01	2.0365	High		TCGA-MN-A4N1-01	1.5202	High		TCGA-49-AARQ-01	1.3142	High		TCGA-75-6214-01	2.1692	High		TCGA-62-8398-01	1.4467	High		TCGA-95-7947-01	1.8391	High		TCGA-78-7152-01	1.1478	High
	TCGA-50-6592-01	2.0663	High		TCGA-86-7953-01	2.0321	High		TCGA-53-A4EZ-01	2.0739	High		TCGA-55-A4DF-01	1.2956	High		TCGA-75-6211-01	1.6732	High		TCGA-05-4390-01	2.0128	High		TCGA-50-6595-01	1.4892	High		TCGA-64-5774-01	1.3004	High		TCGA-86-A4JF-01	2.1361	High		TCGA-35-4123-01	1.4331	High		TCGA-73-7499-01	1.8337	High		TCGA-44-2655-01	1.1295	High
	TCGA-49-AAR9-01	2.0363	High		TCGA-55-7911-01	2.0035	High		TCGA-50-5946-02	2.0234	High		TCGA-49-6743-01	1.2779	High		TCGA-69-7973-01	1.6558	High		TCGA-83-5908-01	2.0063	High		TCGA-49-4506-01	1.4497	High		TCGA-MP-A4SY-01	1.2926	High		TCGA-50-5066-01	2.1337	High		TCGA-55-6978-01	1.4204	High		TCGA-44-7662-01	1.8203	High		TCGA-62-8397-01	1.0979	High
	TCGA-78-7220-01	1.9977	High		TCGA-62-A472-01	1.9965	High		TCGA-69-7980-01	1.9947	High		TCGA-50-6595-01	1.2776	High		TCGA-44-7669-01	1.6298	High		TCGA-78-7542-01	1.9855	High		TCGA-62-A46O-01	1.4444	High		TCGA-49-4494-01	1.283	High		TCGA-55-7903-01	2.0342	High		TCGA-53-A4EZ-01	1.4122	High		TCGA-78-7220-01	1.795	High		TCGA-44-5645-01	1.0847	High
	TCGA-MP-A4TA-01	1.9611	High		TCGA-78-7536-01	1.9466	High		TCGA-L4-A4E5-01	1.9443	High		TCGA-44-2668-01	1.255	High		TCGA-49-6742-01	1.6293	High		TCGA-78-7154-01	1.9233	High		TCGA-50-6592-01	1.4312	High		TCGA-50-6590-01	1.283	High		TCGA-49-6743-01	1.9968	High		TCGA-05-5425-01	1.4073	High		TCGA-55-8204-01	1.7722	High		TCGA-75-6212-01	1.0823	High
	TCGA-55-A4DF-01	1.9223	High		TCGA-95-A4VN-01	1.9052	High		TCGA-55-6969-01	1.9271	High		TCGA-44-7662-01	1.23	High		TCGA-78-7536-01	1.6137	High		TCGA-86-A4JF-01	1.9077	High		TCGA-75-7027-01	1.3631	High		TCGA-50-5044-01	1.2491	High		TCGA-78-8660-01	1.9049	High		TCGA-73-4666-01	1.3715	High		TCGA-55-8089-01	1.7363	High		TCGA-55-7281-01	1.0728	High
	TCGA-44-7661-01	1.9047	High		TCGA-L4-A4E5-01	1.8849	High		TCGA-50-6590-01	1.921	High		TCGA-MP-A4TA-01	1.1987	High		TCGA-55-8620-01	1.6024	High		TCGA-49-4487-01	1.903	High		TCGA-73-4670-01	1.2909	High		TCGA-44-7661-01	1.226	High		TCGA-50-6592-01	1.9041	High		TCGA-64-5775-01	1.369	High		TCGA-91-6835-01	1.7351	High		TCGA-78-7156-01	1.0583	High
	TCGA-38-4625-01	1.8959	High		TCGA-49-6743-01	1.8841	High		TCGA-91-6848-01	1.916	High		TCGA-44-2662-01	1.1787	High		TCGA-55-8205-01	1.572	High		TCGA-49-4514-01	1.8912	High		TCGA-44-5643-01	1.2898	High		TCGA-38-4630-01	1.2195	High		TCGA-91-6848-01	1.8433	High		TCGA-64-1676-01	1.3244	High		TCGA-93-A4JQ-01	1.7329	High		TCGA-95-8039-01	1.0433	High
	TCGA-55-8620-01	1.8792	High		TCGA-55-8614-01	1.8627	High		TCGA-86-A4D0-01	1.9081	High		TCGA-83-5908-01	1.1466	High		TCGA-71-8520-01	1.5603	High		TCGA-49-4494-01	1.8857	High		TCGA-35-4123-01	1.2864	High		TCGA-38-4632-01	1.2004	High		TCGA-05-4415-01	1.7856	High		TCGA-05-5420-01	1.3214	High		TCGA-50-6592-01	1.7325	High		TCGA-55-8097-01	1.0192	High
	TCGA-55-7994-01	1.8582	High		TCGA-97-8176-01	1.8525	High		TCGA-44-8119-01	1.8693	High		TCGA-73-4670-01	1.031	High		TCGA-78-7150-01	1.5364	High		TCGA-55-5899-01	1.8754	High		TCGA-MP-A4TI-01	1.2859	High		TCGA-91-6848-01	1.1978	High		TCGA-38-4625-01	1.7648	High		TCGA-L9-A7SV-01	1.2772	High		TCGA-91-6831-01	1.7302	High		TCGA-78-7148-01	1.0013	High
	TCGA-05-5428-01	1.8025	High		TCGA-91-A4BC-01	1.8447	High		TCGA-62-8398-01	1.8558	High		TCGA-73-7499-01	0.9518	High		TCGA-50-5946-02	1.5134	High		TCGA-44-5643-01	1.8511	High		TCGA-93-8067-01	1.2222	High		TCGA-49-6742-01	1.1944	High		TCGA-86-7955-01	1.7643	High		TCGA-44-2668-01	1.1817	High		TCGA-55-5899-01	1.701	High		TCGA-97-8179-01	0.9967	High
	TCGA-35-4123-01	1.7987	High		TCGA-93-A4JQ-01	1.8389	High		TCGA-78-7143-01	1.8533	High		TCGA-38-4630-01	0.9334	High		TCGA-55-7570-01	1.512	High		TCGA-38-4630-01	1.8301	High		TCGA-75-5126-01	1.2185	High		TCGA-55-8085-01	1.186	High		TCGA-55-7570-01	1.7551	High		TCGA-05-4250-01	1.1487	High		TCGA-86-8075-01	1.7001	High		TCGA-73-4659-01	0.9602	High
	TCGA-55-1596-01	1.7863	High		TCGA-99-8033-01	1.798	High		TCGA-05-4390-01	1.7791	High		TCGA-05-5425-01	0.8848	High		TCGA-05-4398-01	1.5098	High		TCGA-MP-A4TA-01	1.8134	High		TCGA-05-5428-01	1.169	High		TCGA-38-4629-01	1.1768	High		TCGA-49-6742-01	1.728	High		TCGA-50-5068-01	1.1471	High		TCGA-49-6743-01	1.669	High		TCGA-97-7546-01	0.9494	High
	TCGA-62-A471-01	1.7777	High		TCGA-93-8067-01	1.7725	High		TCGA-44-6778-01	1.7576	High		TCGA-L9-A7SV-01	0.8807	High		TCGA-38-4631-01	1.4434	High		TCGA-05-4415-01	1.8102	High		TCGA-78-8660-01	1.1644	High		TCGA-05-4418-01	1.1606	High		TCGA-55-8089-01	1.7245	High		TCGA-55-7910-01	1.1458	High		TCGA-86-8074-01	1.6225	High		TCGA-62-A46S-01	0.9268	High
	TCGA-55-6978-01	1.7297	High		TCGA-95-8494-01	1.7313	High		TCGA-62-8394-01	1.7274	High		TCGA-78-7542-01	0.8803	High		TCGA-50-5044-01	1.4362	High		TCGA-55-8620-01	1.7866	High		TCGA-55-7994-01	1.1515	High		TCGA-05-4395-01	1.1546	High		TCGA-49-AARQ-01	1.7236	High		TCGA-62-A471-01	1.1363	High		TCGA-44-6778-01	1.6011	High		TCGA-75-6203-01	0.9201	High
	TCGA-55-1594-01	1.7037	High		TCGA-55-7570-01	1.6851	High		TCGA-05-4397-01	1.7202	High		TCGA-75-7027-01	0.8794	High		TCGA-44-7661-01	1.434	High		TCGA-53-A4EZ-01	1.7677	High		TCGA-86-7953-01	1.1444	High		TCGA-50-5946-01	1.1042	High		TCGA-35-4123-01	1.7082	High		TCGA-78-7154-01	1.1301	High		TCGA-55-6975-01	1.5958	High		TCGA-NJ-A4YG-01	0.9182	High
	TCGA-91-6847-01	1.6971	High		TCGA-49-4487-01	1.6818	High		TCGA-97-8176-01	1.6809	High		TCGA-64-5775-01	0.8786	High		TCGA-55-7726-01	1.4275	High		TCGA-55-8204-01	1.7617	High		TCGA-64-5774-01	1.1191	High		TCGA-05-4390-01	1.1033	High		TCGA-78-7146-01	1.6168	High		TCGA-05-4420-01	1.1266	High		TCGA-53-A4EZ-01	1.5738	High		TCGA-78-7535-01	0.8951	High
	TCGA-62-8402-01	1.6953	High		TCGA-55-A4DF-01	1.6454	High		TCGA-55-7910-01	1.6797	High		TCGA-64-5774-01	0.8693	High		TCGA-95-7043-01	1.4233	High		TCGA-49-AAR3-01	1.7103	High		TCGA-55-6969-01	1.1095	High		TCGA-55-7570-01	1.0833	High		TCGA-78-7542-01	1.5639	High		TCGA-50-5072-01	1.1266	High		TCGA-67-3771-01	1.5482	High		TCGA-05-4417-01	0.8911	High
	TCGA-95-A4VN-01	1.6598	High		TCGA-50-6590-01	1.6335	High		TCGA-55-7995-01	1.6229	High		TCGA-91-6847-01	0.8684	High		TCGA-86-8075-01	1.4045	High		TCGA-55-1594-01	1.7075	High		TCGA-78-7536-01	1.0867	High		TCGA-86-7953-01	1.0818	High		TCGA-75-5125-01	1.5123	High		TCGA-91-6848-01	1.1193	High		TCGA-55-7724-01	1.5477	High		TCGA-67-4679-01	0.8797	High
	TCGA-78-7150-01	1.6454	High		TCGA-95-7043-01	1.6312	High		TCGA-55-A4DF-01	1.6153	High		TCGA-55-A493-01	0.8482	High		TCGA-95-7947-01	1.3882	High		TCGA-75-5125-01	1.7057	High		TCGA-86-7711-01	1.0837	High		TCGA-83-5908-01	1.0765	High		TCGA-44-2662-01	1.5052	High		TCGA-91-6831-01	1.1053	High		TCGA-53-7624-01	1.5377	High		TCGA-91-7771-01	0.8372	High
	TCGA-35-5375-01	1.6256	High		TCGA-05-4398-01	1.5933	High		TCGA-MP-A4TA-01	1.6147	High		TCGA-64-5781-01	0.8444	High		TCGA-55-6979-01	1.3598	High		TCGA-69-7973-01	1.6922	High		TCGA-78-7150-01	1.0734	High		TCGA-MP-A4TI-01	1.0761	High		TCGA-L9-A5IP-01	1.5015	High		TCGA-55-7726-01	1.0967	High		TCGA-49-AAR3-01	1.5355	High		TCGA-67-3770-01	0.834	High
	TCGA-L4-A4E5-01	1.6035	High		TCGA-86-7713-01	1.5891	High		TCGA-55-1596-01	1.578	High		TCGA-73-A9RS-01	0.842	High		TCGA-55-A48Z-01	1.3589	High		TCGA-44-8119-01	1.5804	High		TCGA-73-7499-01	1.0706	High		TCGA-50-6592-01	1.0704	High		TCGA-05-4395-01	1.5	High		TCGA-05-4415-01	1.0809	High		TCGA-97-7937-01	1.532	High		TCGA-05-4384-01	0.8178	High
	TCGA-73-4666-01	1.5438	High		TCGA-55-8620-01	1.5642	High		TCGA-78-7150-01	1.5738	High		TCGA-38-4629-01	0.8355	High		TCGA-53-A4EZ-01	1.3398	High		TCGA-86-7955-01	1.575	High		TCGA-49-4507-01	1.0401	High		TCGA-75-5125-01	1.0645	High		TCGA-73-7499-01	1.4859	High		TCGA-55-6975-01	1.0574	High		TCGA-78-8640-01	1.5231	High		TCGA-55-8615-01	0.7896	High
	TCGA-86-A4JF-01	1.5238	High		TCGA-44-7661-01	1.5472	High		TCGA-93-A4JN-01	1.5606	High		TCGA-75-5147-01	0.8342	High		TCGA-91-6836-01	1.3378	High		TCGA-97-8176-01	1.5137	High		TCGA-55-A4DF-01	1.0297	High		TCGA-35-4123-01	1.0488	High		TCGA-73-4659-01	1.4834	High		TCGA-55-5899-01	1.0561	High		TCGA-55-7726-01	1.5047	High		TCGA-55-8203-01	0.7895	High
	TCGA-05-4250-01	1.5201	High		TCGA-55-1594-01	1.5173	High		TCGA-55-1595-01	1.5371	High		TCGA-55-7910-01	0.8274	High		TCGA-78-7146-01	1.3166	High		TCGA-55-7726-01	1.5134	High		TCGA-75-5122-01	1.015	High		TCGA-53-7813-01	1.0482	High		TCGA-64-1677-01	1.4742	High		TCGA-75-6214-01	1.0423	High		TCGA-78-7146-01	1.5012	High		TCGA-44-2657-01	0.7811	High
	TCGA-44-2662-01	1.4924	High		TCGA-44-5644-01	1.4938	High		TCGA-75-5147-01	1.5326	High		TCGA-62-8398-01	0.8073	High		TCGA-80-5611-01	1.3055	High		TCGA-95-A4VN-01	1.5071	High		TCGA-44-7670-01	1.0127	High		TCGA-62-A471-01	1.0453	High		TCGA-95-7562-01	1.4724	High		TCGA-05-4425-01	1.0075	High		TCGA-62-A46O-01	1.4956	High		TCGA-MP-A4SW-01	0.764	High
	TCGA-86-7953-01	1.4676	High		TCGA-50-5946-02	1.4598	High		TCGA-55-7570-01	1.5248	High		TCGA-55-6970-01	0.8054	High		TCGA-78-8662-01	1.2947	High		TCGA-50-6594-01	1.5006	High		TCGA-55-7910-01	1.008	High		TCGA-62-A46O-01	1.041	High		TCGA-50-5946-02	1.4589	High		TCGA-55-8204-01	0.9848	High		TCGA-55-8620-01	1.4775	High		TCGA-55-7910-01	0.7632	High
	TCGA-73-4670-01	1.458	High		TCGA-69-7973-01	1.4271	High		TCGA-78-7542-01	1.4791	High		TCGA-05-4395-01	0.7755	High		TCGA-78-7147-01	1.2661	High		TCGA-55-8506-01	1.4937	High		TCGA-55-7913-01	0.9756	High		TCGA-49-6743-01	1.0277	High		TCGA-55-1596-01	1.4493	High		TCGA-62-A472-01	0.9824	High		TCGA-49-6767-01	1.4632	High		TCGA-50-8457-01	0.7446	High
	TCGA-49-6743-01	1.4213	High		TCGA-05-4415-01	1.4158	High		TCGA-86-A4JF-01	1.4679	High		TCGA-75-6207-01	0.7663	High		TCGA-55-8614-01	1.2341	High		TCGA-55-A491-01	1.4773	High		TCGA-49-4494-01	0.9672	High		TCGA-75-7027-01	1.0125	High		TCGA-38-4632-01	1.4473	High		TCGA-78-7150-01	0.9786	High		TCGA-44-7669-01	1.4397	High		TCGA-55-8087-01	0.7437	High
	TCGA-50-5946-02	1.3905	High		TCGA-49-AAR2-01	1.4017	High		TCGA-73-A9RS-01	1.4584	High		TCGA-44-7660-01	0.7661	High		TCGA-50-6595-01	1.2167	High		TCGA-49-4507-01	1.4658	High		TCGA-75-6214-01	0.9634	High		TCGA-55-A4DF-01	1.0109	High		TCGA-44-5643-01	1.4226	High		TCGA-78-8662-01	0.9722	High		TCGA-55-A493-01	1.4118	High		TCGA-NJ-A4YI-01	0.7385	High
	TCGA-75-5125-01	1.3844	High		TCGA-75-6207-01	1.3049	High		TCGA-69-7764-01	1.4525	High		TCGA-55-6987-01	0.7387	High		TCGA-86-A4D0-01	1.192	High		TCGA-50-5946-02	1.4221	High		TCGA-75-5147-01	0.9577	High		TCGA-49-6767-01	1.0103	High		TCGA-44-7661-01	1.4043	High		TCGA-99-8033-01	0.9505	High		TCGA-86-7713-01	1.3935	High		TCGA-55-6972-01	0.7237	High
	TCGA-78-8660-01	1.3805	High		TCGA-78-7150-01	1.2964	High		TCGA-35-5375-01	1.4153	High		TCGA-05-4244-01	0.7009	High		TCGA-62-A46O-01	1.1828	High		TCGA-L9-A7SV-01	1.3945	High		TCGA-73-4676-01	0.9506	High		TCGA-05-4434-01	1.0083	High		TCGA-64-5775-01	1.403	High		TCGA-50-6591-01	0.9246	High		TCGA-93-8067-01	1.3058	High		TCGA-05-4396-01	0.7208	High
	TCGA-49-6767-01	1.3766	High		TCGA-78-7542-01	1.2807	High		TCGA-95-7947-01	1.4095	High		TCGA-64-1677-01	0.6971	High		TCGA-49-AAR2-01	1.1668	High		TCGA-44-3396-01	1.3577	High		TCGA-05-4427-01	0.9446	High		TCGA-78-7220-01	1.0038	High		TCGA-49-6745-01	1.393	High		TCGA-86-7711-01	0.9155	High		TCGA-69-7974-01	1.2791	High		TCGA-50-5935-01	0.7203	High
	TCGA-64-1677-01	1.3513	High		TCGA-62-8398-01	1.2765	High		TCGA-MP-A4SV-01	1.405	High		TCGA-80-5611-01	0.6957	High		TCGA-55-7994-01	1.157	High		TCGA-MN-A4N1-01	1.353	High		TCGA-05-4420-01	0.9266	High		TCGA-55-1594-01	0.9565	High		TCGA-62-8394-01	1.3756	High		TCGA-86-7701-01	0.9038	High		TCGA-55-1596-01	1.2716	High		TCGA-J2-8194-01	0.7202	High
	TCGA-93-8067-01	1.3471	High		TCGA-49-AAR9-01	1.2032	High		TCGA-55-8094-01	1.4044	High		TCGA-86-7953-01	0.6832	High		TCGA-MP-A4T7-01	1.1462	High		TCGA-91-6836-01	1.3492	High		TCGA-95-7562-01	0.9153	High		TCGA-50-5931-01	0.9533	High		TCGA-49-4494-01	1.3626	High		TCGA-95-A4VN-01	0.8821	High		TCGA-55-7907-01	1.2523	High		TCGA-55-8512-01	0.6748	High
	TCGA-05-4390-01	1.3443	High		TCGA-05-4250-01	1.1751	High		TCGA-55-8615-01	1.3861	High		TCGA-50-6594-01	0.6789	High		TCGA-78-7542-01	1.1444	High		TCGA-55-8511-01	1.3216	High		TCGA-86-A4JF-01	0.9069	High		TCGA-86-7701-01	0.945	High		TCGA-95-8494-01	1.3521	High		TCGA-55-8089-01	0.8475	High		TCGA-64-5774-01	1.2482	High		TCGA-55-8206-01	0.6676	High
	TCGA-MN-A4N1-01	1.3377	High		TCGA-55-1596-01	1.1649	High		TCGA-44-2668-01	1.2942	High		TCGA-44-7661-01	0.6656	High		TCGA-75-7027-01	1.1387	High		TCGA-50-6591-01	1.3161	High		TCGA-05-5429-01	0.9051	High		TCGA-95-A4VN-01	0.9223	High		TCGA-62-8398-01	1.349	High		TCGA-50-6595-01	0.839	High		TCGA-L9-A7SV-01	1.2461	High		TCGA-86-7714-01	0.6597	High
	TCGA-75-5126-01	1.3368	High		TCGA-55-8089-01	1.1557	High		TCGA-55-A491-01	1.2524	High		TCGA-78-7146-01	0.659	High		TCGA-69-7974-01	1.132	High		TCGA-73-4670-01	1.3049	High		TCGA-64-1677-01	0.904	High		TCGA-49-6761-01	0.9108	High		TCGA-50-6595-01	1.3304	High		TCGA-44-4112-01	0.8126	High		TCGA-78-7143-01	1.2371	High		TCGA-78-7153-01	0.6424	High
	TCGA-69-8255-01	1.3363	High		TCGA-MN-A4N5-01	1.1119	High		TCGA-62-8399-01	1.2378	High		TCGA-78-7148-01	0.6508	High		TCGA-44-6779-01	1.0971	High		TCGA-62-8402-01	1.2925	High		TCGA-97-8176-01	0.8983	High		TCGA-69-7760-01	0.8986	High		TCGA-MN-A4N1-01	1.3173	High		TCGA-44-7661-01	0.8085	High		TCGA-05-4424-01	1.2355	High		TCGA-86-8668-01	0.6371	High
	TCGA-78-8662-01	1.3328	High		TCGA-64-5779-01	1.0873	High		TCGA-49-6767-01	1.2326	High		TCGA-86-7955-01	0.6281	High		TCGA-73-7499-01	1.0807	High		TCGA-73-A9RS-01	1.2905	High		TCGA-05-5425-01	0.8963	High		TCGA-55-6975-01	0.8702	High		TCGA-69-7974-01	1.2976	High		TCGA-55-7727-01	0.8054	High		TCGA-78-7159-01	1.228	High		TCGA-99-8032-01	0.602	High
	TCGA-49-AARQ-01	1.3251	High		TCGA-86-A4JF-01	1.053	High		TCGA-91-6831-01	1.2318	High		TCGA-44-6779-01	0.6118	High		TCGA-MP-A4TA-01	1.0737	High		TCGA-55-6978-01	1.2756	High		TCGA-91-6847-01	0.8585	High		TCGA-69-7973-01	0.8314	High		TCGA-75-5126-01	1.2902	High		TCGA-MP-A4T7-01	0.798	High		TCGA-95-7039-01	1.2194	High		TCGA-55-7574-01	0.589	High
	TCGA-78-7154-01	1.3109	High		TCGA-44-A4SS-01	1.0371	High		TCGA-95-7562-01	1.212	High		TCGA-49-4494-01	0.6086	High		TCGA-55-6981-01	1.0563	High		TCGA-MP-A4T8-01	1.2748	High		TCGA-49-AAR3-01	0.8584	High		TCGA-73-4659-01	0.8299	High		TCGA-L4-A4E5-01	1.2735	High		TCGA-49-4494-01	0.7935	High		TCGA-73-4676-01	1.2117	High		TCGA-69-7764-01	0.5609	High
	TCGA-49-4506-01	1.296	High		TCGA-69-7978-01	1.0184	High		TCGA-64-5779-01	1.1648	High		TCGA-49-4514-01	0.607	High		TCGA-75-5126-01	1.0073	High		TCGA-95-7944-01	1.2646	High		TCGA-50-5044-01	0.8478	High		TCGA-50-6594-01	0.7798	High		TCGA-62-A471-01	1.2571	High		TCGA-95-8494-01	0.7744	High		TCGA-05-4250-01	1.171	High		TCGA-93-7347-01	0.5591	High
	TCGA-75-6214-01	1.2948	High		TCGA-75-6214-01	1.0103	High		TCGA-86-7713-01	1.1648	High		TCGA-95-8494-01	0.5968	High		TCGA-86-6562-01	1.0072	High		TCGA-95-7947-01	1.2432	High		TCGA-55-8205-01	0.8473	High		TCGA-75-6214-01	0.7738	High		TCGA-05-5425-01	1.2531	High		TCGA-78-7166-01	0.7656	High		TCGA-49-AAR9-01	1.1673	High		TCGA-69-7973-01	0.5529	High
	TCGA-64-5775-01	1.2919	High		TCGA-86-7711-01	0.9928	High		TCGA-49-AAR3-01	1.16	High		TCGA-49-AAQV-01	0.5865	High		TCGA-73-A9RS-01	0.9912	High		TCGA-55-1595-01	1.2402	High		TCGA-44-6779-01	0.8433	High		TCGA-55-7911-01	0.758	High		TCGA-78-7160-01	1.2491	High		TCGA-50-5044-01	0.7272	High		TCGA-91-6848-01	1.1613	High		TCGA-97-A4M1-01	0.5441	High
	TCGA-44-7662-01	1.2918	High		TCGA-49-AAR4-01	0.9761	High		TCGA-MN-A4N1-01	1.146	High		TCGA-64-1678-01	0.5717	High		TCGA-49-4507-01	0.9688	High		TCGA-99-8033-01	1.2263	High		TCGA-73-A9RS-01	0.8412	High		TCGA-05-5429-01	0.7565	High		TCGA-75-5122-01	1.1776	High		TCGA-05-4390-01	0.7062	High		TCGA-44-6779-01	1.1584	High		TCGA-44-2661-01	0.5318	High
	TCGA-49-4507-01	1.2898	High		TCGA-44-2668-01	0.9549	High		TCGA-55-A490-01	1.1262	High		TCGA-38-4631-01	0.5654	High		TCGA-05-4420-01	0.9649	High		TCGA-71-8520-01	1.1859	High		TCGA-49-6742-01	0.8383	High		TCGA-93-8067-01	0.7451	High		TCGA-55-A4DF-01	1.1694	High		TCGA-86-7953-01	0.704	High		TCGA-49-6745-01	1.1554	High		TCGA-67-3773-01	0.5247	High
	TCGA-62-8394-01	1.2169	High		TCGA-05-4420-01	0.9358	High		TCGA-55-8507-01	1.1102	High		TCGA-75-6214-01	0.545	High		TCGA-78-7154-01	0.9508	High		TCGA-55-7995-01	1.1345	High		TCGA-50-5946-02	0.8369	High		TCGA-78-7166-01	0.7374	High		TCGA-49-AARE-01	1.1425	High		TCGA-05-5429-01	0.7022	High		TCGA-49-AAR4-01	1.1413	High		TCGA-86-8278-01	0.4776	High
	TCGA-75-5147-01	1.2135	High		TCGA-78-8640-01	0.9284	High		TCGA-86-8669-01	1.0858	High		TCGA-05-4434-01	0.5418	High		TCGA-05-4250-01	0.944	High		TCGA-91-6831-01	1.1144	High		TCGA-35-5375-01	0.8214	High		TCGA-55-8094-01	0.733	High		TCGA-50-5931-01	1.1407	High		TCGA-05-4395-01	0.6992	High		TCGA-55-8511-01	1.1145	High		TCGA-55-6983-01	0.47	High
	TCGA-55-7727-01	1.2024	High		TCGA-49-4507-01	0.9158	High		TCGA-49-AARO-01	1.0753	High		TCGA-86-7701-01	0.5328	High		TCGA-55-8085-01	0.9408	High		TCGA-38-4629-01	1.0984	High		TCGA-64-1676-01	0.8173	High		TCGA-73-A9RS-01	0.7217	High		TCGA-05-5428-01	1.1292	High		TCGA-L4-A4E5-01	0.6705	High		TCGA-86-7953-01	1.0868	High		TCGA-97-8177-01	0.4595	High
	TCGA-78-7542-01	1.1732	High		TCGA-78-7154-01	0.9153	High		TCGA-05-4389-01	1.054	High		TCGA-49-AARQ-01	0.5316	High		TCGA-49-AAR4-01	0.9324	High		TCGA-55-A493-01	1.084	High		TCGA-53-A4EZ-01	0.8042	High		TCGA-53-A4EZ-01	0.711	High		TCGA-62-A46U-01	1.1278	High		TCGA-80-5611-01	0.664	High		TCGA-75-6211-01	1.0749	High		TCGA-L4-A4E6-01	0.4564	High
	TCGA-55-7726-01	1.163	High		TCGA-55-8085-01	0.9102	High		TCGA-86-8585-01	1.0531	High		TCGA-78-7160-01	0.5309	High		TCGA-49-6767-01	0.9287	High		TCGA-91-A4BC-01	1.0816	High		TCGA-91-6831-01	0.8014	High		TCGA-55-5899-01	0.6927	High		TCGA-05-5429-01	1.1222	High		TCGA-44-7670-01	0.6614	High		TCGA-91-A4BC-01	1.0718	High		TCGA-50-5942-01	0.4551	High
	TCGA-91-6829-01	1.157	High		TCGA-55-7724-01	0.8908	High		TCGA-MP-A4TE-01	1.0502	High		TCGA-MP-A4TI-01	0.5026	High		TCGA-93-A4JN-01	0.9189	High		TCGA-53-7624-01	1.0779	High		TCGA-50-6594-01	0.7949	High		TCGA-05-5425-01	0.6838	High		TCGA-35-5375-01	1.1094	High		TCGA-55-8301-01	0.661	High		TCGA-44-3919-01	1.0646	High		TCGA-55-1595-01	0.4542	High
	TCGA-80-5611-01	1.1521	High		TCGA-62-8402-01	0.8828	High		TCGA-62-8402-01	1.0416	High		TCGA-69-7760-01	0.498	High		TCGA-78-7220-01	0.9157	High		TCGA-55-8205-01	1.0599	High		TCGA-55-7903-01	0.7876	High		TCGA-44-8119-01	0.6629	High		TCGA-78-7536-01	1.0938	High		TCGA-MP-A4TI-01	0.6425	High		TCGA-75-5147-01	1.045	High		TCGA-J2-A4AE-01	0.4464	High
	TCGA-05-4427-01	1.1458	High		TCGA-L9-A5IP-01	0.8726	High		TCGA-73-7499-01	1.0266	High		TCGA-05-4389-01	0.4925	High		TCGA-95-A4VN-01	0.9063	High		TCGA-44-2662-01	1.0571	High		TCGA-78-7154-01	0.7834	High		TCGA-64-5781-01	0.6622	High		TCGA-55-A494-01	1.052	High		TCGA-73-4676-01	0.6376	High		TCGA-64-1677-01	1.0397	High		TCGA-95-7567-01	0.4167	High
	TCGA-95-7947-01	1.1419	High		TCGA-50-5066-02	0.8723	High		TCGA-91-6828-01	1.0034	High		TCGA-78-8662-01	0.492	High		TCGA-44-2662-01	0.8912	High		TCGA-49-AAR4-01	1.0557	High		TCGA-75-6205-01	0.7649	High		TCGA-86-A4JF-01	0.6562	High		TCGA-97-8176-01	1.0495	High		TCGA-75-5126-01	0.6342	High		TCGA-73-4668-01	1.0275	High		TCGA-55-6543-01	0.415	High
	TCGA-MP-A4SV-01	1.128	High		TCGA-78-7143-01	0.8559	High		TCGA-MP-A4TF-01	0.9778	High		TCGA-95-7944-01	0.4897	High		TCGA-50-6590-01	0.881	High		TCGA-80-5611-01	1.048	High		TCGA-62-8402-01	0.7634	High		TCGA-44-7670-01	0.6315	High		TCGA-86-7953-01	1.0428	High		TCGA-55-6970-01	0.6296	High		TCGA-86-8054-01	1.0183	High		TCGA-55-8507-01	0.409	High
	TCGA-50-6595-01	1.1208	High		TCGA-05-4434-01	0.8193	High		TCGA-86-7955-01	0.944	High		TCGA-86-8585-01	0.4862	High		TCGA-86-7713-01	0.8744	High		TCGA-78-8640-01	1.0256	High		TCGA-44-7662-01	0.7618	High		TCGA-50-5066-02	0.6194	High		TCGA-86-A4D0-01	1.0363	High		TCGA-50-6594-01	0.6179	High		TCGA-55-8302-01	1.0165	High		TCGA-97-7938-01	0.39	High
	TCGA-55-7995-01	1.1148	High		TCGA-55-8092-01	0.8131	High		TCGA-86-7953-01	0.9373	High		TCGA-50-5936-01	0.4859	High		TCGA-05-4427-01	0.8622	High		TCGA-64-1677-01	0.9906	High		TCGA-95-8494-01	0.7604	High		TCGA-55-6978-01	0.5971	High		TCGA-05-4390-01	1.0237	High		TCGA-78-7145-01	0.6142	High		TCGA-55-6970-01	1.0155	High		TCGA-97-A4M2-01	0.3861	High
	TCGA-55-6970-01	1.0823	High		TCGA-50-5933-01	0.8098	High		TCGA-91-A4BC-01	0.9212	High		TCGA-55-8507-01	0.4802	High		TCGA-55-6978-01	0.848	High		TCGA-55-6968-01	0.9852	High		TCGA-55-7727-01	0.7351	High		TCGA-73-4670-01	0.5833	High		TCGA-MP-A4TF-01	1.0022	High		TCGA-05-4398-01	0.6087	High		TCGA-78-7145-01	1.015	High		TCGA-75-7031-01	0.3818	High
	TCGA-73-4676-01	1.0314	Unaltered		TCGA-91-6840-01	0.7989	Unaltered		TCGA-MP-A4TI-01	0.89	Unaltered		TCGA-55-8204-01	0.4713	Unaltered		TCGA-86-8673-01	0.8464	Unaltered		TCGA-50-5044-01	0.9736	Unaltered		TCGA-05-4434-01	0.724	Unaltered		TCGA-55-7726-01	0.5711	Unaltered		TCGA-55-8505-01	1.001	Unaltered		TCGA-49-6767-01	0.6083	Unaltered		TCGA-73-A9RS-01	1.0073	Unaltered		TCGA-44-A47B-01	0.3668	Unaltered
	TCGA-55-8089-01	1.0265	Unaltered		TCGA-49-6767-01	0.7849	Unaltered		TCGA-55-5899-01	0.8815	Unaltered		TCGA-44-6778-01	0.4682	Unaltered		TCGA-49-AARE-01	0.8318	Unaltered		TCGA-62-8399-01	0.957	Unaltered		TCGA-55-6968-01	0.7065	Unaltered		TCGA-78-8662-01	0.5643	Unaltered		TCGA-75-6211-01	0.9788	Unaltered		TCGA-55-7911-01	0.6035	Unaltered		TCGA-05-4397-01	1.0049	Unaltered		TCGA-55-8513-01	0.3634	Unaltered
	TCGA-69-7979-01	0.999	Unaltered		TCGA-99-8032-01	0.7808	Unaltered		TCGA-55-6978-01	0.8798	Unaltered		TCGA-73-4676-01	0.4682	Unaltered		TCGA-44-7662-01	0.822	Unaltered		TCGA-75-5147-01	0.9317	Unaltered		TCGA-MP-A4SV-01	0.6818	Unaltered		TCGA-49-AAR0-01	0.5497	Unaltered		TCGA-49-AAR3-01	0.9628	Unaltered		TCGA-78-7542-01	0.5881	Unaltered		TCGA-44-8117-01	0.9973	Unaltered		TCGA-MP-A4TD-01	0.3627	Unaltered
	TCGA-55-6979-01	0.9897	Unaltered		TCGA-75-7027-01	0.7682	Unaltered		TCGA-44-2662-01	0.8678	Unaltered		TCGA-50-6592-01	0.4681	Unaltered		TCGA-55-A494-01	0.8166	Unaltered		TCGA-49-4506-01	0.9094	Unaltered		TCGA-50-5931-01	0.6666	Unaltered		TCGA-49-4514-01	0.5475	Unaltered		TCGA-80-5611-01	0.9593	Unaltered		TCGA-55-A493-01	0.5823	Unaltered		TCGA-35-4123-01	0.9915	Unaltered		TCGA-49-AAR0-01	0.3462	Unaltered
	TCGA-55-7911-01	0.9756	Unaltered		TCGA-78-7159-01	0.7561	Unaltered		TCGA-55-6975-01	0.8466	Unaltered		TCGA-75-5125-01	0.4634	Unaltered		TCGA-78-7166-01	0.7949	Unaltered		TCGA-49-6742-01	0.9065	Unaltered		TCGA-50-5066-02	0.6563	Unaltered		TCGA-49-4488-01	0.5474	Unaltered		TCGA-69-7973-01	0.9512	Unaltered		TCGA-55-7724-01	0.5796	Unaltered		TCGA-95-7043-01	0.9898	Unaltered		TCGA-71-6725-01	0.3444	Unaltered
	TCGA-49-4487-01	0.957	Unaltered		TCGA-86-7701-01	0.7499	Unaltered		TCGA-78-7147-01	0.8394	Unaltered		TCGA-95-7947-01	0.4563	Unaltered		TCGA-86-7701-01	0.7919	Unaltered		TCGA-55-A4DF-01	0.9063	Unaltered		TCGA-78-8640-01	0.6548	Unaltered		TCGA-78-7143-01	0.5459	Unaltered		TCGA-55-8620-01	0.9463	Unaltered		TCGA-64-5781-01	0.5793	Unaltered		TCGA-71-8520-01	0.9808	Unaltered		TCGA-05-5423-01	0.3257	Unaltered
	TCGA-86-7955-01	0.9509	Unaltered		TCGA-55-8505-01	0.7478	Unaltered		TCGA-55-8505-01	0.838	Unaltered		TCGA-86-6562-01	0.4511	Unaltered		TCGA-49-4494-01	0.7867	Unaltered		TCGA-73-4676-01	0.9034	Unaltered		TCGA-55-8511-01	0.6478	Unaltered		TCGA-86-8585-01	0.5405	Unaltered		TCGA-80-5607-01	0.9362	Unaltered		TCGA-97-8176-01	0.5748	Unaltered		TCGA-55-1592-01	0.9748	Unaltered		TCGA-64-5774-01	0.3114	Unaltered
	TCGA-93-A4JQ-01	0.9217	Unaltered		TCGA-55-6969-01	0.7448	Unaltered		TCGA-53-7813-01	0.8243	Unaltered		TCGA-55-1594-01	0.4365	Unaltered		TCGA-64-5775-01	0.7674	Unaltered		TCGA-50-6595-01	0.8975	Unaltered		TCGA-55-7911-01	0.6421	Unaltered		TCGA-55-1596-01	0.5372	Unaltered		TCGA-49-4507-01	0.9285	Unaltered		TCGA-49-4488-01	0.5691	Unaltered		TCGA-78-7147-01	0.9452	Unaltered		TCGA-86-7713-01	0.3095	Unaltered
	TCGA-05-4432-01	0.9179	Unaltered		TCGA-55-1595-01	0.7154	Unaltered		TCGA-91-6829-01	0.8008	Unaltered		TCGA-55-7815-01	0.4337	Unaltered		TCGA-91-6847-01	0.75	Unaltered		TCGA-44-2668-01	0.8974	Unaltered		TCGA-49-6745-01	0.6392	Unaltered		TCGA-44-7672-01	0.518	Unaltered		TCGA-86-6562-01	0.9181	Unaltered		TCGA-78-7143-01	0.567	Unaltered		TCGA-55-7911-01	0.9377	Unaltered		TCGA-05-4420-01	0.3075	Unaltered
	TCGA-MP-A4T4-01	0.8938	Unaltered		TCGA-50-6591-01	0.713	Unaltered		TCGA-75-7027-01	0.7975	Unaltered		TCGA-78-8660-01	0.4285	Unaltered		TCGA-55-1594-01	0.7345	Unaltered		TCGA-L4-A4E5-01	0.8952	Unaltered		TCGA-62-8398-01	0.6275	Unaltered		TCGA-49-6745-01	0.5176	Unaltered		TCGA-71-8520-01	0.9085	Unaltered		TCGA-44-6779-01	0.5631	Unaltered		TCGA-69-7979-01	0.9316	Unaltered		TCGA-05-4244-01	0.2979	Unaltered
	TCGA-05-4424-01	0.8906	Unaltered		TCGA-75-6205-01	0.6896	Unaltered		TCGA-64-1677-01	0.7929	Unaltered		TCGA-55-7727-01	0.4263	Unaltered		TCGA-55-8089-01	0.7255	Unaltered		TCGA-86-7711-01	0.8881	Unaltered		TCGA-05-4418-01	0.6199	Unaltered		TCGA-50-5936-01	0.5042	Unaltered		TCGA-78-7166-01	0.9071	Unaltered		TCGA-55-8620-01	0.5495	Unaltered		TCGA-75-6214-01	0.9298	Unaltered		TCGA-86-8076-01	0.2959	Unaltered
	TCGA-49-6742-01	0.8849	Unaltered		TCGA-05-4424-01	0.6857	Unaltered		TCGA-91-6835-01	0.788	Unaltered		TCGA-05-4432-01	0.423	Unaltered		TCGA-L4-A4E5-01	0.7087	Unaltered		TCGA-35-5375-01	0.8508	Unaltered		TCGA-55-8085-01	0.5998	Unaltered		TCGA-62-A472-01	0.4911	Unaltered		TCGA-55-7910-01	0.9028	Unaltered		TCGA-05-4418-01	0.5487	Unaltered		TCGA-55-6979-01	0.9252	Unaltered		TCGA-62-8395-01	0.2949	Unaltered
	TCGA-55-7910-01	0.8437	Unaltered		TCGA-MP-A4TI-01	0.6849	Unaltered		TCGA-78-7159-01	0.7832	Unaltered		TCGA-55-6978-01	0.4209	Unaltered		TCGA-55-8302-01	0.6899	Unaltered		TCGA-50-5066-02	0.8412	Unaltered		TCGA-MP-A4TK-01	0.5741	Unaltered		TCGA-05-4244-01	0.491	Unaltered		TCGA-95-7043-01	0.8796	Unaltered		TCGA-55-6979-01	0.5471	Unaltered		TCGA-86-6562-01	0.9065	Unaltered		TCGA-05-4390-01	0.2906	Unaltered
	TCGA-38-4629-01	0.8425	Unaltered		TCGA-86-7955-01	0.668	Unaltered		TCGA-NJ-A55R-01	0.7702	Unaltered		TCGA-55-8505-01	0.4209	Unaltered		TCGA-86-A4JF-01	0.6877	Unaltered		TCGA-95-7043-01	0.8289	Unaltered		TCGA-78-7160-01	0.5665	Unaltered		TCGA-86-7955-01	0.4877	Unaltered		TCGA-44-3396-01	0.8755	Unaltered		TCGA-38-4628-01	0.5238	Unaltered		TCGA-99-8033-01	0.9011	Unaltered		TCGA-MP-A5C7-01	0.2884	Unaltered
	TCGA-50-5933-01	0.8211	Unaltered		TCGA-78-7145-01	0.6494	Unaltered		TCGA-49-6742-01	0.7351	Unaltered		TCGA-55-6979-01	0.4194	Unaltered		TCGA-64-1678-01	0.681	Unaltered		TCGA-75-6211-01	0.7953	Unaltered		TCGA-44-7672-01	0.5572	Unaltered		TCGA-55-7727-01	0.4869	Unaltered		TCGA-05-4418-01	0.8754	Unaltered		TCGA-MP-A4T4-01	0.5214	Unaltered		TCGA-05-5715-01	0.8774	Unaltered		TCGA-NJ-A55O-01	0.2874	Unaltered
	TCGA-MP-A4TI-01	0.8147	Unaltered		TCGA-55-7726-01	0.6483	Unaltered		TCGA-44-3919-01	0.7144	Unaltered		TCGA-93-8067-01	0.4098	Unaltered		TCGA-38-4632-01	0.6806	Unaltered		TCGA-MP-A4T7-01	0.7609	Unaltered		TCGA-55-7995-01	0.5425	Unaltered		TCGA-62-8394-01	0.4685	Unaltered		TCGA-78-7154-01	0.8456	Unaltered		TCGA-MP-A4SV-01	0.5184	Unaltered		TCGA-69-8255-01	0.8747	Unaltered		TCGA-55-A48Y-01	0.2819	Unaltered
	TCGA-62-8398-01	0.812	Unaltered		TCGA-49-4514-01	0.6178	Unaltered		TCGA-55-1592-01	0.707	Unaltered		TCGA-55-7726-01	0.4063	Unaltered		TCGA-MP-A4SW-01	0.6674	Unaltered		TCGA-86-7713-01	0.7492	Unaltered		TCGA-55-1596-01	0.5324	Unaltered		TCGA-49-AAR3-01	0.4669	Unaltered		TCGA-05-4434-01	0.8455	Unaltered		TCGA-49-AAR2-01	0.5178	Unaltered		TCGA-75-6205-01	0.8672	Unaltered		TCGA-55-8091-01	0.2797	Unaltered
	TCGA-50-5931-01	0.8101	Unaltered		TCGA-80-5611-01	0.6158	Unaltered		TCGA-78-7154-01	0.7048	Unaltered		TCGA-MN-A4N5-01	0.4047	Unaltered		TCGA-73-4676-01	0.6585	Unaltered		TCGA-44-7661-01	0.7067	Unaltered		TCGA-50-5939-01	0.5234	Unaltered		TCGA-55-8507-01	0.4394	Unaltered		TCGA-78-7148-01	0.8344	Unaltered		TCGA-78-8660-01	0.508	Unaltered		TCGA-86-A4JF-01	0.8555	Unaltered		TCGA-69-8453-01	0.2666	Unaltered
	TCGA-55-6969-01	0.8084	Unaltered		TCGA-73-4676-01	0.5786	Unaltered		TCGA-86-6851-01	0.7048	Unaltered		TCGA-62-8399-01	0.3988	Unaltered		TCGA-78-8660-01	0.653	Unaltered		TCGA-MP-A4T4-01	0.7012	Unaltered		TCGA-MN-A4N5-01	0.5012	Unaltered		TCGA-44-3918-01	0.4153	Unaltered		TCGA-49-6767-01	0.8287	Unaltered		TCGA-05-4389-01	0.5024	Unaltered		TCGA-69-7978-01	0.8533	Unaltered		TCGA-86-A4P8-01	0.2626	Unaltered
	TCGA-99-8033-01	0.8025	Unaltered		TCGA-44-A479-01	0.5784	Unaltered		TCGA-55-8205-01	0.6972	Unaltered		TCGA-38-4632-01	0.3932	Unaltered		TCGA-44-8119-01	0.6372	Unaltered		TCGA-35-4123-01	0.674	Unaltered		TCGA-55-8089-01	0.5009	Unaltered		TCGA-95-7944-01	0.408	Unaltered		TCGA-64-5781-01	0.8224	Unaltered		TCGA-MP-A4TA-01	0.4986	Unaltered		TCGA-95-7567-01	0.8494	Unaltered		TCGA-49-4514-01	0.2589	Unaltered
	TCGA-73-4668-01	0.7813	Unaltered		TCGA-64-1678-01	0.5752	Unaltered		TCGA-64-5775-01	0.6958	Unaltered		TCGA-78-7145-01	0.3871	Unaltered		TCGA-78-7143-01	0.6217	Unaltered		TCGA-05-5420-01	0.6736	Unaltered		TCGA-05-5420-01	0.4973	Unaltered		TCGA-50-5946-02	0.4027	Unaltered		TCGA-55-7995-01	0.8198	Unaltered		TCGA-69-7761-01	0.4896	Unaltered		TCGA-86-6851-01	0.8358	Unaltered		TCGA-86-8669-01	0.2484	Unaltered
	TCGA-95-7567-01	0.7788	Unaltered		TCGA-69-7761-01	0.5675	Unaltered		TCGA-93-A4JQ-01	0.6943	Unaltered		TCGA-NJ-A4YQ-01	0.384	Unaltered		TCGA-L9-A8F4-01	0.6096	Unaltered		TCGA-64-1679-01	0.6734	Unaltered		TCGA-95-7944-01	0.4512	Unaltered		TCGA-44-3396-01	0.3977	Unaltered		TCGA-55-6970-01	0.8188	Unaltered		TCGA-55-A490-01	0.484	Unaltered		TCGA-MP-A4TI-01	0.83	Unaltered		TCGA-55-8299-01	0.2452	Unaltered
	TCGA-75-6211-01	0.7745	Unaltered		TCGA-86-8074-01	0.5566	Unaltered		TCGA-38-4625-01	0.6802	Unaltered		TCGA-55-7911-01	0.3741	Unaltered		TCGA-64-5779-01	0.593	Unaltered		TCGA-55-8094-01	0.6717	Unaltered		TCGA-78-8662-01	0.4501	Unaltered		TCGA-95-7562-01	0.3972	Unaltered		TCGA-55-6984-01	0.8089	Unaltered		TCGA-67-3771-01	0.4688	Unaltered		TCGA-97-8175-01	0.817	Unaltered		TCGA-86-8359-01	0.237	Unaltered
	TCGA-95-8494-01	0.7713	Unaltered		TCGA-49-AARE-01	0.5564	Unaltered		TCGA-99-8033-01	0.6802	Unaltered		TCGA-55-8301-01	0.3697	Unaltered		TCGA-44-A47A-01	0.5692	Unaltered		TCGA-78-7166-01	0.6613	Unaltered		TCGA-MP-A4TA-01	0.4495	Unaltered		TCGA-78-7150-01	0.3882	Unaltered		TCGA-53-A4EZ-01	0.8017	Unaltered		TCGA-91-6847-01	0.4606	Unaltered		TCGA-55-7576-01	0.8125	Unaltered		TCGA-55-6986-01	0.2313	Unaltered
	TCGA-67-3771-01	0.7482	Unaltered		TCGA-53-7813-01	0.5404	Unaltered		TCGA-44-6779-01	0.6797	Unaltered		TCGA-J2-A4AD-01	0.358	Unaltered		TCGA-86-8585-01	0.564	Unaltered		TCGA-78-7147-01	0.6533	Unaltered		TCGA-69-7761-01	0.4461	Unaltered		TCGA-55-A48Y-01	0.3704	Unaltered		TCGA-95-7039-01	0.7886	Unaltered		TCGA-75-5147-01	0.4505	Unaltered		TCGA-38-4629-01	0.8114	Unaltered		TCGA-97-8172-01	0.2209	Unaltered
	TCGA-44-3918-01	0.7473	Unaltered		TCGA-MN-A4N1-01	0.5224	Unaltered		TCGA-69-7979-01	0.679	Unaltered		TCGA-55-1595-01	0.3557	Unaltered		TCGA-44-5644-01	0.5454	Unaltered		TCGA-55-8085-01	0.6416	Unaltered		TCGA-44-4112-01	0.446	Unaltered		TCGA-44-6779-01	0.3646	Unaltered		TCGA-49-4487-01	0.7864	Unaltered		TCGA-75-5125-01	0.4488	Unaltered		TCGA-62-A472-01	0.8076	Unaltered		TCGA-55-7283-01	0.2154	Unaltered
	TCGA-49-AARE-01	0.7282	Unaltered		TCGA-78-7166-01	0.514	Unaltered		TCGA-75-5126-01	0.6597	Unaltered		TCGA-55-8511-01	0.3528	Unaltered		TCGA-55-8208-01	0.5423	Unaltered		TCGA-69-7974-01	0.6211	Unaltered		TCGA-99-8033-01	0.4395	Unaltered		TCGA-91-A4BC-01	0.3627	Unaltered		TCGA-55-A491-01	0.7771	Unaltered		TCGA-55-7903-01	0.4324	Unaltered		TCGA-75-5125-01	0.7987	Unaltered		TCGA-86-A4JF-01	0.1914	Unaltered
	TCGA-50-6594-01	0.7241	Unaltered		TCGA-44-A47B-01	0.5077	Unaltered		TCGA-05-4396-01	0.6571	Unaltered		TCGA-49-6767-01	0.3483	Unaltered		TCGA-55-6984-01	0.538	Unaltered		TCGA-75-5122-01	0.6203	Unaltered		TCGA-50-5068-01	0.4345	Unaltered		TCGA-49-AARE-01	0.3578	Unaltered		TCGA-05-4398-01	0.7706	Unaltered		TCGA-44-7669-01	0.4285	Unaltered		TCGA-44-6775-01	0.784	Unaltered		TCGA-55-8619-01	0.1831	Unaltered
	TCGA-L9-A7SV-01	0.7199	Unaltered		TCGA-MP-A4TF-01	0.5011	Unaltered		TCGA-55-7913-01	0.652	Unaltered		TCGA-91-6829-01	0.3478	Unaltered		TCGA-86-8055-01	0.529	Unaltered		TCGA-86-8673-01	0.606	Unaltered		TCGA-55-6970-01	0.4209	Unaltered		TCGA-62-8398-01	0.352	Unaltered		TCGA-91-6847-01	0.7518	Unaltered		TCGA-50-5049-01	0.427	Unaltered		TCGA-MP-A4SY-01	0.7687	Unaltered		TCGA-MN-A4N5-01	0.1431	Unaltered
	TCGA-95-7562-01	0.6885	Unaltered		TCGA-86-8585-01	0.4818	Unaltered		TCGA-38-4628-01	0.6469	Unaltered		TCGA-55-8620-01	0.3466	Unaltered		TCGA-44-A479-01	0.5155	Unaltered		TCGA-4B-A93V-01	0.5947	Unaltered		TCGA-05-4433-01	0.4153	Unaltered		TCGA-55-8299-01	0.351	Unaltered		TCGA-05-5420-01	0.7343	Unaltered		TCGA-49-AARQ-01	0.4148	Unaltered		TCGA-86-7701-01	0.7488	Unaltered		TCGA-55-8514-01	0.1235	Unaltered
	TCGA-78-7145-01	0.6838	Unaltered		TCGA-50-6594-01	0.4762	Unaltered		TCGA-44-7661-01	0.6288	Unaltered		TCGA-55-6969-01	0.3278	Unaltered		TCGA-73-4659-01	0.4841	Unaltered		TCGA-44-3918-01	0.5848	Unaltered		TCGA-86-8672-01	0.4137	Unaltered		TCGA-55-8620-01	0.3375	Unaltered		TCGA-55-8204-01	0.7312	Unaltered		TCGA-44-2662-01	0.4133	Unaltered		TCGA-55-6971-01	0.7365	Unaltered		TCGA-86-A456-01	0.1192	Unaltered
	TCGA-55-8301-01	0.6778	Unaltered		TCGA-MP-A4T7-01	0.4752	Unaltered		TCGA-05-4432-01	0.6276	Unaltered		TCGA-NJ-A4YP-01	0.3145	Unaltered		TCGA-L9-A7SV-01	0.4785	Unaltered		TCGA-55-6975-01	0.5773	Unaltered		TCGA-55-7726-01	0.4112	Unaltered		TCGA-MP-A4TA-01	0.3364	Unaltered		TCGA-MN-A4N5-01	0.73	Unaltered		TCGA-69-7973-01	0.3726	Unaltered		TCGA-64-1679-01	0.6993	Unaltered		TCGA-62-A470-01	0.1035	Unaltered
	TCGA-71-8520-01	0.6562	Unaltered		TCGA-44-6145-01	0.4746	Unaltered		TCGA-80-5608-01	0.6219	Unaltered		TCGA-50-5044-01	0.3113	Unaltered		TCGA-49-AARO-01	0.4743	Unaltered		TCGA-49-AAR0-01	0.5704	Unaltered		TCGA-78-7148-01	0.3854	Unaltered		TCGA-75-6207-01	0.3363	Unaltered		TCGA-91-8499-01	0.7285	Unaltered		TCGA-91-8499-01	0.3715	Unaltered		TCGA-MP-A4TF-01	0.6495	Unaltered		TCGA-MP-A4TJ-01	0.1028	Unaltered
	TCGA-93-A4JN-01	0.6553	Unaltered		TCGA-05-4390-01	0.4661	Unaltered		TCGA-05-4382-01	0.6056	Unaltered		TCGA-93-A4JN-01	0.3113	Unaltered		TCGA-50-6592-01	0.466	Unaltered		TCGA-93-8067-01	0.5644	Unaltered		TCGA-55-6979-01	0.3655	Unaltered		TCGA-55-8089-01	0.3005	Unaltered		TCGA-55-7576-01	0.7129	Unaltered		TCGA-50-5936-01	0.3701	Unaltered		TCGA-55-7727-01	0.638	Unaltered		TCGA-NJ-A55R-01	0.1011	Unaltered
	TCGA-55-8505-01	0.6505	Unaltered		TCGA-55-6979-01	0.4561	Unaltered		TCGA-49-AARE-01	0.6032	Unaltered		TCGA-62-8394-01	0.3056	Unaltered		TCGA-69-7979-01	0.4546	Unaltered		TCGA-55-8301-01	0.5554	Unaltered		TCGA-55-6712-01	0.3569	Unaltered		TCGA-80-5611-01	0.296	Unaltered		TCGA-44-2668-01	0.7062	Unaltered		TCGA-50-5051-01	0.365	Unaltered		TCGA-05-4389-01	0.6334	Unaltered		TCGA-49-4512-01	0.0958	Unaltered
	TCGA-50-5068-01	0.6351	Unaltered		TCGA-91-6847-01	0.4519	Unaltered		TCGA-80-5611-01	0.5992	Unaltered		TCGA-95-7043-01	0.3017	Unaltered		TCGA-86-8073-01	0.4472	Unaltered		TCGA-55-6979-01	0.5534	Unaltered		TCGA-05-4424-01	0.3545	Unaltered		TCGA-64-5778-01	0.2939	Unaltered		TCGA-MP-A4TA-01	0.6891	Unaltered		TCGA-MP-A4TC-01	0.3609	Unaltered		TCGA-55-8510-01	0.6305	Unaltered		TCGA-44-A47A-01	0.095	Unaltered
	TCGA-55-7576-01	0.6301	Unaltered		TCGA-55-8507-01	0.4474	Unaltered		TCGA-78-7146-01	0.5976	Unaltered		TCGA-50-5941-01	0.3001	Unaltered		TCGA-91-A4BC-01	0.4471	Unaltered		TCGA-64-5774-01	0.5484	Unaltered		TCGA-49-6743-01	0.3494	Unaltered		TCGA-99-8033-01	0.2926	Unaltered		TCGA-86-8055-01	0.6694	Unaltered		TCGA-MN-A4N1-01	0.344	Unaltered		TCGA-86-A4D0-01	0.6015	Unaltered		TCGA-62-A46R-01	0.094	Unaltered
	TCGA-69-7974-01	0.6217	Unaltered		TCGA-75-5147-01	0.4368	Unaltered		TCGA-95-A4VN-01	0.5938	Unaltered		TCGA-71-8520-01	0.2995	Unaltered		TCGA-55-7910-01	0.4419	Unaltered		TCGA-93-A4JN-01	0.5475	Unaltered		TCGA-55-1594-01	0.3311	Unaltered		TCGA-78-7148-01	0.2918	Unaltered		TCGA-55-8302-01	0.6629	Unaltered		TCGA-55-1594-01	0.3397	Unaltered		TCGA-05-4426-01	0.601	Unaltered		TCGA-80-5607-01	0.0788	Unaltered
	TCGA-49-6745-01	0.6207	Unaltered		TCGA-91-6828-01	0.4336	Unaltered		TCGA-55-8085-01	0.5551	Unaltered		TCGA-MP-A4SV-01	0.2995	Unaltered		TCGA-86-8074-01	0.4356	Unaltered		TCGA-L9-A5IP-01	0.5446	Unaltered		TCGA-44-3396-01	0.3164	Unaltered		TCGA-78-7147-01	0.2903	Unaltered		TCGA-93-A4JN-01	0.653	Unaltered		TCGA-86-A4JF-01	0.3272	Unaltered		TCGA-05-4244-01	0.5932	Unaltered		TCGA-44-6148-01	0.0676	Unaltered
	TCGA-80-5608-01	0.5997	Unaltered		TCGA-71-8520-01	0.4334	Unaltered		TCGA-05-4420-01	0.5264	Unaltered		TCGA-86-7954-01	0.2974	Unaltered		TCGA-MP-A4TC-01	0.4356	Unaltered		TCGA-78-7146-01	0.5317	Unaltered		TCGA-49-6761-01	0.3136	Unaltered		TCGA-55-7903-01	0.2889	Unaltered		TCGA-05-4244-01	0.6498	Unaltered		TCGA-05-4434-01	0.3271	Unaltered		TCGA-55-7913-01	0.5818	Unaltered		TCGA-73-4662-01	0.0658	Unaltered
	TCGA-L9-A5IP-01	0.5909	Unaltered		TCGA-86-6851-01	0.4279	Unaltered		TCGA-NJ-A4YQ-01	0.5236	Unaltered		TCGA-44-8119-01	0.2962	Unaltered		TCGA-49-6745-01	0.4277	Unaltered		TCGA-69-8255-01	0.5281	Unaltered		TCGA-95-A4VN-01	0.3089	Unaltered		TCGA-78-7154-01	0.2819	Unaltered		TCGA-69-A59K-01	0.6385	Unaltered		TCGA-49-6743-01	0.3244	Unaltered		TCGA-55-6981-01	0.5766	Unaltered		TCGA-J2-A4AG-01	0.0631	Unaltered
	TCGA-86-7713-01	0.585	Unaltered		TCGA-91-8499-01	0.4274	Unaltered		TCGA-55-8089-01	0.5206	Unaltered		TCGA-55-8203-01	0.2938	Unaltered		TCGA-55-8507-01	0.4052	Unaltered		TCGA-55-6981-01	0.5264	Unaltered		TCGA-MP-A4T8-01	0.3087	Unaltered		TCGA-50-5933-01	0.2806	Unaltered		TCGA-78-8640-01	0.629	Unaltered		TCGA-49-AAR3-01	0.3232	Unaltered		TCGA-44-A479-01	0.5673	Unaltered		TCGA-97-8171-01	0.0609	Unaltered
	TCGA-69-A59K-01	0.5791	Unaltered		TCGA-55-8301-01	0.415	Unaltered		TCGA-78-7148-01	0.52	Unaltered		TCGA-55-8089-01	0.2887	Unaltered		TCGA-93-A4JQ-01	0.4031	Unaltered		TCGA-55-8092-01	0.524	Unaltered		TCGA-MP-A4T4-01	0.3066	Unaltered		TCGA-55-8508-01	0.2706	Unaltered		TCGA-44-8119-01	0.616	Unaltered		TCGA-50-6590-01	0.3209	Unaltered		TCGA-55-7815-01	0.5548	Unaltered		TCGA-44-8117-01	0.0597	Unaltered
	TCGA-L9-A8F4-01	0.5741	Unaltered		TCGA-44-7662-01	0.4097	Unaltered		TCGA-49-4514-01	0.5125	Unaltered		TCGA-44-6775-01	0.285	Unaltered		TCGA-J2-A4AD-01	0.3857	Unaltered		TCGA-86-8672-01	0.5039	Unaltered		TCGA-50-5933-01	0.3019	Unaltered		TCGA-75-5147-01	0.2699	Unaltered		TCGA-86-8075-01	0.5901	Unaltered		TCGA-75-6207-01	0.3193	Unaltered		TCGA-50-5933-01	0.5509	Unaltered		TCGA-78-7159-01	0.056	Unaltered
	TCGA-44-3396-01	0.5731	Unaltered		TCGA-86-8073-01	0.4048	Unaltered		TCGA-55-7994-01	0.5082	Unaltered		TCGA-55-8094-01	0.2817	Unaltered		TCGA-75-5122-01	0.3849	Unaltered		TCGA-97-8175-01	0.5034	Unaltered		TCGA-91-6840-01	0.2886	Unaltered		TCGA-75-6211-01	0.2398	Unaltered		TCGA-99-8033-01	0.5848	Unaltered		TCGA-64-5774-01	0.3161	Unaltered		TCGA-91-6836-01	0.5478	Unaltered		TCGA-55-7911-01	0.0548	Unaltered
	TCGA-49-AAR3-01	0.5665	Unaltered		TCGA-91-6835-01	0.4032	Unaltered		TCGA-J2-A4AE-01	0.4966	Unaltered		TCGA-50-5066-02	0.2791	Unaltered		TCGA-86-7711-01	0.3758	Unaltered		TCGA-55-8208-01	0.4992	Unaltered		TCGA-49-AARQ-01	0.2868	Unaltered		TCGA-55-8511-01	0.2342	Unaltered		TCGA-49-AAQV-01	0.5829	Unaltered		TCGA-55-8506-01	0.3075	Unaltered		TCGA-44-3396-01	0.541	Unaltered		TCGA-05-4422-01	0.0475	Unaltered
	TCGA-05-4418-01	0.5493	Unaltered		TCGA-55-8302-01	0.3999	Unaltered		TCGA-L9-A5IP-01	0.4942	Unaltered		TCGA-55-A48Z-01	0.276	Unaltered		TCGA-55-8301-01	0.369	Unaltered		TCGA-05-5429-01	0.4972	Unaltered		TCGA-55-7815-01	0.2757	Unaltered		TCGA-50-5939-01	0.2199	Unaltered		TCGA-50-5939-01	0.5768	Unaltered		TCGA-MP-A4TK-01	0.3004	Unaltered		TCGA-78-7150-01	0.5268	Unaltered		TCGA-49-AARN-01	0.0433	Unaltered
	TCGA-97-8175-01	0.5485	Unaltered		TCGA-69-7980-01	0.3967	Unaltered		TCGA-MP-A4TD-01	0.4924	Unaltered		TCGA-91-A4BC-01	0.2586	Unaltered		TCGA-80-5607-01	0.3686	Unaltered		TCGA-55-8302-01	0.4969	Unaltered		TCGA-55-6982-01	0.2745	Unaltered		TCGA-86-8672-01	0.2171	Unaltered		TCGA-MP-A4TK-01	0.5747	Unaltered		TCGA-95-7567-01	0.2999	Unaltered		TCGA-86-8073-01	0.5264	Unaltered		TCGA-55-6971-01	0.0407	Unaltered
	TCGA-78-7159-01	0.5431	Unaltered		TCGA-69-7760-01	0.3947	Unaltered		TCGA-50-6594-01	0.4533	Unaltered		TCGA-44-A47A-01	0.2569	Unaltered		TCGA-44-7672-01	0.3659	Unaltered		TCGA-44-2666-01	0.4919	Unaltered		TCGA-55-8614-01	0.2635	Unaltered		TCGA-95-7567-01	0.199	Unaltered		TCGA-NJ-A4YQ-01	0.5705	Unaltered		TCGA-75-5122-01	0.2899	Unaltered		TCGA-J2-A4AE-01	0.5254	Unaltered		TCGA-55-6642-01	0.0123	Unaltered
	TCGA-62-A46U-01	0.5428	Unaltered		TCGA-62-8394-01	0.3782	Unaltered		TCGA-55-8301-01	0.4366	Unaltered		TCGA-05-4427-01	0.2564	Unaltered		TCGA-MP-A4SV-01	0.3627	Unaltered		TCGA-95-7562-01	0.4698	Unaltered		TCGA-05-4398-01	0.2583	Unaltered		TCGA-55-7815-01	0.1962	Unaltered		TCGA-55-8085-01	0.5639	Unaltered		TCGA-55-A48Z-01	0.278	Unaltered		TCGA-91-6828-01	0.5189	Unaltered		TCGA-55-8621-01	-0.0046	Unaltered
	TCGA-05-4398-01	0.521	Unaltered		TCGA-69-7974-01	0.3553	Unaltered		TCGA-44-A479-01	0.4356	Unaltered		TCGA-62-8402-01	0.2549	Unaltered		TCGA-L9-A5IP-01	0.3579	Unaltered		TCGA-49-AAQV-01	0.4584	Unaltered		TCGA-49-4487-01	0.2508	Unaltered		TCGA-MP-A4TF-01	0.183	Unaltered		TCGA-44-7662-01	0.5616	Unaltered		TCGA-53-7813-01	0.2523	Unaltered		TCGA-05-4398-01	0.5051	Unaltered		TCGA-97-7553-01	-0.0153	Unaltered
	TCGA-50-7109-01	0.5202	Unaltered		TCGA-44-3396-01	0.3522	Unaltered		TCGA-55-8302-01	0.4278	Unaltered		TCGA-55-8205-01	0.2437	Unaltered		TCGA-44-5643-01	0.3519	Unaltered		TCGA-55-8089-01	0.4527	Unaltered		TCGA-L9-A5IP-01	0.247	Unaltered		TCGA-75-5122-01	0.1805	Unaltered		TCGA-55-6981-01	0.5551	Unaltered		TCGA-86-8672-01	0.251	Unaltered		TCGA-49-AARQ-01	0.4986	Unaltered		TCGA-99-8028-01	-0.0276	Unaltered
	TCGA-75-6207-01	0.5201	Unaltered		TCGA-97-A4LX-01	0.3478	Unaltered		TCGA-75-7031-01	0.4202	Unaltered		TCGA-75-6211-01	0.2434	Unaltered		TCGA-55-8505-01	0.3435	Unaltered		TCGA-MP-A4SV-01	0.4227	Unaltered		TCGA-75-6207-01	0.2454	Unaltered		TCGA-55-6969-01	0.18	Unaltered		TCGA-50-6590-01	0.55	Unaltered		TCGA-49-6745-01	0.2448	Unaltered		TCGA-MP-A4TA-01	0.4861	Unaltered		TCGA-MP-A4T7-01	-0.0288	Unaltered
	TCGA-05-5420-01	0.4959	Unaltered		TCGA-75-5126-01	0.3361	Unaltered		TCGA-55-7576-01	0.412	Unaltered		TCGA-55-8614-01	0.2393	Unaltered		TCGA-44-6775-01	0.3384	Unaltered		TCGA-50-5049-01	0.4129	Unaltered		TCGA-69-8255-01	0.2396	Unaltered		TCGA-L4-A4E5-01	0.1689	Unaltered		TCGA-50-5066-02	0.5372	Unaltered		TCGA-50-6593-01	0.2448	Unaltered		TCGA-55-6985-01	0.4839	Unaltered		TCGA-50-5944-01	-0.0306	Unaltered
	TCGA-55-8507-01	0.4948	Unaltered		TCGA-75-6211-01	0.3338	Unaltered		TCGA-86-8055-01	0.4111	Unaltered		TCGA-86-8055-01	0.2287	Unaltered		TCGA-05-4390-01	0.3298	Unaltered		TCGA-86-7701-01	0.4093	Unaltered		TCGA-69-7974-01	0.2308	Unaltered		TCGA-55-7994-01	0.1687	Unaltered		TCGA-78-7143-01	0.5284	Unaltered		TCGA-62-A46U-01	0.238	Unaltered		TCGA-55-8090-01	0.4694	Unaltered		TCGA-NJ-A4YP-01	-0.0341	Unaltered
	TCGA-50-6593-01	0.4946	Unaltered		TCGA-55-7903-01	0.312	Unaltered		TCGA-50-6595-01	0.3986	Unaltered		TCGA-55-1592-01	0.2284	Unaltered		TCGA-49-AAR0-01	0.3267	Unaltered		TCGA-05-4389-01	0.4085	Unaltered		TCGA-44-8119-01	0.2302	Unaltered		TCGA-86-8074-01	0.1509	Unaltered		TCGA-55-8299-01	0.5274	Unaltered		TCGA-50-5933-01	0.236	Unaltered		TCGA-44-2662-01	0.4565	Unaltered		TCGA-99-AA5R-01	-0.0386	Unaltered
	TCGA-55-7815-01	0.4919	Unaltered		TCGA-64-5774-01	0.3073	Unaltered		TCGA-86-8075-01	0.3955	Unaltered		TCGA-MP-A4T8-01	0.2235	Unaltered		TCGA-55-7911-01	0.3242	Unaltered		TCGA-67-3771-01	0.3997	Unaltered		TCGA-MP-A4TC-01	0.2292	Unaltered		TCGA-78-7536-01	0.147	Unaltered		TCGA-86-8074-01	0.5163	Unaltered		TCGA-75-6211-01	0.2335	Unaltered		TCGA-44-5643-01	0.4557	Unaltered		TCGA-L9-A743-01	-0.042	Unaltered
	TCGA-55-1592-01	0.4913	Unaltered		TCGA-95-7039-01	0.3054	Unaltered		TCGA-05-4402-01	0.3948	Unaltered		TCGA-35-4122-01	0.2213	Unaltered		TCGA-MP-A4T8-01	0.3231	Unaltered		TCGA-44-6779-01	0.3983	Unaltered		TCGA-44-A4SS-01	0.2274	Unaltered		TCGA-78-7145-01	0.1464	Unaltered		TCGA-55-8208-01	0.5126	Unaltered		TCGA-J2-A4AD-01	0.2289	Unaltered		TCGA-64-5815-01	0.4461	Unaltered		TCGA-55-8614-01	-0.0451	Unaltered
	TCGA-44-6779-01	0.491	Unaltered		TCGA-95-7562-01	0.3003	Unaltered		TCGA-50-5936-01	0.3919	Unaltered		TCGA-55-8085-01	0.2131	Unaltered		TCGA-55-6975-01	0.3203	Unaltered		TCGA-05-4395-01	0.3968	Unaltered		TCGA-05-4395-01	0.2175	Unaltered		TCGA-62-A46V-01	0.1381	Unaltered		TCGA-44-A4SS-01	0.4946	Unaltered		TCGA-78-7160-01	0.2213	Unaltered		TCGA-80-5608-01	0.4247	Unaltered		TCGA-50-6597-01	-0.0586	Unaltered
	TCGA-44-6775-01	0.4696	Unaltered		TCGA-38-4625-01	0.2983	Unaltered		TCGA-L9-A8F4-01	0.3871	Unaltered		TCGA-64-5779-01	0.208	Unaltered		TCGA-55-6969-01	0.32	Unaltered		TCGA-44-7672-01	0.3931	Unaltered		TCGA-44-7660-01	0.2077	Unaltered		TCGA-80-5607-01	0.1368	Unaltered		TCGA-49-4514-01	0.4919	Unaltered		TCGA-75-6205-01	0.208	Unaltered		TCGA-64-1678-01	0.424	Unaltered		TCGA-64-1681-01	-0.0627	Unaltered
	TCGA-73-7499-01	0.469	Unaltered		TCGA-49-AAR3-01	0.2683	Unaltered		TCGA-55-8092-01	0.3863	Unaltered		TCGA-97-8179-01	0.2076	Unaltered		TCGA-78-7535-01	0.2941	Unaltered		TCGA-55-6969-01	0.3911	Unaltered		TCGA-78-7166-01	0.2047	Unaltered		TCGA-95-A4VP-01	0.1205	Unaltered		TCGA-73-4668-01	0.4791	Unaltered		TCGA-93-A4JN-01	0.207	Unaltered		TCGA-78-8662-01	0.4131	Unaltered		TCGA-05-4410-01	-0.0661	Unaltered
	TCGA-86-7701-01	0.4653	Unaltered		TCGA-J2-A4AD-01	0.2667	Unaltered		TCGA-55-7726-01	0.3788	Unaltered		TCGA-55-7994-01	0.2041	Unaltered		TCGA-91-6835-01	0.2898	Unaltered		TCGA-05-4250-01	0.3779	Unaltered		TCGA-80-5607-01	0.2026	Unaltered		TCGA-55-8301-01	0.1182	Unaltered		TCGA-MP-A4T9-01	0.4759	Unaltered		TCGA-78-7159-01	0.1998	Unaltered		TCGA-05-4382-01	0.4105	Unaltered		TCGA-91-6828-01	-0.0661	Unaltered
	TCGA-44-8119-01	0.4652	Unaltered		TCGA-73-7499-01	0.259	Unaltered		TCGA-55-8203-01	0.3716	Unaltered		TCGA-05-4382-01	0.2011	Unaltered		TCGA-55-6985-01	0.2769	Unaltered		TCGA-64-5781-01	0.3681	Unaltered		TCGA-95-7043-01	0.1964	Unaltered		TCGA-80-5608-01	0.1178	Unaltered		TCGA-55-7727-01	0.4678	Unaltered		TCGA-50-5066-02	0.1971	Unaltered		TCGA-55-8094-01	0.409	Unaltered		TCGA-97-A4M7-01	-0.0674	Unaltered
	TCGA-86-8673-01	0.4646	Unaltered		TCGA-86-8673-01	0.2524	Unaltered		TCGA-95-8494-01	0.3603	Unaltered		TCGA-50-5939-01	0.1775	Unaltered		TCGA-69-A59K-01	0.2638	Unaltered		TCGA-55-7994-01	0.3658	Unaltered		TCGA-05-4389-01	0.1933	Unaltered		TCGA-55-A48Z-01	0.1172	Unaltered		TCGA-55-7726-01	0.4656	Unaltered		TCGA-55-7995-01	0.1883	Unaltered		TCGA-95-A4VN-01	0.401	Unaltered		TCGA-53-7813-01	-0.0677	Unaltered
	TCGA-62-A472-01	0.4639	Unaltered		TCGA-86-8672-01	0.2436	Unaltered		TCGA-55-A48Y-01	0.3578	Unaltered		TCGA-50-5933-01	0.176	Unaltered		TCGA-44-6778-01	0.2613	Unaltered		TCGA-55-1592-01	0.3625	Unaltered		TCGA-86-8585-01	0.1933	Unaltered		TCGA-50-7109-01	0.1169	Unaltered		TCGA-75-6205-01	0.4528	Unaltered		TCGA-55-7815-01	0.1796	Unaltered		TCGA-MP-A4T9-01	0.3995	Unaltered		TCGA-78-8648-01	-0.0724	Unaltered
	TCGA-75-5122-01	0.4505	Unaltered		TCGA-78-8660-01	0.2335	Unaltered		TCGA-50-6673-01	0.3536	Unaltered		TCGA-91-6830-01	0.1747	Unaltered		TCGA-86-8672-01	0.2558	Unaltered		TCGA-62-A46R-01	0.3523	Unaltered		TCGA-J2-A4AD-01	0.1798	Unaltered		TCGA-44-7662-01	0.1147	Unaltered		TCGA-MP-A4TI-01	0.4503	Unaltered		TCGA-78-7148-01	0.1784	Unaltered		TCGA-75-6207-01	0.3822	Unaltered		TCGA-55-7994-01	-0.0765	Unaltered
	TCGA-69-7978-01	0.4471	Unaltered		TCGA-49-AAQV-01	0.2193	Unaltered		TCGA-75-6214-01	0.3472	Unaltered		TCGA-MP-A4TE-01	0.1743	Unaltered		TCGA-05-4395-01	0.2474	Unaltered		TCGA-80-5607-01	0.3517	Unaltered		TCGA-55-6987-01	0.1753	Unaltered		TCGA-78-7153-01	0.1146	Unaltered		TCGA-44-A47G-01	0.4386	Unaltered		TCGA-86-8585-01	0.1773	Unaltered		TCGA-38-4625-01	0.3777	Unaltered		TCGA-05-4432-01	-0.0832	Unaltered
	TCGA-86-6851-01	0.4409	Unaltered		TCGA-NJ-A4YQ-01	0.1761	Unaltered		TCGA-05-4418-01	0.3349	Unaltered		TCGA-73-4659-01	0.1689	Unaltered		TCGA-86-7954-01	0.2447	Unaltered		TCGA-73-4659-01	0.3395	Unaltered		TCGA-78-7159-01	0.1746	Unaltered		TCGA-L9-A5IP-01	0.1138	Unaltered		TCGA-MP-A4T4-01	0.4244	Unaltered		TCGA-05-4432-01	0.1711	Unaltered		TCGA-62-8402-01	0.3691	Unaltered		TCGA-49-6744-01	-0.0835	Unaltered
	TCGA-MP-A4TC-01	0.4303	Unaltered		TCGA-55-8204-01	0.15	Unaltered		TCGA-86-8672-01	0.3305	Unaltered		TCGA-95-A4VN-01	0.1667	Unaltered		TCGA-49-AAR9-01	0.2393	Unaltered		TCGA-50-5068-01	0.3327	Unaltered		TCGA-50-5941-01	0.1745	Unaltered		TCGA-MN-A4N1-01	0.1096	Unaltered		TCGA-55-6969-01	0.4238	Unaltered		TCGA-50-6673-01	0.1653	Unaltered		TCGA-78-7148-01	0.3672	Unaltered		TCGA-86-7701-01	-0.0839	Unaltered
	TCGA-64-1679-01	0.4106	Unaltered		TCGA-05-4244-01	0.1416	Unaltered		TCGA-44-7662-01	0.3217	Unaltered		TCGA-69-7979-01	0.1654	Unaltered		TCGA-99-8033-01	0.2376	Unaltered		TCGA-MP-A4SW-01	0.327	Unaltered		TCGA-55-8302-01	0.1732	Unaltered		TCGA-99-8032-01	0.1071	Unaltered		TCGA-93-8067-01	0.4054	Unaltered		TCGA-69-7974-01	0.1642	Unaltered		TCGA-62-A46U-01	0.3504	Unaltered		TCGA-50-5044-01	-0.0844	Unaltered
	TCGA-55-8506-01	0.4053	Unaltered		TCGA-78-8648-01	0.1415	Unaltered		TCGA-55-8614-01	0.3191	Unaltered		TCGA-55-A491-01	0.1614	Unaltered		TCGA-91-6840-01	0.2169	Unaltered		TCGA-L9-A743-01	0.3161	Unaltered		TCGA-49-4488-01	0.1633	Unaltered		TCGA-62-8402-01	0.1039	Unaltered		TCGA-05-4432-01	0.39	Unaltered		TCGA-55-8302-01	0.1633	Unaltered		TCGA-J2-8192-01	0.3473	Unaltered		TCGA-44-6777-01	-0.1062	Unaltered
	TCGA-97-8176-01	0.4047	Unaltered		TCGA-MP-A4TJ-01	0.1408	Unaltered		TCGA-73-4675-01	0.3152	Unaltered		TCGA-35-5375-01	0.1576	Unaltered		TCGA-49-4506-01	0.2122	Unaltered		TCGA-75-5126-01	0.3155	Unaltered		TCGA-78-7145-01	0.1632	Unaltered		TCGA-L9-A8F4-01	0.1023	Unaltered		TCGA-64-5778-01	0.3759	Unaltered		TCGA-44-8119-01	0.1518	Unaltered		TCGA-55-8506-01	0.345	Unaltered		TCGA-55-7725-01	-0.1068	Unaltered
	TCGA-78-7143-01	0.3882	Unaltered		TCGA-55-A494-01	0.1375	Unaltered		TCGA-55-8508-01	0.3125	Unaltered		TCGA-62-A472-01	0.1514	Unaltered		TCGA-55-7727-01	0.211	Unaltered		TCGA-44-A47A-01	0.3106	Unaltered		TCGA-44-6775-01	0.159	Unaltered		TCGA-78-7159-01	0.1013	Unaltered		TCGA-55-1595-01	0.3647	Unaltered		TCGA-62-8394-01	0.1507	Unaltered		TCGA-05-4425-01	0.3307	Unaltered		TCGA-55-6970-01	-0.1072	Unaltered
	TCGA-73-4659-01	0.3867	Unaltered		TCGA-35-5375-01	0.1366	Unaltered		TCGA-MP-A4T6-01	0.3031	Unaltered		TCGA-55-7995-01	0.1418	Unaltered		TCGA-78-8640-01	0.2075	Unaltered		TCGA-44-3919-01	0.3059	Unaltered		TCGA-50-5049-01	0.1556	Unaltered		TCGA-MP-A4SV-01	0.098	Unaltered		TCGA-78-7147-01	0.3585	Unaltered		TCGA-80-5607-01	0.1497	Unaltered		TCGA-55-8203-01	0.3285	Unaltered		TCGA-05-4403-01	-0.1083	Unaltered
	TCGA-78-7160-01	0.3777	Unaltered		TCGA-97-8175-01	0.1269	Unaltered		TCGA-86-7701-01	0.3007	Unaltered		TCGA-MN-A4N4-01	0.1396	Unaltered		TCGA-50-5941-01	0.201	Unaltered		TCGA-NJ-A4YF-01	0.3026	Unaltered		TCGA-44-3918-01	0.1535	Unaltered		TCGA-55-A494-01	0.0896	Unaltered		TCGA-55-8090-01	0.344	Unaltered		TCGA-93-8067-01	0.1457	Unaltered		TCGA-50-5066-01	0.328	Unaltered		TCGA-78-7158-01	-0.1141	Unaltered
	TCGA-05-4395-01	0.3388	Unaltered		TCGA-05-4422-01	0.108	Unaltered		TCGA-55-7815-01	0.2777	Unaltered		TCGA-93-A4JQ-01	0.1391	Unaltered		TCGA-35-4123-01	0.199	Unaltered		TCGA-MP-A4TC-01	0.3024	Unaltered		TCGA-MP-A4TE-01	0.1516	Unaltered		TCGA-64-1676-01	0.0874	Unaltered		TCGA-05-4389-01	0.3393	Unaltered		TCGA-49-6742-01	0.1355	Unaltered		TCGA-50-5936-01	0.3271	Unaltered		TCGA-38-4632-01	-0.1172	Unaltered
	TCGA-75-6205-01	0.3341	Unaltered		TCGA-55-6984-01	0.106	Unaltered		TCGA-97-A4M7-01	0.2772	Unaltered		TCGA-NJ-A55R-01	0.1373	Unaltered		TCGA-05-5425-01	0.1958	Unaltered		TCGA-64-5775-01	0.2832	Unaltered		TCGA-MP-A4T7-01	0.1105	Unaltered		TCGA-44-7660-01	0.0828	Unaltered		TCGA-05-4427-01	0.3149	Unaltered		TCGA-55-6969-01	0.1342	Unaltered		TCGA-49-AAQV-01	0.3236	Unaltered		TCGA-73-4668-01	-0.1199	Unaltered
	TCGA-55-8614-01	0.3297	Unaltered		TCGA-44-A47G-01	0.1006	Unaltered		TCGA-55-6642-01	0.27	Unaltered		TCGA-86-7713-01	0.1345	Unaltered		TCGA-55-1592-01	0.1958	Unaltered		TCGA-91-6835-01	0.2831	Unaltered		TCGA-55-6984-01	0.1082	Unaltered		TCGA-95-7039-01	0.0776	Unaltered		TCGA-75-5147-01	0.3129	Unaltered		TCGA-62-A46V-01	0.1338	Unaltered		TCGA-05-4427-01	0.3176	Unaltered		TCGA-97-A4LX-01	-0.1273	Unaltered
	TCGA-49-6761-01	0.3195	Unaltered		TCGA-55-8299-01	0.0926	Unaltered		TCGA-49-AARQ-01	0.2643	Unaltered		TCGA-L9-A743-01	0.1341	Unaltered		TCGA-50-5066-01	0.1742	Unaltered		TCGA-49-6745-01	0.2703	Unaltered		TCGA-80-5608-01	0.0999	Unaltered		TCGA-MP-A4T8-01	0.0693	Unaltered		TCGA-44-6775-01	0.3112	Unaltered		TCGA-L9-A8F4-01	0.1303	Unaltered		TCGA-MP-A4TK-01	0.3164	Unaltered		TCGA-55-7903-01	-0.128	Unaltered
	TCGA-91-6835-01	0.317	Unaltered		TCGA-55-7727-01	0.092	Unaltered		TCGA-86-8074-01	0.2628	Unaltered		TCGA-L4-A4E5-01	0.1325	Unaltered		TCGA-95-A4VP-01	0.174	Unaltered		TCGA-05-4434-01	0.2665	Unaltered		TCGA-62-A46R-01	0.0944	Unaltered		TCGA-05-4424-01	0.0654	Unaltered		TCGA-86-7701-01	0.3009	Unaltered		TCGA-44-7662-01	0.13	Unaltered		TCGA-MN-A4N5-01	0.2995	Unaltered		TCGA-95-7043-01	-0.1327	Unaltered
	TCGA-J2-A4AD-01	0.3119	Unaltered		TCGA-86-7954-01	0.0909	Unaltered		TCGA-50-5930-01	0.2618	Unaltered		TCGA-99-8032-01	0.131	Unaltered		TCGA-55-8510-01	0.173	Unaltered		TCGA-99-8032-01	0.2608	Unaltered		TCGA-55-6971-01	0.0938	Unaltered		TCGA-62-A46U-01	0.0638	Unaltered		TCGA-69-7980-01	0.3003	Unaltered		TCGA-78-8640-01	0.1218	Unaltered		TCGA-55-6987-01	0.2912	Unaltered		TCGA-44-2666-01	-0.1335	Unaltered
	TCGA-50-5939-01	0.3092	Unaltered		TCGA-05-4410-01	0.0736	Unaltered		TCGA-69-7760-01	0.2594	Unaltered		TCGA-05-5420-01	0.1273	Unaltered		TCGA-62-A46U-01	0.1688	Unaltered		TCGA-64-5778-01	0.2575	Unaltered		TCGA-69-7973-01	0.0936	Unaltered		TCGA-55-7913-01	0.0618	Unaltered		TCGA-55-1592-01	0.2895	Unaltered		TCGA-50-6592-01	0.1215	Unaltered		TCGA-50-5931-01	0.2875	Unaltered		TCGA-55-8207-01	-0.1388	Unaltered
	TCGA-55-6987-01	0.3085	Unaltered		TCGA-49-6745-01	0.0669	Unaltered		TCGA-62-A472-01	0.2411	Unaltered		TCGA-73-4668-01	0.1263	Unaltered		TCGA-05-4382-01	0.1659	Unaltered		TCGA-86-7953-01	0.2435	Unaltered		TCGA-62-8394-01	0.09	Unaltered		TCGA-55-6970-01	0.0557	Unaltered		TCGA-44-7672-01	0.2776	Unaltered		TCGA-MP-A4T8-01	0.1179	Unaltered		TCGA-38-6178-01	0.2853	Unaltered		TCGA-49-4501-01	-0.141	Unaltered
	TCGA-69-7761-01	0.296	Unaltered		TCGA-50-7109-01	0.0618	Unaltered		TCGA-05-4434-01	0.2366	Unaltered		TCGA-05-5428-01	0.1195	Unaltered		TCGA-50-6593-01	0.1595	Unaltered		TCGA-86-8055-01	0.2406	Unaltered		TCGA-50-6593-01	0.089	Unaltered		TCGA-86-8674-01	0.0481	Unaltered		TCGA-86-8278-01	0.2773	Unaltered		TCGA-49-AAQV-01	0.1123	Unaltered		TCGA-97-7546-01	0.2737	Unaltered		TCGA-62-A46U-01	-0.1448	Unaltered
	TCGA-64-5781-01	0.2892	Unaltered		TCGA-80-5607-01	0.0579	Unaltered		TCGA-55-8208-01	0.2338	Unaltered		TCGA-05-4418-01	0.1193	Unaltered		TCGA-64-1677-01	0.1538	Unaltered		TCGA-50-6592-01	0.2391	Unaltered		TCGA-55-8506-01	0.0863	Unaltered		TCGA-49-AAQV-01	0.0404	Unaltered		TCGA-62-A472-01	0.2539	Unaltered		TCGA-55-8511-01	0.1095	Unaltered		TCGA-93-A4JP-01	0.2684	Unaltered		TCGA-44-3919-01	-0.1495	Unaltered
	TCGA-86-8055-01	0.2882	Unaltered		TCGA-NJ-A4YP-01	0.0498	Unaltered		TCGA-50-5066-02	0.2273	Unaltered		TCGA-78-7143-01	0.1188	Unaltered		TCGA-55-8090-01	0.1525	Unaltered		TCGA-75-6214-01	0.2383	Unaltered		TCGA-49-AAR2-01	0.0801	Unaltered		TCGA-50-5941-01	0.0255	Unaltered		TCGA-86-7954-01	0.2534	Unaltered		TCGA-49-AARE-01	0.1043	Unaltered		TCGA-69-7764-01	0.261	Unaltered		TCGA-69-7974-01	-0.1497	Unaltered
	TCGA-49-4514-01	0.2867	Unaltered		TCGA-62-A46R-01	0.0473	Unaltered		TCGA-44-A47A-01	0.225	Unaltered		TCGA-69-7974-01	0.1126	Unaltered		TCGA-78-7160-01	0.146	Unaltered		TCGA-49-AAR2-01	0.2336	Unaltered		TCGA-44-6778-01	0.0728	Unaltered		TCGA-86-8673-01	0.0226	Unaltered		TCGA-55-7913-01	0.2519	Unaltered		TCGA-05-4424-01	0.1008	Unaltered		TCGA-50-6673-01	0.2608	Unaltered		TCGA-05-4430-01	-0.1613	Unaltered
	TCGA-86-7954-01	0.2841	Unaltered		TCGA-64-5775-01	0.0454	Unaltered		TCGA-67-3771-01	0.2162	Unaltered		TCGA-86-8074-01	0.1084	Unaltered		TCGA-86-6851-01	0.1423	Unaltered		TCGA-55-6987-01	0.2303	Unaltered		TCGA-78-7143-01	0.0631	Unaltered		TCGA-4B-A93V-01	0.0118	Unaltered		TCGA-L9-A8F4-01	0.2482	Unaltered		TCGA-86-8074-01	0.1008	Unaltered		TCGA-MN-A4N4-01	0.2581	Unaltered		TCGA-75-7025-01	-0.1636	Unaltered
	TCGA-MN-A4N5-01	0.2818	Unaltered		TCGA-50-6595-01	0.0394	Unaltered		TCGA-95-7944-01	0.1936	Unaltered		TCGA-69-7761-01	0.1076	Unaltered		TCGA-05-4432-01	0.1404	Unaltered		TCGA-69-7980-01	0.2259	Unaltered		TCGA-55-A490-01	0.0586	Unaltered		TCGA-62-A46Y-01	0.0082	Unaltered		TCGA-38-4628-01	0.2481	Unaltered		TCGA-62-8402-01	0.0883	Unaltered		TCGA-69-7980-01	0.2513	Unaltered		TCGA-50-5930-01	-0.165	Unaltered
	TCGA-44-A47G-01	0.2814	Unaltered		TCGA-73-4659-01	0.0323	Unaltered		TCGA-55-6982-01	0.186	Unaltered		TCGA-4B-A93V-01	0.1068	Unaltered		TCGA-55-8506-01	0.1312	Unaltered		TCGA-55-8510-01	0.2192	Unaltered		TCGA-95-7567-01	0.0556	Unaltered		TCGA-86-7713-01	0.0039	Unaltered		TCGA-44-3919-01	0.2478	Unaltered		TCGA-55-6984-01	0.0785	Unaltered		TCGA-38-4631-01	0.2509	Unaltered		TCGA-55-A48X-01	-0.1671	Unaltered
	TCGA-49-AAR4-01	0.2671	Unaltered		TCGA-50-5044-01	0.022	Unaltered		TCGA-49-AAR2-01	0.1832	Unaltered		TCGA-50-5066-01	0.1052	Unaltered		TCGA-75-6205-01	0.1307	Unaltered		TCGA-78-8660-01	0.2096	Unaltered		TCGA-73-4668-01	0.0506	Unaltered		TCGA-55-6712-01	0.0027	Unaltered		TCGA-38-4629-01	0.2457	Unaltered		TCGA-44-6778-01	0.0759	Unaltered		TCGA-49-6761-01	0.2444	Unaltered		TCGA-73-4658-01	-0.1677	Unaltered
	TCGA-05-5429-01	0.2607	Unaltered		TCGA-NJ-A4YF-01	0.0083	Unaltered		TCGA-99-8032-01	0.1733	Unaltered		TCGA-91-6835-01	0.1018	Unaltered		TCGA-97-8175-01	0.127	Unaltered		TCGA-J2-A4AD-01	0.1985	Unaltered		TCGA-75-7031-01	0.0502	Unaltered		TCGA-49-AAR9-01	0.0022	Unaltered		TCGA-50-5936-01	0.2447	Unaltered		TCGA-05-4422-01	0.0607	Unaltered		TCGA-62-8399-01	0.2437	Unaltered		TCGA-75-7030-01	-0.169	Unaltered
	TCGA-55-A494-01	0.253	Unaltered		TCGA-55-8094-01	-0.0003	Unaltered		TCGA-93-8067-01	0.1666	Unaltered		TCGA-78-7147-01	0.1016	Unaltered		TCGA-55-6970-01	0.0962	Unaltered		TCGA-75-7027-01	0.1889	Unaltered		TCGA-86-8074-01	0.0469	Unaltered		TCGA-MP-A4TC-01	-0.005	Unaltered		TCGA-55-6982-01	0.2432	Unaltered		TCGA-55-8094-01	0.0602	Unaltered		TCGA-50-5939-01	0.2367	Unaltered		TCGA-75-6207-01	-0.1724	Unaltered
	TCGA-05-4244-01	0.2504	Unaltered		TCGA-97-8171-01	-0.0003	Unaltered		TCGA-44-6775-01	0.1536	Unaltered		TCGA-78-7159-01	0.0973	Unaltered		TCGA-MN-A4N5-01	0.0943	Unaltered		TCGA-80-5608-01	0.1817	Unaltered		TCGA-55-8094-01	0.0374	Unaltered		TCGA-78-7535-01	-0.0062	Unaltered		TCGA-49-AAR4-01	0.2385	Unaltered		TCGA-05-4427-01	0.06	Unaltered		TCGA-53-7626-01	0.2305	Unaltered		TCGA-50-7109-01	-0.1818	Unaltered
	TCGA-05-5715-01	0.2417	Unaltered		TCGA-62-A46V-01	-0.0012	Unaltered		TCGA-05-5715-01	0.1525	Unaltered		TCGA-MP-A4T7-01	0.0908	Unaltered		TCGA-55-1595-01	0.0925	Unaltered		TCGA-50-6593-01	0.1802	Unaltered		TCGA-44-2656-01	0.0362	Unaltered		TCGA-91-6840-01	-0.0167	Unaltered		TCGA-55-8203-01	0.2339	Unaltered		TCGA-50-5931-01	0.0577	Unaltered		TCGA-50-6594-01	0.2218	Unaltered		TCGA-55-7227-01	-0.1916	Unaltered
	TCGA-55-8094-01	0.2395	Unaltered		TCGA-55-A491-01	-0.0144	Unaltered		TCGA-05-4410-01	0.1456	Unaltered		TCGA-55-7903-01	0.0809	Unaltered		TCGA-38-4629-01	0.0913	Unaltered		TCGA-55-8299-01	0.1698	Unaltered		TCGA-91-A4BC-01	0.0324	Unaltered		TCGA-75-6205-01	-0.0215	Unaltered		TCGA-62-A46Y-01	0.2304	Unaltered		TCGA-44-6145-01	0.0564	Unaltered		TCGA-J2-A4AD-01	0.2216	Unaltered		TCGA-62-A472-01	-0.1926	Unaltered
	TCGA-91-6840-01	0.238	Unaltered		TCGA-50-5941-01	-0.0155	Unaltered		TCGA-05-4395-01	0.1407	Unaltered		TCGA-55-8092-01	0.0809	Unaltered		TCGA-78-7145-01	0.0888	Unaltered		TCGA-05-4244-01	0.1683	Unaltered		TCGA-69-7978-01	0.0314	Unaltered		TCGA-44-5644-01	-0.023	Unaltered		TCGA-J2-A4AD-01	0.2268	Unaltered		TCGA-55-6985-01	0.0477	Unaltered		TCGA-49-4487-01	0.2214	Unaltered		TCGA-L9-A444-01	-0.1943	Unaltered
	TCGA-05-4434-01	0.2367	Unaltered		TCGA-78-8662-01	-0.0209	Unaltered		TCGA-73-4659-01	0.1387	Unaltered		TCGA-62-A46R-01	0.072	Unaltered		TCGA-75-5147-01	0.0803	Unaltered		TCGA-50-5933-01	0.1632	Unaltered		TCGA-38-4628-01	0.0309	Unaltered		TCGA-44-2656-01	-0.0494	Unaltered		TCGA-05-4433-01	0.2136	Unaltered		TCGA-55-7576-01	0.0463	Unaltered		TCGA-44-8119-01	0.2061	Unaltered		TCGA-62-A46V-01	-0.1987	Unaltered
	TCGA-MP-A4TK-01	0.229	Unaltered		TCGA-44-6775-01	-0.0232	Unaltered		TCGA-86-8673-01	0.1215	Unaltered		TCGA-67-3771-01	0.0716	Unaltered		TCGA-95-7562-01	0.0744	Unaltered		TCGA-78-7148-01	0.1485	Unaltered		TCGA-64-5779-01	0.0231	Unaltered		TCGA-44-3398-01	-0.0513	Unaltered		TCGA-44-A479-01	0.2049	Unaltered		TCGA-55-6712-01	0.0397	Unaltered		TCGA-50-6593-01	0.2014	Unaltered		TCGA-78-7540-01	-0.2003	Unaltered
	TCGA-44-7660-01	0.2262	Unaltered		TCGA-L9-A444-01	-0.0253	Unaltered		TCGA-55-6970-01	0.111	Unaltered		TCGA-75-6205-01	0.0703	Unaltered		TCGA-49-AAQV-01	0.0742	Unaltered		TCGA-86-8585-01	0.1417	Unaltered		TCGA-53-7813-01	0.0214	Unaltered		TCGA-55-6979-01	-0.0533	Unaltered		TCGA-44-6145-01	0.1982	Unaltered		TCGA-50-5045-01	0.037	Unaltered		TCGA-73-4659-01	0.1868	Unaltered		TCGA-38-7271-01	-0.2004	Unaltered
	TCGA-91-A4BC-01	0.2145	Unaltered		TCGA-55-1592-01	-0.0257	Unaltered		TCGA-55-7903-01	0.1051	Unaltered		TCGA-NJ-A4YF-01	0.0607	Unaltered		TCGA-55-7903-01	0.0734	Unaltered		TCGA-35-4122-01	0.1344	Unaltered		TCGA-55-A494-01	0.0191	Unaltered		TCGA-05-4432-01	-0.0616	Unaltered		TCGA-50-7109-01	0.1951	Unaltered		TCGA-78-7535-01	0.0314	Unaltered		TCGA-78-7158-01	0.1798	Unaltered		TCGA-44-7672-01	-0.2096	Unaltered
	TCGA-91-6828-01	0.2132	Unaltered		TCGA-44-6778-01	-0.0262	Unaltered		TCGA-95-7567-01	0.1038	Unaltered		TCGA-55-7576-01	0.0579	Unaltered		TCGA-55-8615-01	0.0671	Unaltered		TCGA-05-4422-01	0.1308	Unaltered		TCGA-50-5930-01	0.0158	Unaltered		TCGA-55-6987-01	-0.0694	Unaltered		TCGA-44-6774-01	0.1869	Unaltered		TCGA-95-7944-01	0.0253	Unaltered		TCGA-L9-A8F4-01	0.1785	Unaltered		TCGA-55-7728-01	-0.2168	Unaltered
	TCGA-55-8299-01	0.208	Unaltered		TCGA-86-8055-01	-0.0273	Unaltered		TCGA-MN-A4N4-01	0.0996	Unaltered		TCGA-53-A4EZ-01	0.0572	Unaltered		TCGA-93-A4JP-01	0.064	Unaltered		TCGA-55-7911-01	0.1242	Unaltered		TCGA-49-AAQV-01	0.014	Unaltered		TCGA-MP-A4T4-01	-0.0711	Unaltered		TCGA-MP-A4TC-01	0.1802	Unaltered		TCGA-44-A479-01	0.0097	Unaltered		TCGA-78-7160-01	0.178	Unaltered		TCGA-55-7815-01	-0.2179	Unaltered
	TCGA-55-6982-01	0.1963	Unaltered		TCGA-55-6987-01	-0.028	Unaltered		TCGA-MP-A4TJ-01	0.0904	Unaltered		TCGA-MP-A4T4-01	0.0476	Unaltered		TCGA-55-6987-01	0.0639	Unaltered		TCGA-05-4433-01	0.1213	Unaltered		TCGA-71-8520-01	0.0111	Unaltered		TCGA-86-7954-01	-0.0779	Unaltered		TCGA-55-8511-01	0.1783	Unaltered		TCGA-64-5778-01	0.006	Unaltered		TCGA-55-8301-01	0.1778	Unaltered		TCGA-86-8673-01	-0.219	Unaltered
	TCGA-55-8302-01	0.1941	Unaltered		TCGA-05-4433-01	-0.0318	Unaltered		TCGA-55-6987-01	0.0873	Unaltered		TCGA-69-A59K-01	0.041	Unaltered		TCGA-75-6207-01	0.0625	Unaltered		TCGA-49-4488-01	0.1206	Unaltered		TCGA-93-A4JQ-01	0.0081	Unaltered		TCGA-55-8203-01	-0.0801	Unaltered		TCGA-95-7944-01	0.178	Unaltered		TCGA-L9-A5IP-01	0.0059	Unaltered		TCGA-55-7914-01	0.172	Unaltered		TCGA-64-5815-01	-0.2332	Unaltered
	TCGA-55-8511-01	0.1927	Unaltered		TCGA-75-5122-01	-0.0323	Unaltered		TCGA-44-6145-01	0.0821	Unaltered		TCGA-93-A4JP-01	0.0404	Unaltered		TCGA-50-5049-01	0.0621	Unaltered		TCGA-55-A494-01	0.1199	Unaltered		TCGA-62-A472-01	0.0063	Unaltered		TCGA-50-5045-01	-0.093	Unaltered		TCGA-05-4426-01	0.1654	Unaltered		TCGA-69-8255-01	-0.0027	Unaltered		TCGA-05-4420-01	0.1709	Unaltered		TCGA-69-7760-01	-0.2374	Unaltered
	TCGA-55-7724-01	0.1893	Unaltered		TCGA-55-5899-01	-0.033	Unaltered		TCGA-86-8056-01	0.0781	Unaltered		TCGA-44-5644-01	0.0271	Unaltered		TCGA-55-8204-01	0.062	Unaltered		TCGA-95-A4VP-01	0.1039	Unaltered		TCGA-L9-A743-01	0.0027	Unaltered		TCGA-69-7978-01	-0.0976	Unaltered		TCGA-55-6642-01	0.1628	Unaltered		TCGA-55-8299-01	-0.0072	Unaltered		TCGA-95-A4VK-01	0.1704	Unaltered		TCGA-86-8280-01	-0.2388	Unaltered
	TCGA-53-7813-01	0.1883	Unaltered		TCGA-55-A48Z-01	-0.0352	Unaltered		TCGA-44-3396-01	0.0743	Unaltered		TCGA-75-5126-01	0.0217	Unaltered		TCGA-97-8547-01	0.0602	Unaltered		TCGA-55-A48Y-01	0.0862	Unaltered		TCGA-55-7724-01	-0.0027	Unaltered		TCGA-55-1595-01	-0.1031	Unaltered		TCGA-55-7724-01	0.1614	Unaltered		TCGA-86-7955-01	-0.0176	Unaltered		TCGA-50-7109-01	0.17	Unaltered		TCGA-97-7941-01	-0.2441	Unaltered
	TCGA-05-4389-01	0.1807	Unaltered		TCGA-MP-A4TC-01	-0.0358	Unaltered		TCGA-49-AAQV-01	0.0594	Unaltered		TCGA-05-5715-01	0.0204	Unaltered		TCGA-69-7761-01	0.0569	Unaltered		TCGA-05-4425-01	0.0815	Unaltered		TCGA-55-8505-01	-0.0054	Unaltered		TCGA-55-8204-01	-0.1102	Unaltered		TCGA-64-1680-01	0.1442	Unaltered		TCGA-55-7994-01	-0.019	Unaltered		TCGA-55-A491-01	0.1649	Unaltered		TCGA-64-1678-01	-0.2532	Unaltered
	TCGA-L9-A743-01	0.1735	Unaltered		TCGA-44-8119-01	-0.0394	Unaltered		TCGA-64-1678-01	0.056	Unaltered		TCGA-67-6215-01	0.0154	Unaltered		TCGA-05-4402-01	0.054	Unaltered		TCGA-64-5779-01	0.0728	Unaltered		TCGA-55-8510-01	-0.0274	Unaltered		TCGA-64-5779-01	-0.1162	Unaltered		TCGA-44-4112-01	0.1368	Unaltered		TCGA-62-A470-01	-0.0282	Unaltered		TCGA-73-4670-01	0.1581	Unaltered		TCGA-L9-A443-01	-0.2642	Unaltered
	TCGA-50-5049-01	0.1711	Unaltered		TCGA-62-A46Y-01	-0.0406	Unaltered		TCGA-49-4494-01	0.0399	Unaltered		TCGA-86-8279-01	0.0095	Unaltered		TCGA-05-4389-01	0.0529	Unaltered		TCGA-53-7813-01	0.0705	Unaltered		TCGA-49-AAR4-01	-0.0278	Unaltered		TCGA-05-4389-01	-0.1258	Unaltered		TCGA-91-6835-01	0.1332	Unaltered		TCGA-44-A47A-01	-0.0322	Unaltered		TCGA-75-5126-01	0.1571	Unaltered		TCGA-86-8054-01	-0.265	Unaltered
	TCGA-86-8075-01	0.1593	Unaltered		TCGA-62-A46U-01	-0.0497	Unaltered		TCGA-78-7158-01	0.0358	Unaltered		TCGA-44-3396-01	0.0004	Unaltered		TCGA-MP-A4TK-01	0.0529	Unaltered		TCGA-78-7143-01	0.0605	Unaltered		TCGA-05-4422-01	-0.0337	Unaltered		TCGA-55-8090-01	-0.1296	Unaltered		TCGA-44-3398-01	0.1321	Unaltered		TCGA-55-8092-01	-0.0402	Unaltered		TCGA-MP-A4TC-01	0.1544	Unaltered		TCGA-NJ-A55A-01	-0.2656	Unaltered
	TCGA-44-2656-01	0.1511	Unaltered		TCGA-99-8025-01	-0.0602	Unaltered		TCGA-86-8073-01	0.0236	Unaltered		TCGA-64-1679-01	-0.0086	Unaltered		TCGA-55-A490-01	0.0507	Unaltered		TCGA-95-A4VK-01	0.0491	Unaltered		TCGA-67-3771-01	-0.0343	Unaltered		TCGA-69-7974-01	-0.1305	Unaltered		TCGA-50-6673-01	0.131	Unaltered		TCGA-44-3918-01	-0.045	Unaltered		TCGA-62-8398-01	0.147	Unaltered		TCGA-86-8279-01	-0.2692	Unaltered
	TCGA-97-8171-01	0.1452	Unaltered		TCGA-55-8208-01	-0.0726	Unaltered		TCGA-55-7724-01	0.0233	Unaltered		TCGA-55-A48Y-01	-0.0089	Unaltered		TCGA-L9-A743-01	0.049	Unaltered		TCGA-MN-A4N5-01	0.0487	Unaltered		TCGA-55-6985-01	-0.0353	Unaltered		TCGA-55-8505-01	-0.1329	Unaltered		TCGA-MP-A4SV-01	0.1298	Unaltered		TCGA-91-6829-01	-0.0499	Unaltered		TCGA-75-7027-01	0.1421	Unaltered		TCGA-50-5055-01	-0.27	Unaltered
	TCGA-50-5941-01	0.1416	Unaltered		TCGA-38-4632-01	-0.0791	Unaltered		TCGA-44-7672-01	0.023	Unaltered		TCGA-05-4424-01	-0.0132	Unaltered		TCGA-55-A491-01	0.0468	Unaltered		TCGA-55-8505-01	0.0462	Unaltered		TCGA-91-6828-01	-0.0477	Unaltered		TCGA-05-4427-01	-0.1333	Unaltered		TCGA-55-8507-01	0.1272	Unaltered		TCGA-44-2661-01	-0.0505	Unaltered		TCGA-62-A46R-01	0.1362	Unaltered		TCGA-44-8119-01	-0.2706	Unaltered
	TCGA-05-4402-01	0.1391	Unaltered		TCGA-73-4668-01	-0.0793	Unaltered		TCGA-05-5420-01	0.0165	Unaltered		TCGA-MP-A4T9-01	-0.0183	Unaltered		TCGA-05-4410-01	0.0453	Unaltered		TCGA-MP-A4T9-01	0.0416	Unaltered		TCGA-73-4659-01	-0.049	Unaltered		TCGA-67-3771-01	-0.134	Unaltered		TCGA-49-4488-01	0.1225	Unaltered		TCGA-99-8032-01	-0.0517	Unaltered		TCGA-75-7031-01	0.1347	Unaltered		TCGA-38-A44F-01	-0.2931	Unaltered
	TCGA-50-5936-01	0.1297	Unaltered		TCGA-44-A47A-01	-0.0803	Unaltered		TCGA-62-A46U-01	0.0158	Unaltered		TCGA-MN-A4N1-01	-0.0195	Unaltered		TCGA-55-6982-01	0.0448	Unaltered		TCGA-95-7567-01	0.0411	Unaltered		TCGA-55-8208-01	-0.0621	Unaltered		TCGA-91-6830-01	-0.1354	Unaltered		TCGA-50-5068-01	0.1201	Unaltered		TCGA-44-2656-01	-0.0579	Unaltered		TCGA-64-5779-01	0.1314	Unaltered		TCGA-55-A494-01	-0.2941	Unaltered
	TCGA-44-4112-01	0.1261	Unaltered		TCGA-55-6970-01	-0.0838	Unaltered		TCGA-75-6207-01	0.0156	Unaltered		TCGA-86-8673-01	-0.0337	Unaltered		TCGA-05-4418-01	0.0439	Unaltered		TCGA-J2-A4AE-01	0.0383	Unaltered		TCGA-MP-A4SY-01	-0.0666	Unaltered		TCGA-MP-A4TK-01	-0.1355	Unaltered		TCGA-05-4424-01	0.1126	Unaltered		TCGA-55-8614-01	-0.0659	Unaltered		TCGA-05-4402-01	0.1093	Unaltered		TCGA-99-7458-01	-0.3071	Unaltered
	TCGA-49-AAQV-01	0.1249	Unaltered		TCGA-73-4670-01	-0.0891	Unaltered		TCGA-73-4676-01	0.0125	Unaltered		TCGA-95-A4VP-01	-0.0345	Unaltered		TCGA-50-5051-01	0.0389	Unaltered		TCGA-75-6207-01	0.0363	Unaltered		TCGA-64-5815-01	-0.0759	Unaltered		TCGA-05-4398-01	-0.1393	Unaltered		TCGA-MP-A4T7-01	0.1126	Unaltered		TCGA-93-A4JO-01	-0.082	Unaltered		TCGA-86-8585-01	0.1057	Unaltered		TCGA-05-4427-01	-0.3075	Unaltered
	TCGA-49-4494-01	0.1162	Unaltered		TCGA-MP-A4SW-01	-0.0987	Unaltered		TCGA-69-A59K-01	0.007	Unaltered		TCGA-86-8075-01	-0.0407	Unaltered		TCGA-55-8299-01	0.0385	Unaltered		TCGA-05-4418-01	0.0335	Unaltered		TCGA-NJ-A4YP-01	-0.0772	Unaltered		TCGA-50-5068-01	-0.1393	Unaltered		TCGA-44-6778-01	0.1099	Unaltered		TCGA-71-8520-01	-0.0863	Unaltered		TCGA-44-7659-01	0.0929	Unaltered		TCGA-MP-A4T9-01	-0.3119	Unaltered
	TCGA-55-8208-01	0.1117	Unaltered		TCGA-69-7979-01	-0.099	Unaltered		TCGA-97-7937-01	0.0016	Unaltered		TCGA-75-5122-01	-0.0425	Unaltered		TCGA-78-8648-01	0.036	Unaltered		TCGA-86-7954-01	0.0284	Unaltered		TCGA-75-6211-01	-0.0809	Unaltered		TCGA-95-7043-01	-0.1465	Unaltered		TCGA-50-5941-01	0.1023	Unaltered		TCGA-95-7039-01	-0.0981	Unaltered		TCGA-05-4434-01	0.0903	Unaltered		TCGA-97-7552-01	-0.3173	Unaltered
	TCGA-44-A4SS-01	0.1115	Unaltered		TCGA-49-AAR0-01	-0.1014	Unaltered		TCGA-97-A4M0-01	-0.0093	Unaltered		TCGA-55-7724-01	-0.0433	Unaltered		TCGA-55-8094-01	0.0353	Unaltered		TCGA-86-8280-01	0.0281	Unaltered		TCGA-95-7947-01	-0.0854	Unaltered		TCGA-50-6673-01	-0.1627	Unaltered		TCGA-55-6987-01	0.0963	Unaltered		TCGA-62-A46R-01	-0.0983	Unaltered		TCGA-55-6642-01	0.0832	Unaltered		TCGA-91-6835-01	-0.3211	Unaltered
	TCGA-86-8669-01	0.0913	Unaltered		TCGA-91-6830-01	-0.1076	Unaltered		TCGA-05-4250-01	-0.0121	Unaltered		TCGA-55-6982-01	-0.0437	Unaltered		TCGA-55-8511-01	0.0131	Unaltered		TCGA-44-6775-01	0.0241	Unaltered		TCGA-95-7039-01	-0.0877	Unaltered		TCGA-75-7031-01	-0.1701	Unaltered		TCGA-44-2656-01	0.0919	Unaltered		TCGA-55-6987-01	-0.1053	Unaltered		TCGA-50-5049-01	0.0828	Unaltered		TCGA-49-AARR-01	-0.3213	Unaltered
	TCGA-MP-A4TF-01	0.0887	Unaltered		TCGA-49-AARO-01	-0.1161	Unaltered		TCGA-78-8660-01	-0.0155	Unaltered		TCGA-55-8299-01	-0.044	Unaltered		TCGA-MP-A4T9-01	0.0094	Unaltered		TCGA-55-8507-01	0.015	Unaltered		TCGA-55-8301-01	-0.0997	Unaltered		TCGA-NJ-A4YQ-01	-0.1762	Unaltered		TCGA-69-7761-01	0.0909	Unaltered		TCGA-05-4430-01	-0.1108	Unaltered		TCGA-50-5044-01	0.082	Unaltered		TCGA-44-3398-01	-0.3264	Unaltered
	TCGA-50-5051-01	0.0811	Unaltered		TCGA-95-7567-01	-0.1168	Unaltered		TCGA-95-7039-01	-0.0179	Unaltered		TCGA-44-5643-01	-0.0465	Unaltered		TCGA-44-A4SS-01	0.0077	Unaltered		TCGA-44-A479-01	0.004	Unaltered		TCGA-55-8299-01	-0.1022	Unaltered		TCGA-64-5815-01	-0.1763	Unaltered		TCGA-55-6985-01	0.0866	Unaltered		TCGA-73-4659-01	-0.115	Unaltered		TCGA-62-A471-01	0.0782	Unaltered		TCGA-93-A4JP-01	-0.3396	Unaltered
	TCGA-55-6971-01	0.0791	Unaltered		TCGA-05-5425-01	-0.1173	Unaltered		TCGA-86-6562-01	-0.0218	Unaltered		TCGA-55-7283-01	-0.0479	Unaltered		TCGA-05-5715-01	0.0049	Unaltered		TCGA-75-7031-01	-0.0059	Unaltered		TCGA-05-4244-01	-0.1069	Unaltered		TCGA-86-7711-01	-0.1787	Unaltered		TCGA-64-1679-01	0.0855	Unaltered		TCGA-62-A46Y-01	-0.123	Unaltered		TCGA-35-4122-01	0.06	Unaltered		TCGA-95-A4VK-01	-0.3472	Unaltered
	TCGA-NJ-A4YQ-01	0.0748	Unaltered		TCGA-L9-A743-01	-0.1194	Unaltered		TCGA-05-4398-01	-0.0236	Unaltered		TCGA-78-7166-01	-0.048	Unaltered		TCGA-05-4424-01	0.0021	Unaltered		TCGA-62-A46U-01	-0.0111	Unaltered		TCGA-44-3919-01	-0.1104	Unaltered		TCGA-MN-A4N5-01	-0.1796	Unaltered		TCGA-86-8673-01	0.0802	Unaltered		TCGA-05-5423-01	-0.1234	Unaltered		TCGA-75-5122-01	0.0495	Unaltered		TCGA-97-7554-01	-0.3476	Unaltered
	TCGA-55-7903-01	0.0691	Unaltered		TCGA-86-8075-01	-0.1361	Unaltered		TCGA-97-A4LX-01	-0.03	Unaltered		TCGA-44-4112-01	-0.0538	Unaltered		TCGA-78-7148-01	-0.0037	Unaltered		TCGA-97-7553-01	-0.0172	Unaltered		TCGA-97-8175-01	-0.1134	Unaltered		TCGA-69-7761-01	-0.1819	Unaltered		TCGA-64-5779-01	0.0716	Unaltered		TCGA-69-7760-01	-0.1323	Unaltered		TCGA-44-7672-01	0.0436	Unaltered		TCGA-49-6742-01	-0.3498	Unaltered
	TCGA-55-A48Z-01	0.0637	Unaltered		TCGA-55-6971-01	-0.1438	Unaltered		TCGA-78-7633-01	-0.0364	Unaltered		TCGA-44-6145-01	-0.056	Unaltered		TCGA-95-A4VK-01	-0.0041	Unaltered		TCGA-78-7159-01	-0.0211	Unaltered		TCGA-44-5644-01	-0.1176	Unaltered		TCGA-05-5423-01	-0.188	Unaltered		TCGA-97-8175-01	0.0532	Unaltered		TCGA-44-6775-01	-0.1325	Unaltered		TCGA-44-2666-01	0.0377	Unaltered		TCGA-55-6987-01	-0.3544	Unaltered
	TCGA-64-1676-01	0.0606	Unaltered		TCGA-05-5429-01	-0.1528	Unaltered		TCGA-50-5051-01	-0.0373	Unaltered		TCGA-49-6745-01	-0.0615	Unaltered		TCGA-95-7944-01	-0.0048	Unaltered		TCGA-55-7903-01	-0.0286	Unaltered		TCGA-MP-A4TF-01	-0.1198	Unaltered		TCGA-NJ-A4YF-01	-0.1885	Unaltered		TCGA-55-7815-01	0.0514	Unaltered		TCGA-55-7914-01	-0.1327	Unaltered		TCGA-55-8208-01	0.014	Unaltered		TCGA-62-8399-01	-0.3557	Unaltered
	TCGA-80-5607-01	0.0557	Unaltered		TCGA-91-6829-01	-0.1542	Unaltered		TCGA-95-7043-01	-0.0392	Unaltered		TCGA-44-7672-01	-0.0625	Unaltered		TCGA-05-5429-01	-0.0054	Unaltered		TCGA-50-5045-01	-0.0361	Unaltered		TCGA-50-5936-01	-0.1221	Unaltered		TCGA-55-6984-01	-0.1939	Unaltered		TCGA-MP-A4SY-01	0.0488	Unaltered		TCGA-05-4244-01	-0.1429	Unaltered		TCGA-69-A59K-01	0.0067	Unaltered		TCGA-64-5778-01	-0.3614	Unaltered
	TCGA-44-6145-01	0.0445	Unaltered		TCGA-93-A4JO-01	-0.1579	Unaltered		TCGA-78-8662-01	-0.0436	Unaltered		TCGA-05-4390-01	-0.0697	Unaltered		TCGA-50-5066-02	-0.0146	Unaltered		TCGA-55-A48Z-01	-0.039	Unaltered		TCGA-69-7760-01	-0.1307	Unaltered		TCGA-44-7671-01	-0.2117	Unaltered		TCGA-75-6207-01	0.048	Unaltered		TCGA-55-A48Y-01	-0.1451	Unaltered		TCGA-05-5428-01	0.0053	Unaltered		TCGA-55-8506-01	-0.363	Unaltered
	TCGA-05-4382-01	0.0293	Unaltered		TCGA-44-2666-01	-0.1723	Unaltered		TCGA-MP-A4T4-01	-0.0492	Unaltered		TCGA-86-8672-01	-0.0757	Unaltered		TCGA-93-A4JO-01	-0.0157	Unaltered		TCGA-49-AAR9-01	-0.0397	Unaltered		TCGA-93-A4JN-01	-0.132	Unaltered		TCGA-MP-A4TJ-01	-0.2159	Unaltered		TCGA-44-7660-01	0.046	Unaltered		TCGA-55-1595-01	-0.1475	Unaltered		TCGA-50-5941-01	0.0021	Unaltered		TCGA-75-5126-01	-0.3662	Unaltered
	TCGA-78-7166-01	0.0257	Unaltered		TCGA-50-5936-01	-0.174	Unaltered		TCGA-44-A47B-01	-0.0607	Unaltered		TCGA-05-4420-01	-0.077	Unaltered		TCGA-NJ-A4YP-01	-0.0322	Unaltered		TCGA-05-4382-01	-0.0402	Unaltered		TCGA-55-A48Z-01	-0.1327	Unaltered		TCGA-NJ-A4YP-01	-0.2168	Unaltered		TCGA-55-6979-01	0.0459	Unaltered		TCGA-86-7713-01	-0.1565	Unaltered		TCGA-55-A48X-01	0.002	Unaltered		TCGA-97-8175-01	-0.3675	Unaltered
	TCGA-55-8203-01	-0.0026	Unaltered		TCGA-49-6742-01	-0.1783	Unaltered		TCGA-75-6205-01	-0.0643	Unaltered		TCGA-95-7567-01	-0.079	Unaltered		TCGA-55-7907-01	-0.0323	Unaltered		TCGA-05-4432-01	-0.0404	Unaltered		TCGA-50-6673-01	-0.135	Unaltered		TCGA-44-A479-01	-0.2208	Unaltered		TCGA-78-7159-01	0.0331	Unaltered		TCGA-86-6562-01	-0.1572	Unaltered		TCGA-44-6145-01	-0.0009	Unaltered		TCGA-49-AAR2-01	-0.3685	Unaltered
	TCGA-97-8177-01	-0.0146	Unaltered		TCGA-NJ-A55R-01	-0.1793	Unaltered		TCGA-73-4668-01	-0.0682	Unaltered		TCGA-L9-A8F4-01	-0.0816	Unaltered		TCGA-MP-A4TF-01	-0.045	Unaltered		TCGA-55-8090-01	-0.0515	Unaltered		TCGA-50-5051-01	-0.1414	Unaltered		TCGA-62-A46R-01	-0.2232	Unaltered		TCGA-64-1676-01	0.0276	Unaltered		TCGA-50-5941-01	-0.1604	Unaltered		TCGA-05-5425-01	-0.0033	Unaltered		TCGA-50-5936-01	-0.3719	Unaltered
	TCGA-44-A479-01	-0.0162	Unaltered		TCGA-55-8511-01	-0.1827	Unaltered		TCGA-86-A4P7-01	-0.0736	Unaltered		TCGA-78-7158-01	-0.0941	Unaltered		TCGA-55-6971-01	-0.0476	Unaltered		TCGA-86-8075-01	-0.0524	Unaltered		TCGA-91-6829-01	-0.1423	Unaltered		TCGA-86-8075-01	-0.2268	Unaltered		TCGA-78-8662-01	0.0143	Unaltered		TCGA-55-8203-01	-0.17	Unaltered		TCGA-86-8673-01	-0.0036	Unaltered		TCGA-86-A4P7-01	-0.3719	Unaltered
	TCGA-44-6778-01	-0.0175	Unaltered		TCGA-MP-A4T9-01	-0.1891	Unaltered		TCGA-05-4422-01	-0.081	Unaltered		TCGA-75-7031-01	-0.0975	Unaltered		TCGA-55-6712-01	-0.0654	Unaltered		TCGA-NJ-A4YP-01	-0.0545	Unaltered		TCGA-86-8673-01	-0.145	Unaltered		TCGA-05-4422-01	-0.2328	Unaltered		TCGA-50-5045-01	0.0116	Unaltered		TCGA-44-2666-01	-0.1813	Unaltered		TCGA-55-7227-01	-0.0073	Unaltered		TCGA-78-8660-01	-0.3724	Unaltered
	TCGA-50-5044-01	-0.0204	Unaltered		TCGA-55-6985-01	-0.1926	Unaltered		TCGA-MP-A4T9-01	-0.081	Unaltered		TCGA-53-7813-01	-0.1002	Unaltered		TCGA-50-5933-01	-0.0671	Unaltered		TCGA-49-AARO-01	-0.0558	Unaltered		TCGA-05-4402-01	-0.1527	Unaltered		TCGA-55-7910-01	-0.2335	Unaltered		TCGA-67-6215-01	0.0089	Unaltered		TCGA-95-7043-01	-0.1816	Unaltered		TCGA-55-6969-01	-0.0138	Unaltered		TCGA-05-4249-01	-0.3734	Unaltered
	TCGA-64-5778-01	-0.0271	Unaltered		TCGA-55-6981-01	-0.196	Unaltered		TCGA-50-7109-01	-0.0952	Unaltered		TCGA-62-A46V-01	-0.1013	Unaltered		TCGA-67-3771-01	-0.0718	Unaltered		TCGA-91-6840-01	-0.0584	Unaltered		TCGA-44-A479-01	-0.1535	Unaltered		TCGA-55-A490-01	-0.2337	Unaltered		TCGA-44-3918-01	0.002	Unaltered		TCGA-86-7954-01	-0.1834	Unaltered		TCGA-97-8179-01	-0.0168	Unaltered		TCGA-55-7727-01	-0.3741	Unaltered
	TCGA-MP-A4TJ-01	-0.0388	Unaltered		TCGA-05-4432-01	-0.1992	Unaltered		TCGA-44-3918-01	-0.0954	Unaltered		TCGA-49-AAR4-01	-0.1022	Unaltered		TCGA-44-3396-01	-0.0767	Unaltered		TCGA-97-8171-01	-0.0664	Unaltered		TCGA-86-6562-01	-0.1545	Unaltered		TCGA-55-6642-01	-0.2425	Unaltered		TCGA-64-5815-01	-0.0161	Unaltered		TCGA-86-8673-01	-0.1884	Unaltered		TCGA-97-A4LX-01	-0.017	Unaltered		TCGA-53-7626-01	-0.3743	Unaltered
	TCGA-55-8204-01	-0.0485	Unaltered		TCGA-55-8512-01	-0.202	Unaltered		TCGA-05-4244-01	-0.1037	Unaltered		TCGA-44-A479-01	-0.1037	Unaltered		TCGA-35-4122-01	-0.0853	Unaltered		TCGA-86-8074-01	-0.082	Unaltered		TCGA-78-8648-01	-0.1571	Unaltered		TCGA-38-4628-01	-0.2469	Unaltered		TCGA-93-A4JQ-01	-0.0228	Unaltered		TCGA-55-6982-01	-0.1899	Unaltered		TCGA-97-7553-01	-0.0315	Unaltered		TCGA-55-7576-01	-0.3747	Unaltered
	TCGA-55-8090-01	-0.0598	Unaltered		TCGA-4B-A93V-01	-0.2024	Unaltered		TCGA-55-A48Z-01	-0.1064	Unaltered		TCGA-55-A490-01	-0.1054	Unaltered		TCGA-93-8067-01	-0.0863	Unaltered		TCGA-93-A4JQ-01	-0.1011	Unaltered		TCGA-44-3398-01	-0.1604	Unaltered		TCGA-50-6593-01	-0.248	Unaltered		TCGA-44-A47A-01	-0.0257	Unaltered		TCGA-95-A4VP-01	-0.1924	Unaltered		TCGA-95-8039-01	-0.0333	Unaltered		TCGA-55-A4DG-01	-0.3794	Unaltered
	TCGA-55-8085-01	-0.06	Unaltered		TCGA-35-4123-01	-0.2169	Unaltered		TCGA-55-6984-01	-0.1084	Unaltered		TCGA-49-AAR0-01	-0.1071	Unaltered		TCGA-86-8280-01	-0.0902	Unaltered		TCGA-69-7760-01	-0.1085	Unaltered		TCGA-69-7979-01	-0.1655	Unaltered		TCGA-55-7724-01	-0.2599	Unaltered		TCGA-86-7713-01	-0.0427	Unaltered		TCGA-MP-A4SW-01	-0.2026	Unaltered		TCGA-55-6982-01	-0.0384	Unaltered		TCGA-MP-A4SV-01	-0.3862	Unaltered
	TCGA-MP-A4T7-01	-0.063	Unaltered		TCGA-64-5778-01	-0.2169	Unaltered		TCGA-MP-A4T7-01	-0.1124	Unaltered		TCGA-49-AARE-01	-0.1093	Unaltered		TCGA-91-6828-01	-0.0905	Unaltered		TCGA-62-A472-01	-0.1114	Unaltered		TCGA-50-5045-01	-0.1686	Unaltered		TCGA-05-4402-01	-0.2627	Unaltered		TCGA-L9-A743-01	-0.0452	Unaltered		TCGA-91-6830-01	-0.2073	Unaltered		TCGA-MP-A4T4-01	-0.0391	Unaltered		TCGA-MP-A4T8-01	-0.39	Unaltered
	TCGA-55-A48Y-01	-0.0702	Unaltered		TCGA-86-8278-01	-0.2201	Unaltered		TCGA-55-A494-01	-0.1137	Unaltered		TCGA-44-2656-01	-0.1147	Unaltered		TCGA-MP-A4TD-01	-0.0937	Unaltered		TCGA-05-4410-01	-0.1115	Unaltered		TCGA-86-6851-01	-0.1707	Unaltered		TCGA-62-A470-01	-0.2731	Unaltered		TCGA-91-A4BC-01	-0.0469	Unaltered		TCGA-55-7227-01	-0.2138	Unaltered		TCGA-49-4494-01	-0.0462	Unaltered		TCGA-44-A47G-01	-0.3935	Unaltered
	TCGA-62-A46R-01	-0.0723	Unaltered		TCGA-75-7031-01	-0.2237	Unaltered		TCGA-86-8278-01	-0.118	Unaltered		TCGA-MP-A4SY-01	-0.1177	Unaltered		TCGA-69-7980-01	-0.0939	Unaltered		TCGA-MP-A4TD-01	-0.1157	Unaltered		TCGA-86-7954-01	-0.178	Unaltered		TCGA-MP-A4TD-01	-0.2788	Unaltered		TCGA-55-A490-01	-0.0487	Unaltered		TCGA-55-8507-01	-0.2144	Unaltered		TCGA-86-7954-01	-0.0595	Unaltered		TCGA-99-8025-01	-0.3972	Unaltered
	TCGA-49-AAR2-01	-0.0724	Unaltered		TCGA-35-4122-01	-0.2289	Unaltered		TCGA-95-A4VK-01	-0.1233	Unaltered		TCGA-55-8506-01	-0.1182	Unaltered		TCGA-62-A470-01	-0.0969	Unaltered		TCGA-55-7910-01	-0.1161	Unaltered		TCGA-55-8203-01	-0.1785	Unaltered		TCGA-44-A47B-01	-0.2832	Unaltered		TCGA-62-A46V-01	-0.0556	Unaltered		TCGA-J2-A4AE-01	-0.2177	Unaltered		TCGA-86-7711-01	-0.0727	Unaltered		TCGA-44-6778-01	-0.3973	Unaltered
	TCGA-49-AAR0-01	-0.0826	Unaltered		TCGA-64-1677-01	-0.2307	Unaltered		TCGA-71-8520-01	-0.1239	Unaltered		TCGA-95-8039-01	-0.1218	Unaltered		TCGA-86-A4P7-01	-0.1074	Unaltered		TCGA-93-A4JO-01	-0.1224	Unaltered		TCGA-L9-A8F4-01	-0.1832	Unaltered		TCGA-50-5930-01	-0.2842	Unaltered		TCGA-50-5933-01	-0.0646	Unaltered		TCGA-55-A491-01	-0.2192	Unaltered		TCGA-50-5935-01	-0.0771	Unaltered		TCGA-55-8085-01	-0.3976	Unaltered
	TCGA-55-6981-01	-0.0844	Unaltered		TCGA-55-A490-01	-0.2367	Unaltered		TCGA-05-4427-01	-0.128	Unaltered		TCGA-80-5607-01	-0.1236	Unaltered		TCGA-35-5375-01	-0.1091	Unaltered		TCGA-67-6215-01	-0.1226	Unaltered		TCGA-L4-A4E5-01	-0.1838	Unaltered		TCGA-78-8640-01	-0.2929	Unaltered		TCGA-62-8399-01	-0.0701	Unaltered		TCGA-55-8615-01	-0.2228	Unaltered		TCGA-49-6742-01	-0.0814	Unaltered		TCGA-69-7978-01	-0.3986	Unaltered
	TCGA-86-8074-01	-0.0859	Unaltered		TCGA-95-8039-01	-0.2369	Unaltered		TCGA-44-A4SS-01	-0.1322	Unaltered		TCGA-91-6840-01	-0.1263	Unaltered		TCGA-75-6214-01	-0.1103	Unaltered		TCGA-64-1676-01	-0.1287	Unaltered		TCGA-64-5781-01	-0.1856	Unaltered		TCGA-91-6829-01	-0.2944	Unaltered		TCGA-MP-A4T8-01	-0.0766	Unaltered		TCGA-99-8025-01	-0.2244	Unaltered		TCGA-86-7955-01	-0.0817	Unaltered		TCGA-78-7539-01	-0.401	Unaltered
	TCGA-86-6562-01	-0.0905	Unaltered		TCGA-55-7574-01	-0.2397	Unaltered		TCGA-44-8117-01	-0.1403	Unaltered		TCGA-95-A4VK-01	-0.1288	Unaltered		TCGA-69-7978-01	-0.1112	Unaltered		TCGA-44-A4SS-01	-0.1321	Unaltered		TCGA-55-8615-01	-0.1919	Unaltered		TCGA-05-4430-01	-0.295	Unaltered		TCGA-MP-A4TJ-01	-0.0809	Unaltered		TCGA-44-7672-01	-0.2271	Unaltered		TCGA-95-8494-01	-0.0829	Unaltered		TCGA-55-7284-01	-0.4061	Unaltered
	TCGA-MP-A4SW-01	-0.0987	Unaltered		TCGA-55-8506-01	-0.2398	Unaltered		TCGA-38-4629-01	-0.1425	Unaltered		TCGA-97-7553-01	-0.135	Unaltered		TCGA-80-5608-01	-0.1145	Unaltered		TCGA-49-6761-01	-0.133	Unaltered		TCGA-50-7109-01	-0.1921	Unaltered		TCGA-J2-A4AD-01	-0.2958	Unaltered		TCGA-49-6761-01	-0.1135	Unaltered		TCGA-55-8208-01	-0.2317	Unaltered		TCGA-44-6147-01	-0.0867	Unaltered		TCGA-MP-A4TF-01	-0.4073	Unaltered
	TCGA-99-8032-01	-0.1147	Unaltered		TCGA-55-8510-01	-0.2409	Unaltered		TCGA-MP-A5C7-01	-0.1438	Unaltered		TCGA-55-A494-01	-0.1355	Unaltered		TCGA-53-7813-01	-0.1192	Unaltered		TCGA-38-4628-01	-0.1389	Unaltered		TCGA-44-2657-01	-0.2024	Unaltered		TCGA-55-6986-01	-0.2972	Unaltered		TCGA-67-6216-01	-0.1248	Unaltered		TCGA-05-4433-01	-0.2354	Unaltered		TCGA-05-4395-01	-0.0905	Unaltered		TCGA-78-7160-01	-0.4194	Unaltered
	TCGA-55-8510-01	-0.1186	Unaltered		TCGA-55-7907-01	-0.2444	Unaltered		TCGA-86-8279-01	-0.1459	Unaltered		TCGA-50-5051-01	-0.1396	Unaltered		TCGA-50-5045-01	-0.1203	Unaltered		TCGA-55-7724-01	-0.1698	Unaltered		TCGA-05-4430-01	-0.2056	Unaltered		TCGA-55-6982-01	-0.2983	Unaltered		TCGA-91-6840-01	-0.1314	Unaltered		TCGA-44-3398-01	-0.2404	Unaltered		TCGA-55-8507-01	-0.0937	Unaltered		TCGA-05-4433-01	-0.4278	Unaltered
	TCGA-78-7148-01	-0.1303	Unaltered		TCGA-44-3919-01	-0.2471	Unaltered		TCGA-50-5941-01	-0.1547	Unaltered		TCGA-62-A46U-01	-0.141	Unaltered		TCGA-64-5781-01	-0.1273	Unaltered		TCGA-MP-A4TF-01	-0.1861	Unaltered		TCGA-62-A46U-01	-0.2108	Unaltered		TCGA-MP-A4TE-01	-0.3117	Unaltered		TCGA-97-7553-01	-0.1335	Unaltered		TCGA-05-4402-01	-0.241	Unaltered		TCGA-55-8505-01	-0.1048	Unaltered		TCGA-4B-A93V-01	-0.435	Unaltered
	TCGA-78-7147-01	-0.1346	Unaltered		TCGA-64-1679-01	-0.249	Unaltered		TCGA-69-7974-01	-0.1663	Unaltered		TCGA-05-4425-01	-0.1455	Unaltered		TCGA-55-A48X-01	-0.1288	Unaltered		TCGA-86-8278-01	-0.1886	Unaltered		TCGA-55-7227-01	-0.2155	Unaltered		TCGA-L9-A7SV-01	-0.3123	Unaltered		TCGA-97-A4LX-01	-0.1353	Unaltered		TCGA-49-AARO-01	-0.2447	Unaltered		TCGA-78-7153-01	-0.1116	Unaltered		TCGA-97-A4M5-01	-0.4359	Unaltered
	TCGA-91-6830-01	-0.141	Unaltered		TCGA-MP-A4SY-01	-0.2506	Unaltered		TCGA-55-6712-01	-0.1689	Unaltered		TCGA-MP-A4TK-01	-0.1505	Unaltered		TCGA-95-7039-01	-0.1312	Unaltered		TCGA-50-5941-01	-0.1888	Unaltered		TCGA-55-6981-01	-0.2177	Unaltered		TCGA-55-7576-01	-0.3129	Unaltered		TCGA-38-6178-01	-0.1396	Unaltered		TCGA-67-3773-01	-0.2472	Unaltered		TCGA-55-8616-01	-0.1185	Unaltered		TCGA-50-5068-01	-0.4362	Unaltered
	TCGA-44-5644-01	-0.1416	Unaltered		TCGA-44-2656-01	-0.2521	Unaltered		TCGA-55-8299-01	-0.1735	Unaltered		TCGA-44-8117-01	-0.1583	Unaltered		TCGA-55-7728-01	-0.1323	Unaltered		TCGA-95-8039-01	-0.192	Unaltered		TCGA-49-AARE-01	-0.2228	Unaltered		TCGA-97-7554-01	-0.3166	Unaltered		TCGA-49-AAR2-01	-0.1415	Unaltered		TCGA-73-4668-01	-0.2477	Unaltered		TCGA-55-8299-01	-0.1249	Unaltered		TCGA-55-7724-01	-0.4377	Unaltered
	TCGA-78-8648-01	-0.1444	Unaltered		TCGA-97-8547-01	-0.2612	Unaltered		TCGA-55-6985-01	-0.1789	Unaltered		TCGA-50-5930-01	-0.1591	Unaltered		TCGA-97-A4LX-01	-0.1325	Unaltered		TCGA-86-8279-01	-0.1969	Unaltered		TCGA-97-7553-01	-0.2233	Unaltered		TCGA-55-6985-01	-0.3177	Unaltered		TCGA-49-AARN-01	-0.1432	Unaltered		TCGA-80-5608-01	-0.2486	Unaltered		TCGA-MP-A4TE-01	-0.126	Unaltered		TCGA-50-5941-01	-0.4505	Unaltered
	TCGA-55-6985-01	-0.1468	Unaltered		TCGA-78-7160-01	-0.2656	Unaltered		TCGA-78-7152-01	-0.1801	Unaltered		TCGA-05-5429-01	-0.1603	Unaltered		TCGA-64-1679-01	-0.133	Unaltered		TCGA-44-4112-01	-0.1974	Unaltered		TCGA-86-8055-01	-0.2243	Unaltered		TCGA-44-6778-01	-0.3265	Unaltered		TCGA-55-7283-01	-0.1568	Unaltered		TCGA-97-8179-01	-0.2518	Unaltered		TCGA-97-8547-01	-0.1275	Unaltered		TCGA-69-7765-01	-0.4542	Unaltered
	TCGA-62-8399-01	-0.147	Unaltered		TCGA-55-6975-01	-0.2685	Unaltered		TCGA-95-A4VP-01	-0.1903	Unaltered		TCGA-55-8302-01	-0.1614	Unaltered		TCGA-99-8032-01	-0.1372	Unaltered		TCGA-MN-A4N4-01	-0.2047	Unaltered		TCGA-55-A48Y-01	-0.2266	Unaltered		TCGA-44-A47A-01	-0.3277	Unaltered		TCGA-49-AARO-01	-0.1613	Unaltered		TCGA-97-7554-01	-0.2537	Unaltered		TCGA-55-7903-01	-0.1468	Unaltered		TCGA-55-8090-01	-0.457	Unaltered
	TCGA-MP-A4TE-01	-0.1492	Unaltered		TCGA-55-7576-01	-0.2716	Unaltered		TCGA-95-8039-01	-0.1918	Unaltered		TCGA-55-6984-01	-0.1617	Unaltered		TCGA-69-8453-01	-0.1397	Unaltered		TCGA-78-7145-01	-0.2057	Unaltered		TCGA-86-8073-01	-0.2294	Unaltered		TCGA-55-8302-01	-0.3278	Unaltered		TCGA-55-6971-01	-0.1792	Unaltered		TCGA-64-1679-01	-0.2546	Unaltered		TCGA-97-8176-01	-0.1472	Unaltered		TCGA-49-6745-01	-0.4575	Unaltered
	TCGA-38-4628-01	-0.1503	Unaltered		TCGA-69-8453-01	-0.2788	Unaltered		TCGA-50-5932-01	-0.1924	Unaltered		TCGA-MP-A4TF-01	-0.1714	Unaltered		TCGA-86-8671-01	-0.1433	Unaltered		TCGA-69-8453-01	-0.2075	Unaltered		TCGA-55-8507-01	-0.2312	Unaltered		TCGA-97-A4LX-01	-0.3459	Unaltered		TCGA-NJ-A55O-01	-0.1806	Unaltered		TCGA-L9-A743-01	-0.257	Unaltered		TCGA-44-2656-01	-0.1553	Unaltered		TCGA-55-A490-01	-0.4594	Unaltered
	TCGA-86-8585-01	-0.1517	Unaltered		TCGA-62-8399-01	-0.2865	Unaltered		TCGA-75-5122-01	-0.1947	Unaltered		TCGA-55-8508-01	-0.1758	Unaltered		TCGA-MP-A4TJ-01	-0.1539	Unaltered		TCGA-62-A470-01	-0.2089	Unaltered		TCGA-69-A59K-01	-0.2333	Unaltered		TCGA-55-6971-01	-0.3509	Unaltered		TCGA-05-4402-01	-0.1812	Unaltered		TCGA-44-A4SS-01	-0.2576	Unaltered		TCGA-MP-A4TJ-01	-0.1626	Unaltered		TCGA-75-5122-01	-0.4597	Unaltered
	TCGA-05-4417-01	-0.1535	Unaltered		TCGA-55-6982-01	-0.2896	Unaltered		TCGA-53-7626-01	-0.1984	Unaltered		TCGA-80-5608-01	-0.1793	Unaltered		TCGA-91-6829-01	-0.1573	Unaltered		TCGA-93-A4JP-01	-0.2092	Unaltered		TCGA-55-7914-01	-0.2342	Unaltered		TCGA-NJ-A55R-01	-0.3575	Unaltered		TCGA-95-7567-01	-0.1819	Unaltered		TCGA-86-8075-01	-0.2634	Unaltered		TCGA-05-4422-01	-0.1666	Unaltered		TCGA-86-8671-01	-0.4623	Unaltered
	TCGA-MP-A4T8-01	-0.1563	Unaltered		TCGA-05-4418-01	-0.2954	Unaltered		TCGA-44-6776-01	-0.2021	Unaltered		TCGA-50-6593-01	-0.1832	Unaltered		TCGA-97-7553-01	-0.1625	Unaltered		TCGA-05-4402-01	-0.2117	Unaltered		TCGA-69-7980-01	-0.2372	Unaltered		TCGA-86-8055-01	-0.3645	Unaltered		TCGA-69-8453-01	-0.1833	Unaltered		TCGA-50-5055-01	-0.268	Unaltered		TCGA-78-7152-01	-0.1771	Unaltered		TCGA-93-8067-01	-0.4685	Unaltered
	TCGA-44-2657-01	-0.1642	Unaltered		TCGA-J2-A4AE-01	-0.2989	Unaltered		TCGA-44-2666-01	-0.2023	Unaltered		TCGA-78-7535-01	-0.1868	Unaltered		TCGA-55-7914-01	-0.1678	Unaltered		TCGA-44-2657-01	-0.219	Unaltered		TCGA-55-7907-01	-0.2418	Unaltered		TCGA-49-4512-01	-0.3647	Unaltered		TCGA-62-A46R-01	-0.1867	Unaltered		TCGA-78-7147-01	-0.269	Unaltered		TCGA-97-7938-01	-0.185	Unaltered		TCGA-97-8176-01	-0.4703	Unaltered
	TCGA-55-1595-01	-0.1643	Unaltered		TCGA-55-7728-01	-0.3101	Unaltered		TCGA-50-5939-01	-0.2046	Unaltered		TCGA-97-A4LX-01	-0.1948	Unaltered		TCGA-55-8508-01	-0.1765	Unaltered		TCGA-78-7535-01	-0.2193	Unaltered		TCGA-05-4425-01	-0.2439	Unaltered		TCGA-62-8399-01	-0.3702	Unaltered		TCGA-69-7760-01	-0.192	Unaltered		TCGA-62-8399-01	-0.2714	Unaltered		TCGA-78-7633-01	-0.1866	Unaltered		TCGA-55-8510-01	-0.4721	Unaltered
	TCGA-44-3919-01	-0.1685	Unaltered		TCGA-78-7535-01	-0.3126	Unaltered		TCGA-62-A470-01	-0.2056	Unaltered		TCGA-50-5049-01	-0.1956	Unaltered		TCGA-49-6761-01	-0.1824	Unaltered		TCGA-95-7948-01	-0.2216	Unaltered		TCGA-05-4432-01	-0.2452	Unaltered		TCGA-55-1592-01	-0.3723	Unaltered		TCGA-78-8648-01	-0.1972	Unaltered		TCGA-64-5815-01	-0.273	Unaltered		TCGA-49-AARO-01	-0.19	Unaltered		TCGA-69-8254-01	-0.4731	Unaltered
	TCGA-62-A46Y-01	-0.1692	Unaltered		TCGA-50-5049-01	-0.3142	Unaltered		TCGA-J2-A4AD-01	-0.2076	Unaltered		TCGA-97-7937-01	-0.198	Unaltered		TCGA-44-4112-01	-0.1846	Unaltered		TCGA-78-7160-01	-0.2354	Unaltered		TCGA-64-1679-01	-0.2462	Unaltered		TCGA-44-8117-01	-0.3733	Unaltered		TCGA-MP-A4SW-01	-0.2082	Unaltered		TCGA-49-AAR0-01	-0.2746	Unaltered		TCGA-95-7944-01	-0.1965	Unaltered		TCGA-99-8033-01	-0.4739	Unaltered
	TCGA-69-7765-01	-0.1705	Unaltered		TCGA-55-8090-01	-0.3175	Unaltered		TCGA-MP-A4SY-01	-0.2105	Unaltered		TCGA-35-4123-01	-0.2071	Unaltered		TCGA-67-6215-01	-0.1866	Unaltered		TCGA-86-8073-01	-0.2372	Unaltered		TCGA-49-AARO-01	-0.2476	Unaltered		TCGA-93-A4JN-01	-0.3739	Unaltered		TCGA-95-7947-01	-0.2083	Unaltered		TCGA-93-A4JQ-01	-0.2807	Unaltered		TCGA-NJ-A55A-01	-0.2064	Unaltered		TCGA-44-7661-01	-0.4761	Unaltered
	TCGA-44-7672-01	-0.1761	Unaltered		TCGA-49-6761-01	-0.3179	Unaltered		TCGA-64-1681-01	-0.2246	Unaltered		TCGA-MP-A4TC-01	-0.2087	Unaltered		TCGA-44-2657-01	-0.1888	Unaltered		TCGA-97-A4LX-01	-0.2408	Unaltered		TCGA-MP-A4SW-01	-0.2501	Unaltered		TCGA-97-8175-01	-0.3752	Unaltered		TCGA-78-7535-01	-0.2097	Unaltered		TCGA-97-7553-01	-0.2821	Unaltered		TCGA-62-A46Y-01	-0.2136	Unaltered		TCGA-55-8302-01	-0.4766	Unaltered
	TCGA-75-7031-01	-0.1821	Unaltered		TCGA-MP-A4T8-01	-0.3215	Unaltered		TCGA-97-A4M5-01	-0.2264	Unaltered		TCGA-05-4398-01	-0.2089	Unaltered		TCGA-50-5939-01	-0.1903	Unaltered		TCGA-75-6205-01	-0.2479	Unaltered		TCGA-97-A4LX-01	-0.2545	Unaltered		TCGA-55-8615-01	-0.3767	Unaltered		TCGA-86-6851-01	-0.2209	Unaltered		TCGA-86-8279-01	-0.284	Unaltered		TCGA-05-4432-01	-0.2207	Unaltered		TCGA-44-6146-01	-0.4862	Unaltered
	TCGA-86-8073-01	-0.198	Unaltered		TCGA-55-7815-01	-0.3217	Unaltered		TCGA-44-4112-01	-0.2459	Unaltered		TCGA-38-4628-01	-0.2123	Unaltered		TCGA-44-3919-01	-0.1915	Unaltered		TCGA-05-5715-01	-0.2499	Unaltered		TCGA-50-5055-01	-0.2553	Unaltered		TCGA-91-6835-01	-0.3775	Unaltered		TCGA-44-5644-01	-0.2216	Unaltered		TCGA-50-6597-01	-0.2865	Unaltered		TCGA-L9-A5IP-01	-0.2258	Unaltered		TCGA-50-5072-01	-0.4919	Unaltered
	TCGA-69-7980-01	-0.1981	Unaltered		TCGA-49-4506-01	-0.325	Unaltered		TCGA-91-6830-01	-0.25	Unaltered		TCGA-05-4410-01	-0.2149	Unaltered		TCGA-86-8278-01	-0.1931	Unaltered		TCGA-86-6562-01	-0.2624	Unaltered		TCGA-69-7765-01	-0.2658	Unaltered		TCGA-67-6215-01	-0.3801	Unaltered		TCGA-91-6829-01	-0.2258	Unaltered		TCGA-44-A47B-01	-0.296	Unaltered		TCGA-55-A4DG-01	-0.2277	Unaltered		TCGA-86-A4D0-01	-0.4936	Unaltered
	TCGA-69-7760-01	-0.208	Unaltered		TCGA-MP-A4TK-01	-0.3352	Unaltered		TCGA-97-A4M6-01	-0.2544	Unaltered		TCGA-55-6712-01	-0.2163	Unaltered		TCGA-MP-A4TE-01	-0.1942	Unaltered		TCGA-50-5936-01	-0.2666	Unaltered		TCGA-05-4417-01	-0.2665	Unaltered		TCGA-MP-A4SW-01	-0.3808	Unaltered		TCGA-55-A48Z-01	-0.2291	Unaltered		TCGA-97-8175-01	-0.3025	Unaltered		TCGA-64-5778-01	-0.2355	Unaltered		TCGA-55-8508-01	-0.495	Unaltered
	TCGA-95-7043-01	-0.2187	Unaltered		TCGA-95-A4VP-01	-0.3393	Unaltered		TCGA-MP-A4T8-01	-0.2552	Unaltered		TCGA-55-6981-01	-0.2168	Unaltered		TCGA-78-7159-01	-0.1979	Unaltered		TCGA-99-8025-01	-0.2677	Unaltered		TCGA-93-A4JP-01	-0.2711	Unaltered		TCGA-49-AAR4-01	-0.3816	Unaltered		TCGA-49-AAR0-01	-0.2295	Unaltered		TCGA-44-5644-01	-0.3028	Unaltered		TCGA-55-1594-01	-0.2391	Unaltered		TCGA-55-1594-01	-0.4982	Unaltered
	TCGA-67-6215-01	-0.2193	Unaltered		TCGA-55-A48X-01	-0.34	Unaltered		TCGA-50-6597-01	-0.2593	Unaltered		TCGA-69-7765-01	-0.2173	Unaltered		TCGA-44-6145-01	-0.1998	Unaltered		TCGA-50-5055-01	-0.2701	Unaltered		TCGA-97-7554-01	-0.2782	Unaltered		TCGA-05-4425-01	-0.3859	Unaltered		TCGA-50-5930-01	-0.2364	Unaltered		TCGA-55-8505-01	-0.3082	Unaltered		TCGA-49-4507-01	-0.2416	Unaltered		TCGA-93-A4JN-01	-0.5001	Unaltered
	TCGA-55-6642-01	-0.2215	Unaltered		TCGA-53-7626-01	-0.3448	Unaltered		TCGA-97-7554-01	-0.2646	Unaltered		TCGA-05-4402-01	-0.219	Unaltered		TCGA-64-5815-01	-0.2001	Unaltered		TCGA-55-8203-01	-0.2711	Unaltered		TCGA-44-A47G-01	-0.2907	Unaltered		TCGA-97-8171-01	-0.3891	Unaltered		TCGA-50-5049-01	-0.2398	Unaltered		TCGA-49-AAR4-01	-0.3107	Unaltered		TCGA-50-5045-01	-0.2513	Unaltered		TCGA-05-5425-01	-0.506	Unaltered
	TCGA-97-A4LX-01	-0.2218	Unaltered		TCGA-55-A48Y-01	-0.3536	Unaltered		TCGA-67-6215-01	-0.2659	Unaltered		TCGA-49-6761-01	-0.2192	Unaltered		TCGA-55-8092-01	-0.2074	Unaltered		TCGA-55-A57B-01	-0.2712	Unaltered		TCGA-L9-A7SV-01	-0.2948	Unaltered		TCGA-55-7227-01	-0.3923	Unaltered		TCGA-50-6593-01	-0.2458	Unaltered		TCGA-55-8090-01	-0.318	Unaltered		TCGA-69-7765-01	-0.2647	Unaltered		TCGA-95-A4VN-01	-0.5082	Unaltered
	TCGA-97-7553-01	-0.2244	Unaltered		TCGA-55-7227-01	-0.3544	Unaltered		TCGA-50-5933-01	-0.2713	Unaltered		TCGA-44-A4SS-01	-0.2202	Unaltered		TCGA-49-AARN-01	-0.2116	Unaltered		TCGA-55-7907-01	-0.2737	Unaltered		TCGA-L9-A444-01	-0.2949	Unaltered		TCGA-05-4382-01	-0.3933	Unaltered		TCGA-05-5715-01	-0.2529	Unaltered		TCGA-44-3396-01	-0.3197	Unaltered		TCGA-05-4410-01	-0.2659	Unaltered		TCGA-50-5045-01	-0.5102	Unaltered
	TCGA-05-4433-01	-0.2265	Unaltered		TCGA-50-5930-01	-0.356	Unaltered		TCGA-64-1679-01	-0.2797	Unaltered		TCGA-97-7554-01	-0.2218	Unaltered		TCGA-95-8039-01	-0.2168	Unaltered		TCGA-44-8117-01	-0.2872	Unaltered		TCGA-05-5715-01	-0.2951	Unaltered		TCGA-91-6828-01	-0.3991	Unaltered		TCGA-97-8547-01	-0.2563	Unaltered		TCGA-71-6725-01	-0.3209	Unaltered		TCGA-MN-A4N1-01	-0.2702	Unaltered		TCGA-55-1592-01	-0.5109	Unaltered
	TCGA-86-8672-01	-0.2266	Unaltered		TCGA-78-7148-01	-0.3659	Unaltered		TCGA-55-8510-01	-0.2815	Unaltered		TCGA-55-7914-01	-0.2225	Unaltered		TCGA-4B-A93V-01	-0.2179	Unaltered		TCGA-55-6982-01	-0.2969	Unaltered		TCGA-78-7153-01	-0.3005	Unaltered		TCGA-MP-A4T7-01	-0.3994	Unaltered		TCGA-55-6712-01	-0.2585	Unaltered		TCGA-55-A494-01	-0.3293	Unaltered		TCGA-69-7761-01	-0.2705	Unaltered		TCGA-86-7954-01	-0.5115	Unaltered
	TCGA-O1-A52J-01	-0.2279	Unaltered		TCGA-05-4382-01	-0.3744	Unaltered		TCGA-NJ-A4YP-01	-0.2881	Unaltered		TCGA-55-8208-01	-0.2228	Unaltered		TCGA-05-4422-01	-0.2386	Unaltered		TCGA-55-6984-01	-0.2978	Unaltered		TCGA-91-6835-01	-0.3104	Unaltered		TCGA-55-7283-01	-0.4072	Unaltered		TCGA-55-A48Y-01	-0.2652	Unaltered		TCGA-64-5779-01	-0.3309	Unaltered		TCGA-91-7771-01	-0.2732	Unaltered		TCGA-05-4424-01	-0.5153	Unaltered
	TCGA-95-A4VP-01	-0.2308	Unaltered		TCGA-55-8203-01	-0.3776	Unaltered		TCGA-69-8254-01	-0.2888	Unaltered		TCGA-44-2666-01	-0.2275	Unaltered		TCGA-97-8179-01	-0.2407	Unaltered		TCGA-95-7039-01	-0.2993	Unaltered		TCGA-55-1592-01	-0.314	Unaltered		TCGA-93-A4JQ-01	-0.4103	Unaltered		TCGA-L9-A7SV-01	-0.2706	Unaltered		TCGA-91-A4BC-01	-0.3328	Unaltered		TCGA-MP-A4T8-01	-0.2744	Unaltered		TCGA-44-A479-01	-0.5173	Unaltered
	TCGA-97-7554-01	-0.2324	Unaltered		TCGA-80-5608-01	-0.3887	Unaltered		TCGA-NJ-A4YI-01	-0.2899	Unaltered		TCGA-44-3918-01	-0.228	Unaltered		TCGA-97-7937-01	-0.2417	Unaltered		TCGA-73-4668-01	-0.3011	Unaltered		TCGA-62-A46V-01	-0.3168	Unaltered		TCGA-50-5932-01	-0.4111	Unaltered		TCGA-69-7764-01	-0.2729	Unaltered		TCGA-55-8510-01	-0.3386	Unaltered		TCGA-86-A4P7-01	-0.2798	Unaltered		TCGA-75-6205-01	-0.5226	Unaltered
	TCGA-50-6673-01	-0.2392	Unaltered		TCGA-55-6642-01	-0.3982	Unaltered		TCGA-78-7539-01	-0.2912	Unaltered		TCGA-50-5932-01	-0.2339	Unaltered		TCGA-62-A472-01	-0.247	Unaltered		TCGA-55-7727-01	-0.3125	Unaltered		TCGA-73-4658-01	-0.3185	Unaltered		TCGA-44-2665-01	-0.4142	Unaltered		TCGA-80-5608-01	-0.274	Unaltered		TCGA-55-6972-01	-0.3425	Unaltered		TCGA-97-A4M7-01	-0.2889	Unaltered		TCGA-62-8398-01	-0.5258	Unaltered
	TCGA-97-7937-01	-0.2435	Unaltered		TCGA-55-8508-01	-0.4012	Unaltered		TCGA-4B-A93V-01	-0.2916	Unaltered		TCGA-69-7978-01	-0.2353	Unaltered		TCGA-NJ-A55O-01	-0.2515	Unaltered		TCGA-97-A4M7-01	-0.3181	Unaltered		TCGA-55-8090-01	-0.3263	Unaltered		TCGA-55-8510-01	-0.4147	Unaltered		TCGA-50-5055-01	-0.2784	Unaltered		TCGA-55-7907-01	-0.3494	Unaltered		TCGA-86-8672-01	-0.2931	Unaltered		TCGA-55-8301-01	-0.5262	Unaltered
	TCGA-44-6774-01	-0.2512	Unaltered		TCGA-55-8615-01	-0.4154	Unaltered		TCGA-55-6979-01	-0.2994	Unaltered		TCGA-05-4430-01	-0.2369	Unaltered		TCGA-NJ-A4YQ-01	-0.2641	Unaltered		TCGA-55-6970-01	-0.32	Unaltered		TCGA-49-AAR0-01	-0.3267	Unaltered		TCGA-69-8253-01	-0.4191	Unaltered		TCGA-95-8039-01	-0.2822	Unaltered		TCGA-MN-A4N5-01	-0.3497	Unaltered		TCGA-99-7458-01	-0.3029	Unaltered		TCGA-05-4389-01	-0.5423	Unaltered
	TCGA-55-6712-01	-0.2562	Unaltered		TCGA-50-5051-01	-0.4225	Unaltered		TCGA-69-7761-01	-0.3004	Unaltered		TCGA-73-4658-01	-0.2418	Unaltered		TCGA-53-7626-01	-0.272	Unaltered		TCGA-44-3398-01	-0.3208	Unaltered		TCGA-55-6642-01	-0.3276	Unaltered		TCGA-55-8208-01	-0.4317	Unaltered		TCGA-44-2666-01	-0.2876	Unaltered		TCGA-50-5939-01	-0.3517	Unaltered		TCGA-L9-A443-01	-0.3063	Unaltered		TCGA-55-6982-01	-0.5446	Unaltered
	TCGA-50-5055-01	-0.262	Unaltered		TCGA-05-4417-01	-0.4251	Unaltered		TCGA-55-7911-01	-0.3041	Unaltered		TCGA-44-A47G-01	-0.2447	Unaltered		TCGA-50-5930-01	-0.275	Unaltered		TCGA-MP-A4TK-01	-0.3226	Unaltered		TCGA-55-8204-01	-0.3282	Unaltered		TCGA-67-6216-01	-0.4367	Unaltered		TCGA-86-8672-01	-0.3089	Unaltered		TCGA-44-3919-01	-0.3547	Unaltered		TCGA-44-A47G-01	-0.3079	Unaltered		TCGA-93-A4JQ-01	-0.5467	Unaltered
	TCGA-62-A46V-01	-0.2676	Unaltered		TCGA-50-5066-01	-0.4286	Unaltered		TCGA-MP-A4SW-01	-0.3116	Unaltered		TCGA-69-7980-01	-0.245	Unaltered		TCGA-64-5778-01	-0.2867	Unaltered		TCGA-05-4424-01	-0.3244	Unaltered		TCGA-MP-A4TJ-01	-0.3284	Unaltered		TCGA-50-5055-01	-0.4379	Unaltered		TCGA-55-8510-01	-0.309	Unaltered		TCGA-NJ-A4YP-01	-0.3601	Unaltered		TCGA-73-4658-01	-0.3112	Unaltered		TCGA-35-4122-01	-0.5493	Unaltered
	TCGA-53-7626-01	-0.268	Unaltered		TCGA-97-8179-01	-0.429	Unaltered		TCGA-49-AAR4-01	-0.3139	Unaltered		TCGA-55-6983-01	-0.2512	Unaltered		TCGA-78-8655-01	-0.2882	Unaltered		TCGA-05-4430-01	-0.3275	Unaltered		TCGA-64-5778-01	-0.3287	Unaltered		TCGA-97-8179-01	-0.4395	Unaltered		TCGA-73-4658-01	-0.3101	Unaltered		TCGA-69-7978-01	-0.3602	Unaltered		TCGA-55-6983-01	-0.3189	Unaltered		TCGA-J2-8192-01	-0.5526	Unaltered
	TCGA-44-A47B-01	-0.2828	Unaltered		TCGA-67-6215-01	-0.4363	Unaltered		TCGA-55-8090-01	-0.3246	Unaltered		TCGA-69-7764-01	-0.2608	Unaltered		TCGA-78-7153-01	-0.3057	Unaltered		TCGA-NJ-A4YQ-01	-0.3278	Unaltered		TCGA-05-4410-01	-0.3347	Unaltered		TCGA-50-5049-01	-0.4446	Unaltered		TCGA-91-6830-01	-0.3111	Unaltered		TCGA-MP-A4TF-01	-0.3643	Unaltered		TCGA-NJ-A4YP-01	-0.3189	Unaltered		TCGA-MP-A4TI-01	-0.5557	Unaltered
	TCGA-50-5932-01	-0.2828	Unaltered		TCGA-NJ-A4YG-01	-0.4381	Unaltered		TCGA-49-6744-01	-0.3247	Unaltered		TCGA-97-8175-01	-0.2629	Unaltered		TCGA-MP-A4SY-01	-0.3096	Unaltered		TCGA-86-A4P7-01	-0.328	Unaltered		TCGA-95-A4VP-01	-0.3407	Unaltered		TCGA-64-1680-01	-0.4452	Unaltered		TCGA-NJ-A4YP-01	-0.3124	Unaltered		TCGA-44-8117-01	-0.3648	Unaltered		TCGA-50-5932-01	-0.3198	Unaltered		TCGA-78-8640-01	-0.5594	Unaltered
	TCGA-50-5930-01	-0.291	Unaltered		TCGA-49-AARN-01	-0.4388	Unaltered		TCGA-55-6981-01	-0.3276	Unaltered		TCGA-38-6178-01	-0.2649	Unaltered		TCGA-49-4512-01	-0.3122	Unaltered		TCGA-05-4427-01	-0.3307	Unaltered		TCGA-67-6215-01	-0.3417	Unaltered		TCGA-55-8091-01	-0.4464	Unaltered		TCGA-55-8301-01	-0.3138	Unaltered		TCGA-86-8055-01	-0.3735	Unaltered		TCGA-55-A57B-01	-0.3273	Unaltered		TCGA-55-8089-01	-0.563	Unaltered
	TCGA-MP-A4T9-01	-0.2959	Unaltered		TCGA-49-AARR-01	-0.4455	Unaltered		TCGA-73-4662-01	-0.3282	Unaltered		TCGA-78-7633-01	-0.2661	Unaltered		TCGA-NJ-A55R-01	-0.314	Unaltered		TCGA-55-7576-01	-0.3312	Unaltered		TCGA-38-4627-01	-0.3487	Unaltered		TCGA-69-A59K-01	-0.4481	Unaltered		TCGA-55-6983-01	-0.3175	Unaltered		TCGA-49-6761-01	-0.3784	Unaltered		TCGA-44-5644-01	-0.3283	Unaltered		TCGA-78-7542-01	-0.5646	Unaltered
	TCGA-78-7158-01	-0.3046	Unaltered		TCGA-L9-A443-01	-0.4555	Unaltered		TCGA-78-8648-01	-0.3285	Unaltered		TCGA-91-6828-01	-0.2685	Unaltered		TCGA-05-4433-01	-0.3176	Unaltered		TCGA-NJ-A55O-01	-0.3337	Unaltered		TCGA-86-7713-01	-0.3494	Unaltered		TCGA-55-7907-01	-0.4495	Unaltered		TCGA-05-4403-01	-0.3194	Unaltered		TCGA-67-3772-01	-0.3794	Unaltered		TCGA-44-6774-01	-0.3356	Unaltered		TCGA-55-6984-01	-0.567	Unaltered
	TCGA-86-8359-01	-0.3083	Unaltered		TCGA-44-7672-01	-0.4601	Unaltered		TCGA-78-7145-01	-0.3362	Unaltered		TCGA-MP-A4TD-01	-0.2788	Unaltered		TCGA-44-6774-01	-0.3191	Unaltered		TCGA-MP-A4TE-01	-0.3351	Unaltered		TCGA-05-5423-01	-0.3507	Unaltered		TCGA-44-A4SS-01	-0.4508	Unaltered		TCGA-L9-A444-01	-0.3231	Unaltered		TCGA-L9-A444-01	-0.3806	Unaltered		TCGA-05-5429-01	-0.3363	Unaltered		TCGA-55-8208-01	-0.5687	Unaltered
	TCGA-86-A4P7-01	-0.316	Unaltered		TCGA-44-6147-01	-0.4612	Unaltered		TCGA-55-8616-01	-0.3439	Unaltered		TCGA-49-AAR2-01	-0.2857	Unaltered		TCGA-55-7815-01	-0.3198	Unaltered		TCGA-05-4426-01	-0.3385	Unaltered		TCGA-62-A46Y-01	-0.3535	Unaltered		TCGA-55-8614-01	-0.4518	Unaltered		TCGA-55-7914-01	-0.3245	Unaltered		TCGA-97-8177-01	-0.3834	Unaltered		TCGA-86-8280-01	-0.3405	Unaltered		TCGA-44-7669-01	-0.5696	Unaltered
	TCGA-55-A490-01	-0.3179	Unaltered		TCGA-69-7764-01	-0.4631	Unaltered		TCGA-67-4679-01	-0.3487	Unaltered		TCGA-53-7626-01	-0.2918	Unaltered		TCGA-55-7724-01	-0.3253	Unaltered		TCGA-62-A46V-01	-0.3464	Unaltered		TCGA-4B-A93V-01	-0.3569	Unaltered		TCGA-95-8039-01	-0.4538	Unaltered		TCGA-55-7907-01	-0.3256	Unaltered		TCGA-95-8039-01	-0.3873	Unaltered		TCGA-55-7725-01	-0.3411	Unaltered		TCGA-44-3918-01	-0.5732	Unaltered
	TCGA-55-7227-01	-0.32	Unaltered		TCGA-95-A4VK-01	-0.4631	Unaltered		TCGA-55-A57B-01	-0.3551	Unaltered		TCGA-95-7039-01	-0.2938	Unaltered		TCGA-55-7574-01	-0.3349	Unaltered		TCGA-55-6712-01	-0.3477	Unaltered		TCGA-44-6774-01	-0.3577	Unaltered		TCGA-NJ-A4YG-01	-0.4594	Unaltered		TCGA-86-8585-01	-0.3292	Unaltered		TCGA-64-1681-01	-0.3893	Unaltered		TCGA-49-AARE-01	-0.3428	Unaltered		TCGA-44-6147-01	-0.5737	Unaltered
	TCGA-99-8025-01	-0.3272	Unaltered		TCGA-05-4425-01	-0.4632	Unaltered		TCGA-55-6983-01	-0.3609	Unaltered		TCGA-05-4422-01	-0.2949	Unaltered		TCGA-86-8669-01	-0.3372	Unaltered		TCGA-55-8615-01	-0.353	Unaltered		TCGA-44-6145-01	-0.3593	Unaltered		TCGA-05-4417-01	-0.4641	Unaltered		TCGA-69-7765-01	-0.336	Unaltered		TCGA-05-4382-01	-0.3991	Unaltered		TCGA-38-4628-01	-0.3439	Unaltered		TCGA-49-4487-01	-0.5825	Unaltered
	TCGA-95-7039-01	-0.3307	Unaltered		TCGA-MP-A4TE-01	-0.4697	Unaltered		TCGA-55-8204-01	-0.3618	Unaltered		TCGA-55-8615-01	-0.2966	Unaltered		TCGA-55-8091-01	-0.341	Unaltered		TCGA-86-6851-01	-0.3663	Unaltered		TCGA-05-4396-01	-0.3616	Unaltered		TCGA-64-1679-01	-0.4648	Unaltered		TCGA-99-8032-01	-0.3395	Unaltered		TCGA-67-6215-01	-0.401	Unaltered		TCGA-78-7166-01	-0.3578	Unaltered		TCGA-44-6774-01	-0.5886	Unaltered
	TCGA-86-8671-01	-0.3323	Unaltered		TCGA-97-7553-01	-0.4704	Unaltered		TCGA-86-8281-01	-0.3653	Unaltered		TCGA-55-6985-01	-0.2984	Unaltered		TCGA-62-8399-01	-0.3432	Unaltered		TCGA-L9-A443-01	-0.3767	Unaltered		TCGA-55-1595-01	-0.363	Unaltered		TCGA-L9-A743-01	-0.4731	Unaltered		TCGA-55-8508-01	-0.3404	Unaltered		TCGA-05-4426-01	-0.4016	Unaltered		TCGA-78-7161-01	-0.358	Unaltered		TCGA-50-6673-01	-0.5912	Unaltered
	TCGA-05-4425-01	-0.3336	Unaltered		TCGA-86-8359-01	-0.4717	Unaltered		TCGA-62-8395-01	-0.3726	Unaltered		TCGA-55-6971-01	-0.3015	Unaltered		TCGA-05-4425-01	-0.3502	Unaltered		TCGA-05-4417-01	-0.3793	Unaltered		TCGA-NJ-A55R-01	-0.3641	Unaltered		TCGA-49-AARN-01	-0.4748	Unaltered		TCGA-MP-A4TE-01	-0.3434	Unaltered		TCGA-44-A47G-01	-0.4146	Unaltered		TCGA-NJ-A4YI-01	-0.3638	Unaltered		TCGA-78-7145-01	-0.5945	Unaltered
	TCGA-55-7283-01	-0.3404	Unaltered		TCGA-67-6216-01	-0.472	Unaltered		TCGA-38-4632-01	-0.3764	Unaltered		TCGA-78-7153-01	-0.3087	Unaltered		TCGA-05-5420-01	-0.3524	Unaltered		TCGA-97-8179-01	-0.3813	Unaltered		TCGA-62-8399-01	-0.3647	Unaltered		TCGA-73-4668-01	-0.4758	Unaltered		TCGA-97-8171-01	-0.344	Unaltered		TCGA-55-6981-01	-0.4155	Unaltered		TCGA-44-A47A-01	-0.3753	Unaltered		TCGA-91-6829-01	-0.5957	Unaltered
	TCGA-69-8453-01	-0.3534	Unaltered		TCGA-67-3771-01	-0.4738	Unaltered		TCGA-49-4506-01	-0.3764	Unaltered		TCGA-55-8510-01	-0.3168	Unaltered		TCGA-86-8674-01	-0.3531	Unaltered		TCGA-86-8674-01	-0.3831	Unaltered		TCGA-95-8039-01	-0.3728	Unaltered		TCGA-55-7995-01	-0.4794	Unaltered		TCGA-95-A4VK-01	-0.3481	Unaltered		TCGA-97-8171-01	-0.4207	Unaltered		TCGA-38-4627-01	-0.3762	Unaltered		TCGA-64-1677-01	-0.5959	Unaltered
	TCGA-05-4430-01	-0.3602	Unaltered		TCGA-86-8669-01	-0.4746	Unaltered		TCGA-93-A4JP-01	-0.3766	Unaltered		TCGA-86-A4P7-01	-0.3272	Unaltered		TCGA-62-A46R-01	-0.354	Unaltered		TCGA-44-6774-01	-0.3853	Unaltered		TCGA-78-7535-01	-0.3811	Unaltered		TCGA-78-7160-01	-0.4807	Unaltered		TCGA-97-7554-01	-0.3546	Unaltered		TCGA-64-1680-01	-0.4232	Unaltered		TCGA-MP-A4T6-01	-0.3812	Unaltered		TCGA-78-7147-01	-0.5967	Unaltered
	TCGA-95-8039-01	-0.3604	Unaltered		TCGA-86-8671-01	-0.4781	Unaltered		TCGA-L9-A50W-01	-0.3777	Unaltered		TCGA-44-3919-01	-0.3284	Unaltered		TCGA-55-8096-01	-0.3603	Unaltered		TCGA-97-7937-01	-0.3893	Unaltered		TCGA-44-2661-01	-0.386	Unaltered		TCGA-49-AAR2-01	-0.4836	Unaltered		TCGA-55-8615-01	-0.3744	Unaltered		TCGA-55-6642-01	-0.4347	Unaltered		TCGA-55-A494-01	-0.3916	Unaltered		TCGA-91-6831-01	-0.5993	Unaltered
	TCGA-86-8280-01	-0.3612	Unaltered		TCGA-62-A470-01	-0.482	Unaltered		TCGA-93-A4JO-01	-0.3803	Unaltered		TCGA-55-A48X-01	-0.3332	Unaltered		TCGA-J2-A4AE-01	-0.3642	Unaltered		TCGA-69-7978-01	-0.3975	Unaltered		TCGA-44-2665-01	-0.3888	Unaltered		TCGA-55-8092-01	-0.4852	Unaltered		TCGA-NJ-A55R-01	-0.377	Unaltered		TCGA-91-6828-01	-0.4355	Unaltered		TCGA-55-8092-01	-0.3933	Unaltered		TCGA-05-5428-01	-0.6059	Unaltered
	TCGA-55-7914-01	-0.3629	Unaltered		TCGA-05-4389-01	-0.4826	Unaltered		TCGA-69-7978-01	-0.381	Unaltered		TCGA-MP-A4SW-01	-0.3372	Unaltered		TCGA-95-7567-01	-0.3649	Unaltered		TCGA-55-8096-01	-0.3985	Unaltered		TCGA-MP-A4T9-01	-0.3916	Unaltered		TCGA-MP-A4T9-01	-0.4856	Unaltered		TCGA-44-6777-01	-0.3779	Unaltered		TCGA-69-7979-01	-0.4365	Unaltered		TCGA-99-8025-01	-0.4023	Unaltered		TCGA-NJ-A4YF-01	-0.608	Unaltered
	TCGA-05-4410-01	-0.365	Unaltered		TCGA-55-A57B-01	-0.4843	Unaltered		TCGA-97-8179-01	-0.3859	Unaltered		TCGA-78-7162-01	-0.352	Unaltered		TCGA-05-5428-01	-0.3664	Unaltered		TCGA-MP-A4TJ-01	-0.4003	Unaltered		TCGA-62-A470-01	-0.3948	Unaltered		TCGA-99-8025-01	-0.4905	Unaltered		TCGA-05-4417-01	-0.3791	Unaltered		TCGA-55-7725-01	-0.4404	Unaltered		TCGA-49-4490-01	-0.408	Unaltered		TCGA-86-8585-01	-0.6135	Unaltered
	TCGA-50-5045-01	-0.3652	Unaltered		TCGA-NJ-A55A-01	-0.4875	Unaltered		TCGA-86-8359-01	-0.39	Unaltered		TCGA-49-AARO-01	-0.3544	Unaltered		TCGA-50-5936-01	-0.3702	Unaltered		TCGA-50-5939-01	-0.4028	Unaltered		TCGA-55-8092-01	-0.397	Unaltered		TCGA-44-A47G-01	-0.4967	Unaltered		TCGA-67-3771-01	-0.3821	Unaltered		TCGA-86-8073-01	-0.443	Unaltered		TCGA-78-7162-01	-0.4087	Unaltered		TCGA-05-5420-01	-0.6138	Unaltered
	TCGA-55-6984-01	-0.3761	Unaltered		TCGA-05-4395-01	-0.488	Unaltered		TCGA-97-7938-01	-0.39	Unaltered		TCGA-62-A46Y-01	-0.3551	Unaltered		TCGA-55-8203-01	-0.3741	Unaltered		TCGA-55-8508-01	-0.403	Unaltered		TCGA-55-7574-01	-0.4041	Unaltered		TCGA-55-7914-01	-0.5035	Unaltered		TCGA-38-4627-01	-0.3905	Unaltered		TCGA-69-A59K-01	-0.4465	Unaltered		TCGA-38-4632-01	-0.4102	Unaltered		TCGA-49-4494-01	-0.6138	Unaltered
	TCGA-86-8279-01	-0.3926	Unaltered		TCGA-86-A4P7-01	-0.4897	Unaltered		TCGA-97-A4M3-01	-0.3941	Unaltered		TCGA-64-5815-01	-0.3561	Unaltered		TCGA-62-A46V-01	-0.3816	Unaltered		TCGA-49-AARN-01	-0.4064	Unaltered		TCGA-97-8179-01	-0.4069	Unaltered		TCGA-69-7979-01	-0.504	Unaltered		TCGA-55-8096-01	-0.3966	Unaltered		TCGA-69-7980-01	-0.4468	Unaltered		TCGA-55-8096-01	-0.4122	Unaltered		TCGA-L9-A50W-01	-0.6155	Unaltered
	TCGA-64-5815-01	-0.3938	Unaltered		TCGA-78-7158-01	-0.4923	Unaltered		TCGA-55-7907-01	-0.3949	Unaltered		TCGA-99-8025-01	-0.3726	Unaltered		TCGA-78-7158-01	-0.3852	Unaltered		TCGA-62-A46Y-01	-0.4092	Unaltered		TCGA-69-8453-01	-0.4093	Unaltered		TCGA-55-7574-01	-0.5083	Unaltered		TCGA-NJ-A4YF-01	-0.4006	Unaltered		TCGA-75-7031-01	-0.4468	Unaltered		TCGA-62-A46V-01	-0.4135	Unaltered		TCGA-86-8056-01	-0.6183	Unaltered
	TCGA-78-7535-01	-0.4002	Unaltered		TCGA-62-A46S-01	-0.4948	Unaltered		TCGA-97-8171-01	-0.4022	Unaltered		TCGA-55-6642-01	-0.3775	Unaltered		TCGA-44-6777-01	-0.3915	Unaltered		TCGA-44-2656-01	-0.4191	Unaltered		TCGA-55-7283-01	-0.4115	Unaltered		TCGA-44-6775-01	-0.5087	Unaltered		TCGA-53-7813-01	-0.4015	Unaltered		TCGA-55-1592-01	-0.448	Unaltered		TCGA-44-A4SU-01	-0.4155	Unaltered		TCGA-69-7980-01	-0.619	Unaltered
	TCGA-J2-A4AE-01	-0.4128	Unaltered		TCGA-93-A4JP-01	-0.5008	Unaltered		TCGA-05-4405-01	-0.4034	Unaltered		TCGA-49-4488-01	-0.3785	Unaltered		TCGA-44-A47B-01	-0.3962	Unaltered		TCGA-NJ-A55R-01	-0.4192	Unaltered		TCGA-05-4382-01	-0.4126	Unaltered		TCGA-05-4433-01	-0.5177	Unaltered		TCGA-05-4430-01	-0.4056	Unaltered		TCGA-NJ-A4YQ-01	-0.448	Unaltered		TCGA-L9-A444-01	-0.4175	Unaltered		TCGA-50-6593-01	-0.6195	Unaltered
	TCGA-4B-A93V-01	-0.4146	Unaltered		TCGA-78-7147-01	-0.502	Unaltered		TCGA-78-7161-01	-0.4136	Unaltered		TCGA-44-2665-01	-0.38	Unaltered		TCGA-05-4417-01	-0.3974	Unaltered		TCGA-69-7764-01	-0.4199	Unaltered		TCGA-NJ-A4YQ-01	-0.4128	Unaltered		TCGA-97-8547-01	-0.5197	Unaltered		TCGA-05-4425-01	-0.4087	Unaltered		TCGA-69-7765-01	-0.4505	Unaltered		TCGA-67-6216-01	-0.4186	Unaltered		TCGA-MP-A4TC-01	-0.6278	Unaltered
	TCGA-55-8092-01	-0.4221	Unaltered		TCGA-86-8280-01	-0.5025	Unaltered		TCGA-97-8175-01	-0.4179	Unaltered		TCGA-49-AARN-01	-0.3854	Unaltered		TCGA-44-A47G-01	-0.3991	Unaltered		TCGA-99-8028-01	-0.4209	Unaltered		TCGA-05-4403-01	-0.4155	Unaltered		TCGA-78-7152-01	-0.5228	Unaltered		TCGA-99-8025-01	-0.4099	Unaltered		TCGA-44-6777-01	-0.453	Unaltered		TCGA-55-7283-01	-0.4204	Unaltered		TCGA-91-6830-01	-0.6283	Unaltered
	TCGA-MP-A4SY-01	-0.4227	Unaltered		TCGA-44-6777-01	-0.5051	Unaltered		TCGA-35-4122-01	-0.418	Unaltered		TCGA-50-6673-01	-0.3967	Unaltered		TCGA-97-A4M7-01	-0.4051	Unaltered		TCGA-67-6216-01	-0.4275	Unaltered		TCGA-44-A47A-01	-0.4161	Unaltered		TCGA-71-8520-01	-0.5254	Unaltered		TCGA-73-4675-01	-0.4117	Unaltered		TCGA-50-8460-01	-0.4532	Unaltered		TCGA-05-4405-01	-0.4234	Unaltered		TCGA-44-8120-01	-0.6321	Unaltered
	TCGA-44-3398-01	-0.425	Unaltered		TCGA-97-A4M7-01	-0.5059	Unaltered		TCGA-44-6774-01	-0.4184	Unaltered		TCGA-55-7907-01	-0.3981	Unaltered		TCGA-97-7554-01	-0.4062	Unaltered		TCGA-53-7626-01	-0.4306	Unaltered		TCGA-93-7347-01	-0.4219	Unaltered		TCGA-69-8453-01	-0.5421	Unaltered		TCGA-44-2661-01	-0.4156	Unaltered		TCGA-73-4658-01	-0.4541	Unaltered		TCGA-69-7763-01	-0.4257	Unaltered		TCGA-55-6979-01	-0.6328	Unaltered
	TCGA-55-8616-01	-0.4275	Unaltered		TCGA-97-A4M3-01	-0.5067	Unaltered		TCGA-62-A46V-01	-0.4193	Unaltered		TCGA-86-8280-01	-0.3996	Unaltered		TCGA-97-8177-01	-0.4097	Unaltered		TCGA-55-7574-01	-0.4334	Unaltered		TCGA-99-8028-01	-0.4241	Unaltered		TCGA-95-7947-01	-0.5451	Unaltered		TCGA-55-A48X-01	-0.4203	Unaltered		TCGA-69-8453-01	-0.4582	Unaltered		TCGA-97-A4M5-01	-0.4288	Unaltered		TCGA-78-8655-01	-0.6351	Unaltered
	TCGA-38-4626-01	-0.4303	Unaltered		TCGA-05-4426-01	-0.51	Unaltered		TCGA-O1-A52J-01	-0.42	Unaltered		TCGA-05-4426-01	-0.4015	Unaltered		TCGA-MN-A4N4-01	-0.4146	Unaltered		TCGA-73-4658-01	-0.4397	Unaltered		TCGA-91-6830-01	-0.425	Unaltered		TCGA-38-6178-01	-0.5456	Unaltered		TCGA-55-7227-01	-0.423	Unaltered		TCGA-44-2665-01	-0.4642	Unaltered		TCGA-86-8056-01	-0.4322	Unaltered		TCGA-MP-A4T4-01	-0.6355	Unaltered
	TCGA-95-A4VK-01	-0.434	Unaltered		TCGA-44-3918-01	-0.5125	Unaltered		TCGA-MP-A4TC-01	-0.444	Unaltered		TCGA-86-8073-01	-0.4023	Unaltered		TCGA-86-8279-01	-0.416	Unaltered		TCGA-44-6145-01	-0.4399	Unaltered		TCGA-44-A47B-01	-0.4267	Unaltered		TCGA-97-7937-01	-0.5461	Unaltered		TCGA-50-5051-01	-0.4237	Unaltered		TCGA-67-3770-01	-0.4678	Unaltered		TCGA-05-4430-01	-0.436	Unaltered		TCGA-55-7913-01	-0.6438	Unaltered
	TCGA-55-A48X-01	-0.4343	Unaltered		TCGA-97-7937-01	-0.5228	Unaltered		TCGA-67-6216-01	-0.4455	Unaltered		TCGA-62-A470-01	-0.4038	Unaltered		TCGA-50-5068-01	-0.418	Unaltered		TCGA-55-A48X-01	-0.4451	Unaltered		TCGA-86-8278-01	-0.4282	Unaltered		TCGA-55-8506-01	-0.5602	Unaltered		TCGA-97-8177-01	-0.4252	Unaltered		TCGA-MN-A4N4-01	-0.4711	Unaltered		TCGA-55-1595-01	-0.4378	Unaltered		TCGA-38-4625-01	-0.6457	Unaltered
	TCGA-93-A4JO-01	-0.4372	Unaltered		TCGA-MN-A4N4-01	-0.5254	Unaltered		TCGA-44-7659-01	-0.4477	Unaltered		TCGA-86-6851-01	-0.4066	Unaltered		TCGA-69-7765-01	-0.4198	Unaltered		TCGA-44-6778-01	-0.4491	Unaltered		TCGA-86-8075-01	-0.4313	Unaltered		TCGA-78-7158-01	-0.5614	Unaltered		TCGA-95-A4VP-01	-0.4298	Unaltered		TCGA-MP-A4T9-01	-0.4816	Unaltered		TCGA-78-7535-01	-0.4386	Unaltered		TCGA-49-6761-01	-0.6471	Unaltered
	TCGA-49-4488-01	-0.4403	Unaltered		TCGA-99-8028-01	-0.5262	Unaltered		TCGA-97-8177-01	-0.4484	Unaltered		TCGA-78-8648-01	-0.4088	Unaltered		TCGA-69-7760-01	-0.4262	Unaltered		TCGA-44-A47B-01	-0.4511	Unaltered		TCGA-44-2666-01	-0.4339	Unaltered		TCGA-86-8279-01	-0.5625	Unaltered		TCGA-44-A47B-01	-0.4315	Unaltered		TCGA-44-6774-01	-0.4829	Unaltered		TCGA-44-3918-01	-0.4411	Unaltered		TCGA-55-8094-01	-0.6486	Unaltered
	TCGA-93-7347-01	-0.4421	Unaltered		TCGA-50-5939-01	-0.5327	Unaltered		TCGA-67-3774-01	-0.4488	Unaltered		TCGA-44-6777-01	-0.4124	Unaltered		TCGA-67-6216-01	-0.431	Unaltered		TCGA-78-7153-01	-0.4543	Unaltered		TCGA-78-7147-01	-0.435	Unaltered		TCGA-44-6145-01	-0.5638	Unaltered		TCGA-55-6986-01	-0.4415	Unaltered		TCGA-49-AARN-01	-0.4867	Unaltered		TCGA-67-6215-01	-0.4541	Unaltered		TCGA-78-7163-01	-0.6489	Unaltered
	TCGA-55-8621-01	-0.4424	Unaltered		TCGA-50-6593-01	-0.5344	Unaltered		TCGA-55-7914-01	-0.4534	Unaltered		TCGA-86-8674-01	-0.4127	Unaltered		TCGA-05-4430-01	-0.4367	Unaltered		TCGA-05-5423-01	-0.4658	Unaltered		TCGA-55-A48X-01	-0.4482	Unaltered		TCGA-55-A48X-01	-0.5653	Unaltered		TCGA-69-7979-01	-0.4415	Unaltered		TCGA-86-6851-01	-0.4889	Unaltered		TCGA-55-7574-01	-0.457	Unaltered		TCGA-05-4405-01	-0.649	Unaltered
	TCGA-49-AARO-01	-0.4435	Unaltered		TCGA-55-6712-01	-0.5354	Unaltered		TCGA-78-7160-01	-0.4605	Unaltered		TCGA-55-8096-01	-0.4152	Unaltered		TCGA-55-6642-01	-0.4443	Unaltered		TCGA-64-1680-01	-0.4674	Unaltered		TCGA-49-AARN-01	-0.4495	Unaltered		TCGA-86-8278-01	-0.5719	Unaltered		TCGA-55-8614-01	-0.4418	Unaltered		TCGA-99-7458-01	-0.4892	Unaltered		TCGA-49-AAR0-01	-0.4628	Unaltered		TCGA-55-8205-01	-0.6516	Unaltered
	TCGA-05-4426-01	-0.4682	Unaltered		TCGA-86-8279-01	-0.5576	Unaltered		TCGA-55-7574-01	-0.4609	Unaltered		TCGA-86-8278-01	-0.4162	Unaltered		TCGA-05-4244-01	-0.4446	Unaltered		TCGA-55-7914-01	-0.4751	Unaltered		TCGA-99-8032-01	-0.4518	Unaltered		TCGA-35-3615-01	-0.5757	Unaltered		TCGA-78-8655-01	-0.4425	Unaltered		TCGA-78-8648-01	-0.4904	Unaltered		TCGA-44-A47B-01	-0.4658	Unaltered		TCGA-53-A4EZ-01	-0.653	Unaltered
	TCGA-55-7907-01	-0.4693	Unaltered		TCGA-44-4112-01	-0.5631	Unaltered		TCGA-L9-A743-01	-0.463	Unaltered		TCGA-64-1676-01	-0.4197	Unaltered		TCGA-50-5055-01	-0.4463	Unaltered		TCGA-73-4675-01	-0.4841	Unaltered		TCGA-53-7626-01	-0.457	Unaltered		TCGA-49-AARO-01	-0.5773	Unaltered		TCGA-55-8091-01	-0.4548	Unaltered		TCGA-44-2657-01	-0.491	Unaltered		TCGA-55-8091-01	-0.4749	Unaltered		TCGA-L9-A8F4-01	-0.6538	Unaltered
	TCGA-55-8514-01	-0.4694	Unaltered		TCGA-05-4402-01	-0.5641	Unaltered		TCGA-86-8674-01	-0.4641	Unaltered		TCGA-44-6774-01	-0.4229	Unaltered		TCGA-L9-A444-01	-0.451	Unaltered		TCGA-L9-A444-01	-0.4865	Unaltered		TCGA-55-8091-01	-0.4608	Unaltered		TCGA-86-6562-01	-0.5864	Unaltered		TCGA-86-8671-01	-0.4563	Unaltered		TCGA-MP-A4SY-01	-0.4919	Unaltered		TCGA-78-8648-01	-0.4768	Unaltered		TCGA-97-7937-01	-0.6554	Unaltered
	TCGA-93-7348-01	-0.4714	Unaltered		TCGA-05-5428-01	-0.5674	Unaltered		TCGA-55-8511-01	-0.4689	Unaltered		TCGA-55-7227-01	-0.4243	Unaltered		TCGA-50-7109-01	-0.4515	Unaltered		TCGA-44-A47G-01	-0.4875	Unaltered		TCGA-91-7771-01	-0.4642	Unaltered		TCGA-99-8028-01	-0.5872	Unaltered		TCGA-05-4382-01	-0.4619	Unaltered		TCGA-49-4512-01	-0.4974	Unaltered		TCGA-38-7271-01	-0.4827	Unaltered		TCGA-44-2656-01	-0.6562	Unaltered
	TCGA-NJ-A55R-01	-0.4719	Unaltered		TCGA-55-8091-01	-0.578	Unaltered		TCGA-78-7166-01	-0.4725	Unaltered		TCGA-NJ-A55O-01	-0.4339	Unaltered		TCGA-73-4658-01	-0.4592	Unaltered		TCGA-78-8655-01	-0.4908	Unaltered		TCGA-44-8117-01	-0.4745	Unaltered		TCGA-86-8280-01	-0.5881	Unaltered		TCGA-49-4501-01	-0.4619	Unaltered		TCGA-MP-A4TJ-01	-0.4982	Unaltered		TCGA-49-4514-01	-0.4841	Unaltered		TCGA-78-7143-01	-0.6635	Unaltered
	TCGA-44-6777-01	-0.4727	Unaltered		TCGA-MP-A4TD-01	-0.5803	Unaltered		TCGA-93-7347-01	-0.4728	Unaltered		TCGA-05-4417-01	-0.4374	Unaltered		TCGA-50-6673-01	-0.4596	Unaltered		TCGA-49-4512-01	-0.4937	Unaltered		TCGA-44-6777-01	-0.4832	Unaltered		TCGA-55-6972-01	-0.5885	Unaltered		TCGA-49-6744-01	-0.4654	Unaltered		TCGA-93-7347-01	-0.4995	Unaltered		TCGA-80-5607-01	-0.4881	Unaltered		TCGA-95-7039-01	-0.6636	Unaltered
	TCGA-44-8117-01	-0.474	Unaltered		TCGA-05-4396-01	-0.5804	Unaltered		TCGA-05-4249-01	-0.4746	Unaltered		TCGA-05-4405-01	-0.4391	Unaltered		TCGA-99-8025-01	-0.4645	Unaltered		TCGA-44-7671-01	-0.4938	Unaltered		TCGA-86-8671-01	-0.4875	Unaltered		TCGA-55-6981-01	-0.596	Unaltered		TCGA-50-5944-01	-0.4768	Unaltered		TCGA-05-4417-01	-0.5014	Unaltered		TCGA-44-A4SS-01	-0.4902	Unaltered		TCGA-44-3396-01	-0.6674	Unaltered
	TCGA-49-6744-01	-0.4816	Unaltered		TCGA-86-A456-01	-0.5823	Unaltered		TCGA-97-8172-01	-0.4794	Unaltered		TCGA-L9-A443-01	-0.4444	Unaltered		TCGA-05-4426-01	-0.4647	Unaltered		TCGA-86-8671-01	-0.4957	Unaltered		TCGA-55-7576-01	-0.4894	Unaltered		TCGA-NJ-A55O-01	-0.5969	Unaltered		TCGA-99-8028-01	-0.486	Unaltered		TCGA-97-7937-01	-0.5064	Unaltered		TCGA-44-6777-01	-0.4961	Unaltered		TCGA-55-7914-01	-0.6681	Unaltered
	TCGA-69-7764-01	-0.4885	Unaltered		TCGA-NJ-A55O-01	-0.5831	Unaltered		TCGA-55-8506-01	-0.4846	Unaltered		TCGA-64-5778-01	-0.4448	Unaltered		TCGA-50-8459-01	-0.4704	Unaltered		TCGA-97-A4M5-01	-0.4957	Unaltered		TCGA-NJ-A4YF-01	-0.49	Unaltered		TCGA-49-6744-01	-0.6	Unaltered		TCGA-69-7978-01	-0.4881	Unaltered		TCGA-78-7158-01	-0.5101	Unaltered		TCGA-97-8171-01	-0.4991	Unaltered		TCGA-75-6211-01	-0.6685	Unaltered
	TCGA-55-7574-01	-0.4891	Unaltered		TCGA-86-7714-01	-0.5845	Unaltered		TCGA-55-7728-01	-0.4872	Unaltered		TCGA-73-4662-01	-0.4486	Unaltered		TCGA-97-8171-01	-0.4818	Unaltered		TCGA-55-8091-01	-0.5009	Unaltered		TCGA-50-5932-01	-0.4915	Unaltered		TCGA-55-6983-01	-0.6045	Unaltered		TCGA-55-7574-01	-0.4945	Unaltered		TCGA-MP-A4TE-01	-0.5113	Unaltered		TCGA-05-4433-01	-0.5109	Unaltered		TCGA-50-5939-01	-0.6689	Unaltered
	TCGA-55-8615-01	-0.496	Unaltered		TCGA-97-A4M0-01	-0.585	Unaltered		TCGA-MN-A4N5-01	-0.4885	Unaltered		TCGA-97-A4M7-01	-0.4496	Unaltered		TCGA-55-7281-01	-0.4935	Unaltered		TCGA-55-6985-01	-0.5017	Unaltered		TCGA-78-7152-01	-0.4919	Unaltered		TCGA-50-6597-01	-0.6047	Unaltered		TCGA-93-7348-01	-0.5017	Unaltered		TCGA-NJ-A55R-01	-0.5175	Unaltered		TCGA-49-4506-01	-0.5113	Unaltered		TCGA-93-A4JO-01	-0.6697	Unaltered
	TCGA-64-1681-01	-0.505	Unaltered		TCGA-69-7765-01	-0.5863	Unaltered		TCGA-MP-A4TH-01	-0.4941	Unaltered		TCGA-93-A4JO-01	-0.4521	Unaltered		TCGA-50-5944-01	-0.4955	Unaltered		TCGA-64-5815-01	-0.5105	Unaltered		TCGA-78-7158-01	-0.4935	Unaltered		TCGA-49-4501-01	-0.6049	Unaltered		TCGA-49-4490-01	-0.5096	Unaltered		TCGA-78-7153-01	-0.5186	Unaltered		TCGA-MP-A4SW-01	-0.517	Unaltered		TCGA-55-6985-01	-0.6715	Unaltered
	TCGA-97-8179-01	-0.5069	Unaltered		TCGA-05-5420-01	-0.5899	Unaltered		TCGA-64-5781-01	-0.4957	Unaltered		TCGA-55-A57B-01	-0.4528	Unaltered		TCGA-62-A46Y-01	-0.5014	Unaltered		TCGA-91-6829-01	-0.5106	Unaltered		TCGA-99-8025-01	-0.4961	Unaltered		TCGA-99-7458-01	-0.6056	Unaltered		TCGA-86-8674-01	-0.5102	Unaltered		TCGA-91-6835-01	-0.5195	Unaltered		TCGA-05-4418-01	-0.5173	Unaltered		TCGA-38-6178-01	-0.6717	Unaltered
	TCGA-L9-A444-01	-0.5076	Unaltered		TCGA-86-8056-01	-0.5951	Unaltered		TCGA-L9-A444-01	-0.4961	Unaltered		TCGA-MP-A5C7-01	-0.4555	Unaltered		TCGA-75-6212-01	-0.5028	Unaltered		TCGA-55-6642-01	-0.5157	Unaltered		TCGA-97-A4M7-01	-0.4977	Unaltered		TCGA-78-7633-01	-0.6068	Unaltered		TCGA-86-A4P7-01	-0.5205	Unaltered		TCGA-91-7771-01	-0.5201	Unaltered		TCGA-50-5944-01	-0.519	Unaltered		TCGA-95-7947-01	-0.6732	Unaltered
	TCGA-05-4422-01	-0.5264	Unaltered		TCGA-55-8513-01	-0.5984	Unaltered		TCGA-97-7553-01	-0.4977	Unaltered		TCGA-44-3398-01	-0.4576	Unaltered		TCGA-44-2656-01	-0.5031	Unaltered		TCGA-55-6971-01	-0.5163	Unaltered		TCGA-55-8508-01	-0.499	Unaltered		TCGA-44-2661-01	-0.6101	Unaltered		TCGA-86-8280-01	-0.5206	Unaltered		TCGA-05-4396-01	-0.5214	Unaltered		TCGA-L9-A743-01	-0.5233	Unaltered		TCGA-97-7547-01	-0.6733	Unaltered
	TCGA-38-6178-01	-0.5449	Unaltered		TCGA-MP-A5C7-01	-0.6043	Unaltered		TCGA-75-5146-01	-0.4983	Unaltered		TCGA-44-7671-01	-0.4584	Unaltered		TCGA-55-A57B-01	-0.5118	Unaltered		TCGA-55-8616-01	-0.5172	Unaltered		TCGA-86-8279-01	-0.4997	Unaltered		TCGA-97-A4M5-01	-0.6102	Unaltered		TCGA-44-8117-01	-0.5306	Unaltered		TCGA-L9-A443-01	-0.5219	Unaltered		TCGA-44-7671-01	-0.526	Unaltered		TCGA-49-AARO-01	-0.6751	Unaltered
	TCGA-97-A4M7-01	-0.548	Unaltered		TCGA-55-8096-01	-0.6054	Unaltered		TCGA-97-8547-01	-0.5006	Unaltered		TCGA-44-2657-01	-0.4677	Unaltered		TCGA-38-6178-01	-0.5152	Unaltered		TCGA-75-5146-01	-0.5181	Unaltered		TCGA-99-7458-01	-0.5	Unaltered		TCGA-91-7771-01	-0.6127	Unaltered		TCGA-73-4662-01	-0.5323	Unaltered		TCGA-75-5146-01	-0.5257	Unaltered		TCGA-44-3398-01	-0.5283	Unaltered		TCGA-69-A59K-01	-0.6774	Unaltered
	TCGA-NJ-A4YP-01	-0.5498	Unaltered		TCGA-44-6779-01	-0.6109	Unaltered		TCGA-91-7771-01	-0.5007	Unaltered		TCGA-50-5045-01	-0.469	Unaltered		TCGA-64-1676-01	-0.518	Unaltered		TCGA-50-5051-01	-0.5186	Unaltered		TCGA-95-A4VK-01	-0.5015	Unaltered		TCGA-91-A4BD-01	-0.6136	Unaltered		TCGA-62-A470-01	-0.5335	Unaltered		TCGA-49-4505-01	-0.5272	Unaltered		TCGA-55-8508-01	-0.5316	Unaltered		TCGA-78-7536-01	-0.6779	Unaltered
	TCGA-99-7458-01	-0.5573	Unaltered		TCGA-L9-A50W-01	-0.6118	Unaltered		TCGA-95-7948-01	-0.5017	Unaltered		TCGA-38-7271-01	-0.4731	Unaltered		TCGA-97-A4M5-01	-0.5192	Unaltered		TCGA-78-7158-01	-0.5197	Unaltered		TCGA-97-A4M5-01	-0.5097	Unaltered		TCGA-38-7271-01	-0.6174	Unaltered		TCGA-78-7152-01	-0.5386	Unaltered		TCGA-55-8091-01	-0.5316	Unaltered		TCGA-44-4112-01	-0.5373	Unaltered		TCGA-55-A57B-01	-0.6784	Unaltered
	TCGA-NJ-A4YF-01	-0.5733	Unaltered		TCGA-64-5781-01	-0.6166	Unaltered		TCGA-05-4425-01	-0.5025	Unaltered		TCGA-55-8090-01	-0.4732	Unaltered		TCGA-49-6744-01	-0.5257	Unaltered		TCGA-50-5930-01	-0.5207	Unaltered		TCGA-86-A4P7-01	-0.5124	Unaltered		TCGA-05-4426-01	-0.62	Unaltered		TCGA-44-2657-01	-0.5395	Unaltered		TCGA-4B-A93V-01	-0.5341	Unaltered		TCGA-44-2665-01	-0.538	Unaltered		TCGA-97-A4M6-01	-0.6806	Unaltered
	TCGA-38-7271-01	-0.5817	Unaltered		TCGA-55-8206-01	-0.6213	Unaltered		TCGA-78-7162-01	-0.5091	Unaltered		TCGA-86-8359-01	-0.4838	Unaltered		TCGA-93-7348-01	-0.5264	Unaltered		TCGA-38-6178-01	-0.5295	Unaltered		TCGA-64-1680-01	-0.5169	Unaltered		TCGA-44-3919-01	-0.6217	Unaltered		TCGA-86-8279-01	-0.5426	Unaltered		TCGA-55-8096-01	-0.5399	Unaltered		TCGA-49-AAR2-01	-0.5445	Unaltered		TCGA-44-4112-01	-0.6833	Unaltered
	TCGA-55-A491-01	-0.5841	Unaltered		TCGA-44-8117-01	-0.6223	Unaltered		TCGA-80-5607-01	-0.5095	Unaltered		TCGA-97-8171-01	-0.4841	Unaltered		TCGA-55-7576-01	-0.5267	Unaltered		TCGA-55-7728-01	-0.5296	Unaltered		TCGA-97-7552-01	-0.52	Unaltered		TCGA-97-7553-01	-0.6237	Unaltered		TCGA-44-A4SU-01	-0.5488	Unaltered		TCGA-69-7764-01	-0.5414	Unaltered		TCGA-55-8207-01	-0.5452	Unaltered		TCGA-55-7816-01	-0.6843	Unaltered
	TCGA-97-8547-01	-0.5853	Unaltered		TCGA-38-4626-01	-0.623	Unaltered		TCGA-50-5049-01	-0.5149	Unaltered		TCGA-MP-A4TJ-01	-0.4849	Unaltered		TCGA-73-4668-01	-0.5311	Unaltered		TCGA-97-8547-01	-0.5446	Unaltered		TCGA-38-6178-01	-0.5238	Unaltered		TCGA-73-4658-01	-0.6239	Unaltered		TCGA-55-8506-01	-0.5538	Unaltered		TCGA-05-4403-01	-0.548	Unaltered		TCGA-86-8671-01	-0.5455	Unaltered		TCGA-95-8494-01	-0.6868	Unaltered
	TCGA-44-2661-01	-0.5888	Unaltered		TCGA-44-A4SU-01	-0.6271	Unaltered		TCGA-49-6745-01	-0.5183	Unaltered		TCGA-97-A4M5-01	-0.4857	Unaltered		TCGA-55-8621-01	-0.5319	Unaltered		TCGA-55-7283-01	-0.55	Unaltered		TCGA-49-6744-01	-0.5313	Unaltered		TCGA-38-4627-01	-0.6249	Unaltered		TCGA-L9-A443-01	-0.559	Unaltered		TCGA-97-8547-01	-0.5484	Unaltered		TCGA-49-AARN-01	-0.5506	Unaltered		TCGA-49-6743-01	-0.687	Unaltered
	TCGA-55-6983-01	-0.5956	Unaltered		TCGA-05-4405-01	-0.6292	Unaltered		TCGA-55-8621-01	-0.5203	Unaltered		TCGA-50-5935-01	-0.4881	Unaltered		TCGA-44-2665-01	-0.5327	Unaltered		TCGA-55-7281-01	-0.5516	Unaltered		TCGA-67-3770-01	-0.5315	Unaltered		TCGA-78-7163-01	-0.6283	Unaltered		TCGA-50-8460-01	-0.5614	Unaltered		TCGA-86-7714-01	-0.5494	Unaltered		TCGA-55-6543-01	-0.551	Unaltered		TCGA-55-7907-01	-0.6908	Unaltered
	TCGA-73-4658-01	-0.5995	Unaltered		TCGA-50-5055-01	-0.633	Unaltered		TCGA-86-8671-01	-0.5246	Unaltered		TCGA-95-7948-01	-0.4905	Unaltered		TCGA-55-6983-01	-0.5358	Unaltered		TCGA-44-2665-01	-0.5521	Unaltered		TCGA-55-6983-01	-0.537	Unaltered		TCGA-44-2657-01	-0.6366	Unaltered		TCGA-J2-A4AE-01	-0.5634	Unaltered		TCGA-NJ-A4YF-01	-0.5503	Unaltered		TCGA-62-A470-01	-0.5524	Unaltered		TCGA-44-7670-01	-0.6922	Unaltered
	TCGA-05-4405-01	-0.6002	Unaltered		TCGA-55-8621-01	-0.6339	Unaltered		TCGA-49-AARN-01	-0.5323	Unaltered		TCGA-69-8453-01	-0.4927	Unaltered		TCGA-44-2666-01	-0.5376	Unaltered		TCGA-91-6828-01	-0.5598	Unaltered		TCGA-NJ-A55O-01	-0.5379	Unaltered		TCGA-50-8460-01	-0.6367	Unaltered		TCGA-78-7158-01	-0.5692	Unaltered		TCGA-93-A4JP-01	-0.5512	Unaltered		TCGA-64-5781-01	-0.5531	Unaltered		TCGA-44-6145-01	-0.6927	Unaltered
	TCGA-NJ-A55O-01	-0.6013	Unaltered		TCGA-55-7816-01	-0.6345	Unaltered		TCGA-35-3615-01	-0.5359	Unaltered		TCGA-50-7109-01	-0.4976	Unaltered		TCGA-38-4627-01	-0.538	Unaltered		TCGA-05-4405-01	-0.5642	Unaltered		TCGA-44-7671-01	-0.5382	Unaltered		TCGA-MN-A4N4-01	-0.6377	Unaltered		TCGA-55-8092-01	-0.5741	Unaltered		TCGA-75-6212-01	-0.5523	Unaltered		TCGA-93-A4JO-01	-0.5555	Unaltered		TCGA-05-4250-01	-0.6928	Unaltered
	TCGA-55-7281-01	-0.6022	Unaltered		TCGA-55-A4DG-01	-0.6354	Unaltered		TCGA-05-4417-01	-0.5361	Unaltered		TCGA-05-5423-01	-0.5017	Unaltered		TCGA-55-8619-01	-0.5381	Unaltered		TCGA-L9-A50W-01	-0.5655	Unaltered		TCGA-95-7948-01	-0.546	Unaltered		TCGA-93-A4JO-01	-0.6393	Unaltered		TCGA-53-7626-01	-0.5745	Unaltered		TCGA-49-6744-01	-0.555	Unaltered		TCGA-64-1676-01	-0.5672	Unaltered		TCGA-73-4676-01	-0.6951	Unaltered
	TCGA-67-3770-01	-0.6099	Unaltered		TCGA-55-7281-01	-0.6401	Unaltered		TCGA-62-A46P-01	-0.5385	Unaltered		TCGA-99-7458-01	-0.5032	Unaltered		TCGA-MP-A4T6-01	-0.5524	Unaltered		TCGA-93-7348-01	-0.5702	Unaltered		TCGA-71-6725-01	-0.547	Unaltered		TCGA-71-6725-01	-0.6521	Unaltered		TCGA-91-6828-01	-0.5761	Unaltered		TCGA-53-7626-01	-0.5562	Unaltered		TCGA-69-7760-01	-0.5681	Unaltered		TCGA-75-5125-01	-0.6951	Unaltered
	TCGA-75-6212-01	-0.6119	Unaltered		TCGA-75-7025-01	-0.642	Unaltered		TCGA-35-4123-01	-0.5392	Unaltered		TCGA-05-4433-01	-0.5054	Unaltered		TCGA-05-4405-01	-0.5574	Unaltered		TCGA-69-7761-01	-0.5735	Unaltered		TCGA-86-8674-01	-0.5511	Unaltered		TCGA-55-8621-01	-0.6551	Unaltered		TCGA-78-7540-01	-0.5791	Unaltered		TCGA-99-8028-01	-0.5612	Unaltered		TCGA-91-6830-01	-0.5704	Unaltered		TCGA-S2-AA1A-01	-0.7121	Unaltered
	TCGA-50-6597-01	-0.6139	Unaltered		TCGA-93-7347-01	-0.6497	Unaltered		TCGA-55-8097-01	-0.5395	Unaltered		TCGA-50-8460-01	-0.5108	Unaltered		TCGA-97-A4M6-01	-0.5581	Unaltered		TCGA-50-6673-01	-0.5852	Unaltered		TCGA-67-6216-01	-0.5536	Unaltered		TCGA-86-8073-01	-0.6579	Unaltered		TCGA-55-7281-01	-0.5798	Unaltered		TCGA-55-7283-01	-0.5622	Unaltered		TCGA-05-4417-01	-0.5748	Unaltered		TCGA-44-A4SU-01	-0.7131	Unaltered
	TCGA-62-A470-01	-0.6226	Unaltered		TCGA-50-5045-01	-0.6502	Unaltered		TCGA-44-2657-01	-0.5487	Unaltered		TCGA-97-8177-01	-0.514	Unaltered		TCGA-73-4675-01	-0.5593	Unaltered		TCGA-97-8177-01	-0.5929	Unaltered		TCGA-44-A4SU-01	-0.5547	Unaltered		TCGA-86-A4P7-01	-0.6583	Unaltered		TCGA-97-A4M6-01	-0.5814	Unaltered		TCGA-97-A4LX-01	-0.5718	Unaltered		TCGA-93-7348-01	-0.5819	Unaltered		TCGA-64-1676-01	-0.7139	Unaltered
	TCGA-55-8096-01	-0.6337	Unaltered		TCGA-55-7914-01	-0.6534	Unaltered		TCGA-38-7271-01	-0.5497	Unaltered		TCGA-05-4396-01	-0.5159	Unaltered		TCGA-50-8460-01	-0.5644	Unaltered		TCGA-50-7109-01	-0.6063	Unaltered		TCGA-L9-A443-01	-0.5551	Unaltered		TCGA-69-7763-01	-0.6593	Unaltered		TCGA-67-3770-01	-0.5862	Unaltered		TCGA-86-8280-01	-0.5721	Unaltered		TCGA-55-7816-01	-0.586	Unaltered		TCGA-55-8204-01	-0.7141	Unaltered
	TCGA-86-8278-01	-0.6362	Unaltered		TCGA-44-6774-01	-0.655	Unaltered		TCGA-62-A46R-01	-0.554	Unaltered		TCGA-73-4675-01	-0.517	Unaltered		TCGA-64-1681-01	-0.567	Unaltered		TCGA-86-8669-01	-0.6104	Unaltered		TCGA-55-7281-01	-0.5578	Unaltered		TCGA-78-8655-01	-0.6613	Unaltered		TCGA-86-8359-01	-0.5869	Unaltered		TCGA-55-8616-01	-0.5732	Unaltered		TCGA-NJ-A55R-01	-0.5866	Unaltered		TCGA-L4-A4E5-01	-0.7154	Unaltered
	TCGA-93-A4JP-01	-0.6444	Low		TCGA-78-7153-01	-0.6618	Low		TCGA-05-4426-01	-0.5575	Low		TCGA-50-5068-01	-0.5189	Low		TCGA-38-4628-01	-0.5678	Low		TCGA-50-8460-01	-0.6107	Low		TCGA-97-7937-01	-0.5583	Low		TCGA-95-A4VK-01	-0.6657	Low		TCGA-38-7271-01	-0.5905	Low		TCGA-50-5932-01	-0.5789	Low		TCGA-86-8668-01	-0.5873	Low		TCGA-62-8394-01	-0.7155	Low
	TCGA-67-6216-01	-0.647	Low		TCGA-91-7771-01	-0.6618	Low		TCGA-55-A48X-01	-0.5622	Low		TCGA-97-8547-01	-0.5201	Low		TCGA-NJ-A4YF-01	-0.5679	Low		TCGA-78-7152-01	-0.6111	Low		TCGA-86-8280-01	-0.5616	Low		TCGA-73-4675-01	-0.6726	Low		TCGA-49-4512-01	-0.5994	Low		TCGA-MP-A4TD-01	-0.5819	Low		TCGA-55-8615-01	-0.5906	Low		TCGA-50-8459-01	-0.7179	Low
	TCGA-86-8056-01	-0.6494	Low		TCGA-50-6673-01	-0.6638	Low		TCGA-93-7348-01	-0.5648	Low		TCGA-55-8621-01	-0.5208	Low		TCGA-55-A48Y-01	-0.5688	Low		TCGA-MP-A4SY-01	-0.6163	Low		TCGA-55-A491-01	-0.5643	Low		TCGA-69-7980-01	-0.6752	Low		TCGA-55-8621-01	-0.6022	Low		TCGA-50-5930-01	-0.5862	Low		TCGA-86-7714-01	-0.5923	Low		TCGA-55-7570-01	-0.7185	Low
	TCGA-55-A57B-01	-0.6594	Low		TCGA-97-A4M2-01	-0.6638	Low		TCGA-78-7537-01	-0.5658	Low		TCGA-93-7348-01	-0.5242	Low		TCGA-55-7227-01	-0.5727	Low		TCGA-44-2661-01	-0.6219	Low		TCGA-75-6212-01	-0.5692	Low		TCGA-J2-A4AE-01	-0.6765	Low		TCGA-86-8073-01	-0.6028	Low		TCGA-86-8671-01	-0.5884	Low		TCGA-86-8278-01	-0.5943	Low		TCGA-93-7348-01	-0.7191	Low
	TCGA-78-7539-01	-0.6643	Low		TCGA-78-7633-01	-0.6672	Low		TCGA-44-6147-01	-0.5709	Low		TCGA-NJ-A55A-01	-0.5244	Low		TCGA-L9-A443-01	-0.5762	Low		TCGA-78-7633-01	-0.6248	Low		TCGA-93-A4JO-01	-0.5709	Low		TCGA-78-8648-01	-0.6782	Low		TCGA-91-7771-01	-0.6098	Low		TCGA-67-3774-01	-0.59	Low		TCGA-75-6212-01	-0.5955	Low		TCGA-50-5066-02	-0.7192	Low
	TCGA-55-8508-01	-0.6685	Low		TCGA-50-8459-01	-0.6703	Low		TCGA-86-8280-01	-0.5749	Low		TCGA-49-6744-01	-0.525	Low		TCGA-99-8028-01	-0.5766	Low		TCGA-55-8621-01	-0.6252	Low		TCGA-38-7271-01	-0.5716	Low		TCGA-44-6774-01	-0.6787	Low		TCGA-97-8179-01	-0.6102	Low		TCGA-50-5944-01	-0.6013	Low		TCGA-55-8621-01	-0.5983	Low		TCGA-86-8073-01	-0.7193	Low
	TCGA-64-1680-01	-0.6695	Low		TCGA-55-6972-01	-0.6736	Low		TCGA-NJ-A7XG-01	-0.575	Low		TCGA-67-6216-01	-0.534	Low		TCGA-44-3918-01	-0.5782	Low		TCGA-55-6983-01	-0.6263	Low		TCGA-93-7348-01	-0.5757	Low		TCGA-44-2666-01	-0.68	Low		TCGA-97-7552-01	-0.6114	Low		TCGA-97-A4M7-01	-0.6061	Low		TCGA-53-7813-01	-0.6005	Low		TCGA-78-7154-01	-0.7198	Low
	TCGA-99-8028-01	-0.6713	Low		TCGA-44-2657-01	-0.6772	Low		TCGA-NJ-A55A-01	-0.5755	Low		TCGA-78-8655-01	-0.535	Low		TCGA-55-6986-01	-0.5862	Low		TCGA-55-7227-01	-0.6295	Low		TCGA-55-8621-01	-0.5771	Low		TCGA-55-6543-01	-0.6867	Low		TCGA-75-7031-01	-0.6142	Low		TCGA-97-A4M6-01	-0.609	Low		TCGA-55-7910-01	-0.6049	Low		TCGA-86-6851-01	-0.7201	Low
	TCGA-97-7546-01	-0.6761	Low		TCGA-O1-A52J-01	-0.6808	Low		TCGA-99-8028-01	-0.5795	Low		TCGA-71-6725-01	-0.5351	Low		TCGA-55-7283-01	-0.5868	Low		TCGA-44-6777-01	-0.6337	Low		TCGA-38-4626-01	-0.5792	Low		TCGA-75-6212-01	-0.6896	Low		TCGA-75-6212-01	-0.6185	Low		TCGA-J2-8192-01	-0.6113	Low		TCGA-78-7156-01	-0.6147	Low		TCGA-86-6562-01	-0.721	Low
	TCGA-38-4627-01	-0.6762	Low		TCGA-97-7552-01	-0.6826	Low		TCGA-50-6593-01	-0.5841	Low		TCGA-38-4627-01	-0.542	Low		TCGA-86-8359-01	-0.5879	Low		TCGA-44-8120-01	-0.6354	Low		TCGA-67-3772-01	-0.5798	Low		TCGA-97-A4M0-01	-0.692	Low		TCGA-67-3772-01	-0.621	Low		TCGA-55-A48X-01	-0.6135	Low		TCGA-55-8514-01	-0.6168	Low		TCGA-67-3772-01	-0.7213	Low
	TCGA-55-A4DG-01	-0.6766	Low		TCGA-44-2665-01	-0.6842	Low		TCGA-05-4430-01	-0.5936	Low		TCGA-55-8616-01	-0.5435	Low		TCGA-91-7771-01	-0.5924	Low		TCGA-75-6212-01	-0.6394	Low		TCGA-44-8120-01	-0.584	Low		TCGA-J2-A4AG-01	-0.6938	Low		TCGA-93-7347-01	-0.6296	Low		TCGA-97-A4M0-01	-0.6166	Low		TCGA-05-5420-01	-0.6177	Low		TCGA-NJ-A4YQ-01	-0.7242	Low
	TCGA-55-8091-01	-0.6799	Low		TCGA-97-7554-01	-0.693	Low		TCGA-44-2659-01	-0.6009	Low		TCGA-J2-8192-01	-0.5497	Low		TCGA-69-8254-01	-0.5932	Low		TCGA-78-7162-01	-0.644	Low		TCGA-55-7725-01	-0.5877	Low		TCGA-64-1681-01	-0.7009	Low		TCGA-93-A4JP-01	-0.6315	Low		TCGA-91-A4BD-01	-0.6176	Low		TCGA-O1-A52J-01	-0.6206	Low		TCGA-MP-A4T6-01	-0.7244	Low
	TCGA-05-4396-01	-0.6914	Low		TCGA-64-1681-01	-0.6973	Low		TCGA-91-8497-01	-0.6089	Low		TCGA-55-8091-01	-0.55	Low		TCGA-95-7948-01	-0.6046	Low		TCGA-97-7554-01	-0.6469	Low		TCGA-97-8171-01	-0.5877	Low		TCGA-86-8359-01	-0.7024	Low		TCGA-64-1681-01	-0.6317	Low		TCGA-55-8508-01	-0.6178	Low		TCGA-NJ-A4YQ-01	-0.6248	Low		TCGA-49-4505-01	-0.7249	Low
	TCGA-75-5146-01	-0.6922	Low		TCGA-J2-8192-01	-0.6978	Low		TCGA-78-8655-01	-0.614	Low		TCGA-L9-A444-01	-0.55	Low		TCGA-38-4626-01	-0.6167	Low		TCGA-91-A4BD-01	-0.6494	Low		TCGA-J2-8192-01	-0.5905	Low		TCGA-50-5935-01	-0.7039	Low		TCGA-05-4396-01	-0.6402	Low		TCGA-95-A4VK-01	-0.6186	Low		TCGA-MP-A5C7-01	-0.6543	Low		TCGA-64-5779-01	-0.7291	Low
	TCGA-MP-A4TD-01	-0.6952	Low		TCGA-44-6146-01	-0.6986	Low		TCGA-55-7283-01	-0.6162	Low		TCGA-55-A4DG-01	-0.5501	Low		TCGA-93-7347-01	-0.62	Low		TCGA-50-8459-01	-0.6614	Low		TCGA-55-8096-01	-0.5932	Low		TCGA-44-6777-01	-0.7068	Low		TCGA-93-A4JO-01	-0.6428	Low		TCGA-49-4501-01	-0.6205	Low		TCGA-69-8453-01	-0.6583	Low		TCGA-05-4402-01	-0.7322	Low
	TCGA-MN-A4N4-01	-0.6999	Low		TCGA-05-4430-01	-0.7	Low		TCGA-38-6178-01	-0.6243	Low		TCGA-55-6972-01	-0.5531	Low		TCGA-49-4490-01	-0.6276	Low		TCGA-49-6744-01	-0.6616	Low		TCGA-86-8359-01	-0.5974	Low		TCGA-86-6851-01	-0.707	Low		TCGA-67-3774-01	-0.6449	Low		TCGA-55-7574-01	-0.6239	Low		TCGA-05-4249-01	-0.6608	Low		TCGA-62-A471-01	-0.7334	Low
	TCGA-05-5423-01	-0.703	Low		TCGA-78-7540-01	-0.702	Low		TCGA-44-7671-01	-0.6258	Low		TCGA-NJ-A4YI-01	-0.5559	Low		TCGA-44-3398-01	-0.6336	Low		TCGA-38-A44F-01	-0.6635	Low		TCGA-50-8459-01	-0.6029	Low		TCGA-97-8177-01	-0.7112	Low		TCGA-05-5423-01	-0.6471	Low		TCGA-86-8668-01	-0.6245	Low		TCGA-67-4679-01	-0.6627	Low		TCGA-MP-A4TK-01	-0.7349	Low
	TCGA-44-8120-01	-0.7038	Low		TCGA-49-6744-01	-0.7066	Low		TCGA-05-4433-01	-0.6335	Low		TCGA-NJ-A4YG-01	-0.5583	Low		TCGA-NJ-A4YG-01	-0.6381	Low		TCGA-67-3773-01	-0.6707	Low		TCGA-97-7546-01	-0.6035	Low		TCGA-62-A46P-01	-0.7119	Low		TCGA-97-A4M7-01	-0.6503	Low		TCGA-86-A4P7-01	-0.6305	Low		TCGA-44-2657-01	-0.6717	Low		TCGA-69-8255-01	-0.7358	Low
	TCGA-69-8254-01	-0.7042	Low		TCGA-97-A4M5-01	-0.7089	Low		TCGA-55-8206-01	-0.6349	Low		TCGA-J2-A4AE-01	-0.566	Low		TCGA-44-A4SU-01	-0.6391	Low		TCGA-38-4627-01	-0.6756	Low		TCGA-J2-A4AE-01	-0.6052	Low		TCGA-97-A4M3-01	-0.7143	Low		TCGA-55-A57B-01	-0.6727	Low		TCGA-55-7728-01	-0.6332	Low		TCGA-50-5068-01	-0.6744	Low		TCGA-50-5049-01	-0.7378	Low
	TCGA-71-6725-01	-0.7114	Low		TCGA-67-3774-01	-0.7091	Low		TCGA-L9-A443-01	-0.6407	Low		TCGA-97-7546-01	-0.5666	Low		TCGA-78-7152-01	-0.6415	Low		TCGA-67-3774-01	-0.6772	Low		TCGA-97-8177-01	-0.6156	Low		TCGA-55-8096-01	-0.716	Low		TCGA-99-7458-01	-0.6729	Low		TCGA-78-7161-01	-0.6372	Low		TCGA-62-8395-01	-0.6744	Low		TCGA-78-7166-01	-0.7378	Low
	TCGA-44-2666-01	-0.712	Low		TCGA-93-7348-01	-0.7099	Low		TCGA-S2-AA1A-01	-0.6414	Low		TCGA-78-7152-01	-0.5691	Low		TCGA-05-4396-01	-0.648	Low		TCGA-78-8648-01	-0.6777	Low		TCGA-MP-A4TD-01	-0.6162	Low		TCGA-49-4510-01	-0.7188	Low		TCGA-J2-8192-01	-0.684	Low		TCGA-67-6216-01	-0.6385	Low		TCGA-64-1681-01	-0.6781	Low		TCGA-MP-A4SY-01	-0.7386	Low
	TCGA-50-5935-01	-0.7144	Low		TCGA-38-6178-01	-0.7144	Low		TCGA-50-5935-01	-0.6415	Low		TCGA-97-A4M0-01	-0.5696	Low		TCGA-91-6830-01	-0.6517	Low		TCGA-78-7540-01	-0.6846	Low		TCGA-97-A4M6-01	-0.631	Low		TCGA-93-7347-01	-0.7203	Low		TCGA-50-5932-01	-0.6899	Low		TCGA-38-4627-01	-0.6442	Low		TCGA-86-8359-01	-0.6792	Low		TCGA-05-5715-01	-0.7404	Low
	TCGA-73-4662-01	-0.7207	Low		TCGA-69-8254-01	-0.7164	Low		TCGA-49-6761-01	-0.6463	Low		TCGA-44-6147-01	-0.572	Low		TCGA-44-2661-01	-0.6605	Low		TCGA-38-4626-01	-0.6855	Low		TCGA-55-A4DG-01	-0.6334	Low		TCGA-86-8671-01	-0.7206	Low		TCGA-38-4626-01	-0.6905	Low		TCGA-86-A456-01	-0.6451	Low		TCGA-NJ-A55O-01	-0.6796	Low		TCGA-50-5066-01	-0.742	Low
	TCGA-97-7552-01	-0.7256	Low		TCGA-86-8674-01	-0.7191	Low		TCGA-78-7535-01	-0.6537	Low		TCGA-99-8028-01	-0.584	Low		TCGA-J2-8192-01	-0.6605	Low		TCGA-MP-A4T6-01	-0.686	Low		TCGA-55-6972-01	-0.6337	Low		TCGA-05-4410-01	-0.7221	Low		TCGA-55-7728-01	-0.6946	Low		TCGA-38-4626-01	-0.6452	Low		TCGA-44-8120-01	-0.6903	Low		TCGA-78-7220-01	-0.7437	Low
	TCGA-L9-A50W-01	-0.7279	Low		TCGA-64-1676-01	-0.7198	Low		TCGA-86-A456-01	-0.6567	Low		TCGA-55-7574-01	-0.5879	Low		TCGA-44-7671-01	-0.663	Low		TCGA-62-A46P-01	-0.6891	Low		TCGA-50-5944-01	-0.6354	Low		TCGA-55-7728-01	-0.7299	Low		TCGA-4B-A93V-01	-0.6948	Low		TCGA-91-8496-01	-0.6501	Low		TCGA-4B-A93V-01	-0.6904	Low		TCGA-49-4490-01	-0.745	Low
	TCGA-44-2665-01	-0.7313	Low		TCGA-J2-A4AG-01	-0.7242	Low		TCGA-44-A4SU-01	-0.6649	Low		TCGA-44-7659-01	-0.589	Low		TCGA-86-8668-01	-0.6684	Low		TCGA-86-A456-01	-0.6894	Low		TCGA-05-4426-01	-0.6374	Low		TCGA-95-7948-01	-0.733	Low		TCGA-05-4405-01	-0.7009	Low		TCGA-55-7281-01	-0.6545	Low		TCGA-97-7547-01	-0.6961	Low		TCGA-44-7667-01	-0.7466	Low
	TCGA-91-7771-01	-0.7398	Low		TCGA-44-3398-01	-0.7263	Low		TCGA-55-7727-01	-0.6719	Low		TCGA-49-4490-01	-0.5904	Low		TCGA-MP-A5C7-01	-0.6727	Low		TCGA-91-6830-01	-0.6911	Low		TCGA-78-8655-01	-0.6405	Low		TCGA-86-8669-01	-0.7369	Low		TCGA-95-7948-01	-0.702	Low		TCGA-MP-A5C7-01	-0.6618	Low		TCGA-NJ-A4YG-01	-0.7008	Low		TCGA-55-8616-01	-0.7494	Low
	TCGA-78-7633-01	-0.7413	Low		TCGA-38-4629-01	-0.7286	Low		TCGA-44-A47G-01	-0.6777	Low		TCGA-MP-A4T6-01	-0.5966	Low		TCGA-38-7271-01	-0.6766	Low		TCGA-44-A4SU-01	-0.6925	Low		TCGA-55-8619-01	-0.6414	Low		TCGA-49-4486-01	-0.74	Low		TCGA-67-3773-01	-0.7141	Low		TCGA-38-7271-01	-0.6652	Low		TCGA-MP-A4TD-01	-0.7086	Low		TCGA-91-6840-01	-0.7494	Low
	TCGA-44-A4SU-01	-0.7479	Low		TCGA-38-A44F-01	-0.7307	Low		TCGA-55-6986-01	-0.6808	Low		TCGA-86-8671-01	-0.5974	Low		TCGA-44-8117-01	-0.6772	Low		TCGA-67-3770-01	-0.6951	Low		TCGA-44-2659-01	-0.643	Low		TCGA-05-5715-01	-0.7422	Low		TCGA-05-4410-01	-0.7155	Low		TCGA-97-7552-01	-0.6667	Low		TCGA-73-4662-01	-0.7137	Low		TCGA-05-4434-01	-0.7504	Low
	TCGA-67-3772-01	-0.7493	Low		TCGA-55-7725-01	-0.7371	Low		TCGA-NJ-A4YF-01	-0.6826	Low		TCGA-O1-A52J-01	-0.6012	Low		TCGA-78-7161-01	-0.6897	Low		TCGA-05-4403-01	-0.7014	Low		TCGA-05-4249-01	-0.6476	Low		TCGA-44-A4SU-01	-0.7433	Low		TCGA-97-7937-01	-0.7232	Low		TCGA-67-4679-01	-0.6673	Low		TCGA-78-7149-01	-0.7218	Low		TCGA-55-8511-01	-0.7505	Low
	TCGA-78-7152-01	-0.7534	Low		TCGA-99-7458-01	-0.7388	Low		TCGA-44-2655-01	-0.6831	Low		TCGA-55-7281-01	-0.6027	Low		TCGA-05-4249-01	-0.6909	Low		TCGA-38-7271-01	-0.7045	Low		TCGA-55-6986-01	-0.6481	Low		TCGA-05-4403-01	-0.7446	Low		TCGA-55-7725-01	-0.7246	Low		TCGA-38-6178-01	-0.672	Low		TCGA-99-8028-01	-0.7255	Low		TCGA-55-A493-01	-0.7531	Low
	TCGA-50-5944-01	-0.7605	Low		TCGA-MP-A4T6-01	-0.7402	Low		TCGA-75-6206-01	-0.6844	Low		TCGA-93-7347-01	-0.6036	Low		TCGA-L9-A50W-01	-0.6938	Low		TCGA-55-7284-01	-0.7131	Low		TCGA-49-4512-01	-0.6485	Low		TCGA-73-4662-01	-0.7473	Low		TCGA-44-2665-01	-0.7247	Low		TCGA-55-8621-01	-0.6727	Low		TCGA-55-A48Y-01	-0.7262	Low		TCGA-55-A4DF-01	-0.7531	Low
	TCGA-73-4675-01	-0.7605	Low		TCGA-MP-A4TH-01	-0.7457	Low		TCGA-38-4626-01	-0.6886	Low		TCGA-44-8120-01	-0.6041	Low		TCGA-75-7031-01	-0.6955	Low		TCGA-69-8254-01	-0.717	Low		TCGA-67-3773-01	-0.6499	Low		TCGA-97-A4M7-01	-0.7502	Low		TCGA-05-4422-01	-0.7266	Low		TCGA-NJ-A55A-01	-0.6762	Low		TCGA-50-5942-01	-0.7415	Low		TCGA-64-1679-01	-0.7535	Low
	TCGA-86-8668-01	-0.7605	Low		TCGA-38-7271-01	-0.7467	Low		TCGA-J2-A4AG-01	-0.6927	Low		TCGA-44-2659-01	-0.6054	Low		TCGA-55-7816-01	-0.7002	Low		TCGA-NJ-A4YG-01	-0.7175	Low		TCGA-MP-A5C7-01	-0.6527	Low		TCGA-L9-A444-01	-0.7542	Low		TCGA-86-A456-01	-0.7331	Low		TCGA-NJ-A55O-01	-0.6784	Low		TCGA-71-6725-01	-0.7423	Low		TCGA-91-A4BC-01	-0.7554	Low
	TCGA-49-4501-01	-0.7674	Low		TCGA-78-7149-01	-0.7479	Low		TCGA-97-8174-01	-0.6983	Low		TCGA-44-A4SU-01	-0.6085	Low		TCGA-97-7552-01	-0.7022	Low		TCGA-78-7539-01	-0.7229	Low		TCGA-86-7714-01	-0.6573	Low		TCGA-67-3774-01	-0.7561	Low		TCGA-71-6725-01	-0.7446	Low		TCGA-86-8278-01	-0.679	Low		TCGA-44-2655-01	-0.7436	Low		TCGA-73-A9RS-01	-0.7564	Low
	TCGA-97-A4M6-01	-0.7736	Low		TCGA-64-5815-01	-0.7511	Low		TCGA-55-7573-01	-0.7113	Low		TCGA-49-4512-01	-0.6123	Low		TCGA-69-7764-01	-0.7029	Low		TCGA-MP-A5C7-01	-0.7236	Low		TCGA-55-7728-01	-0.661	Low		TCGA-38-4626-01	-0.7576	Low		TCGA-MP-A4TD-01	-0.7447	Low		TCGA-55-6986-01	-0.6846	Low		TCGA-93-7347-01	-0.7495	Low		TCGA-55-6981-01	-0.7573	Low
	TCGA-J2-8192-01	-0.7814	Low		TCGA-86-6562-01	-0.7516	Low		TCGA-50-5944-01	-0.7253	Low		TCGA-86-8669-01	-0.6132	Low		TCGA-55-8616-01	-0.7045	Low		TCGA-67-3772-01	-0.7265	Low		TCGA-38-A44F-01	-0.6621	Low		TCGA-55-7281-01	-0.7582	Low		TCGA-O1-A52J-01	-0.755	Low		TCGA-O1-A52J-01	-0.6858	Low		TCGA-86-8279-01	-0.7507	Low		TCGA-05-4415-01	-0.759	Low
	TCGA-97-A4M5-01	-0.7967	Low		TCGA-71-6725-01	-0.7518	Low		TCGA-55-8096-01	-0.7283	Low		TCGA-64-1681-01	-0.6146	Low		TCGA-97-A4M0-01	-0.7095	Low		TCGA-44-6147-01	-0.7308	Low		TCGA-49-4501-01	-0.6651	Low		TCGA-L9-A443-01	-0.7613	Low		TCGA-69-8254-01	-0.7556	Low		TCGA-05-5715-01	-0.6859	Low		TCGA-55-7573-01	-0.7512	Low		TCGA-44-2662-01	-0.7612	Low
	TCGA-49-4512-01	-0.8011	Low		TCGA-73-4662-01	-0.7544	Low		TCGA-99-8025-01	-0.7369	Low		TCGA-44-A47B-01	-0.6181	Low		TCGA-44-6146-01	-0.7185	Low		TCGA-05-4396-01	-0.7341	Low		TCGA-50-8460-01	-0.6731	Low		TCGA-55-7725-01	-0.7628	Low		TCGA-44-7671-01	-0.7557	Low		TCGA-97-7546-01	-0.6868	Low		TCGA-86-8076-01	-0.7516	Low		TCGA-91-6836-01	-0.7612	Low
	TCGA-50-8459-01	-0.8048	Low		TCGA-55-8619-01	-0.7587	Low		TCGA-49-4510-01	-0.7411	Low		TCGA-44-2655-01	-0.6188	Low		TCGA-86-8076-01	-0.7192	Low		TCGA-78-7161-01	-0.7406	Low		TCGA-69-7764-01	-0.6739	Low		TCGA-55-6980-01	-0.7658	Low		TCGA-86-8669-01	-0.7605	Low		TCGA-38-A44F-01	-0.6938	Low		TCGA-49-4488-01	-0.7547	Low		TCGA-55-6980-01	-0.7651	Low
	TCGA-05-4249-01	-0.8106	Low		TCGA-44-2661-01	-0.761	Low		TCGA-75-6212-01	-0.743	Low		TCGA-50-5944-01	-0.6213	Low		TCGA-05-4403-01	-0.725	Low		TCGA-62-8395-01	-0.7415	Low		TCGA-05-4405-01	-0.6742	Low		TCGA-62-A46S-01	-0.771	Low		TCGA-50-8459-01	-0.7662	Low		TCGA-50-8459-01	-0.6995	Low		TCGA-50-5930-01	-0.756	Low		TCGA-73-4666-01	-0.7659	Low
	TCGA-55-7728-01	-0.8213	Low		TCGA-97-A4M6-01	-0.7625	Low		TCGA-97-7941-01	-0.7464	Low		TCGA-55-7284-01	-0.6222	Low		TCGA-67-4679-01	-0.7324	Low		TCGA-69-A59K-01	-0.7438	Low		TCGA-55-A57B-01	-0.6747	Low		TCGA-53-7626-01	-0.7741	Low		TCGA-44-6146-01	-0.7861	Low		TCGA-86-8674-01	-0.7012	Low		TCGA-97-8174-01	-0.7645	Low		TCGA-55-7995-01	-0.7662	Low
	TCGA-95-7948-01	-0.8235	Low		TCGA-44-8120-01	-0.7648	Low		TCGA-62-A46Y-01	-0.7536	Low		TCGA-97-A4M6-01	-0.6224	Low		TCGA-44-8120-01	-0.7389	Low		TCGA-67-4679-01	-0.7455	Low		TCGA-73-4662-01	-0.6785	Low		TCGA-62-8397-01	-0.7774	Low		TCGA-50-6597-01	-0.7879	Low		TCGA-86-8359-01	-0.7049	Low		TCGA-05-4384-01	-0.7659	Low		TCGA-55-6978-01	-0.7669	Low
	TCGA-44-7671-01	-0.8245	Low		TCGA-49-4512-01	-0.7657	Low		TCGA-55-7284-01	-0.7584	Low		TCGA-55-7725-01	-0.6259	Low		TCGA-62-8397-01	-0.7406	Low		TCGA-93-7347-01	-0.7573	Low		TCGA-97-8547-01	-0.683	Low		TCGA-86-8281-01	-0.7775	Low		TCGA-J2-A4AG-01	-0.7941	Low		TCGA-69-8254-01	-0.7059	Low		TCGA-05-4396-01	-0.7664	Low		TCGA-38-4627-01	-0.7677	Low
	TCGA-49-AARN-01	-0.8274	Low		TCGA-97-8177-01	-0.7676	Low		TCGA-05-5429-01	-0.7631	Low		TCGA-78-7161-01	-0.6271	Low		TCGA-71-6725-01	-0.7409	Low		TCGA-97-A4M6-01	-0.7588	Low		TCGA-44-6146-01	-0.6889	Low		TCGA-O1-A52J-01	-0.7834	Low		TCGA-75-6203-01	-0.7965	Low		TCGA-97-A4M5-01	-0.7085	Low		TCGA-78-8655-01	-0.7699	Low		TCGA-44-6775-01	-0.7681	Low
	TCGA-55-8619-01	-0.828	Low		TCGA-99-AA5R-01	-0.7692	Low		TCGA-78-7153-01	-0.7667	Low		TCGA-67-4679-01	-0.6299	Low		TCGA-78-7539-01	-0.744	Low		TCGA-69-7765-01	-0.7624	Low		TCGA-73-4677-01	-0.6895	Low		TCGA-78-7539-01	-0.7866	Low		TCGA-78-7633-01	-0.7985	Low		TCGA-44-8120-01	-0.7094	Low		TCGA-49-6744-01	-0.7716	Low		TCGA-05-4418-01	-0.7682	Low
	TCGA-97-A4M0-01	-0.8299	Low		TCGA-67-4679-01	-0.7748	Low		TCGA-86-8668-01	-0.7668	Low		TCGA-64-1680-01	-0.6306	Low		TCGA-78-7540-01	-0.745	Low		TCGA-71-6725-01	-0.7664	Low		TCGA-64-1681-01	-0.6912	Low		TCGA-86-A456-01	-0.7905	Low		TCGA-NJ-A4YI-01	-0.8028	Low		TCGA-73-4675-01	-0.7156	Low		TCGA-97-7552-01	-0.785	Low		TCGA-MN-A4N1-01	-0.7703	Low
	TCGA-05-4403-01	-0.8312	Low		TCGA-91-A4BD-01	-0.7751	Low		TCGA-44-5645-01	-0.7686	Low		TCGA-78-7149-01	-0.6307	Low		TCGA-S2-AA1A-01	-0.7471	Low		TCGA-55-8097-01	-0.7674	Low		TCGA-49-4490-01	-0.6965	Low		TCGA-78-7162-01	-0.7927	Low		TCGA-55-7284-01	-0.8065	Low		TCGA-05-4405-01	-0.7164	Low		TCGA-69-8254-01	-0.7872	Low		TCGA-50-5946-02	-0.7708	Low
	TCGA-86-7714-01	-0.8335	Low		TCGA-78-8655-01	-0.7755	Low		TCGA-50-5055-01	-0.7687	Low		TCGA-55-7728-01	-0.6327	Low		TCGA-73-4662-01	-0.7493	Low		TCGA-55-8514-01	-0.7676	Low		TCGA-86-8668-01	-0.697	Low		TCGA-97-A4M6-01	-0.7929	Low		TCGA-69-7763-01	-0.8132	Low		TCGA-05-4249-01	-0.718	Low		TCGA-99-8032-01	-0.7873	Low		TCGA-44-2659-01	-0.7711	Low
	TCGA-86-8076-01	-0.8342	Low		TCGA-73-4675-01	-0.782	Low		TCGA-62-A46S-01	-0.7703	Low		TCGA-69-8254-01	-0.636	Low		TCGA-05-5423-01	-0.7514	Low		TCGA-73-4662-01	-0.7679	Low		TCGA-55-7816-01	-0.6993	Low		TCGA-44-2655-01	-0.7934	Low		TCGA-97-A4M5-01	-0.8166	Low		TCGA-55-6543-01	-0.7195	Low		TCGA-55-6972-01	-0.7878	Low		TCGA-05-4398-01	-0.7713	Low
	TCGA-50-8460-01	-0.8361	Low		TCGA-55-7283-01	-0.7825	Low		TCGA-97-7546-01	-0.7797	Low		TCGA-67-3774-01	-0.6389	Low		TCGA-44-2659-01	-0.7568	Low		TCGA-99-AA5R-01	-0.7679	Low		TCGA-62-A46S-01	-0.7	Low		TCGA-NJ-A4YI-01	-0.7972	Low		TCGA-55-8619-01	-0.8167	Low		TCGA-44-6147-01	-0.7206	Low		TCGA-67-3772-01	-0.7939	Low		TCGA-J2-A4AD-01	-0.7714	Low
	TCGA-55-8206-01	-0.8367	Low		TCGA-78-7152-01	-0.7854	Low		TCGA-55-8087-01	-0.7826	Low		TCGA-50-6597-01	-0.641	Low		TCGA-50-5932-01	-0.7635	Low		TCGA-55-A4DG-01	-0.7705	Low		TCGA-MN-A4N4-01	-0.7005	Low		TCGA-67-3773-01	-0.7975	Low		TCGA-38-A44F-01	-0.8186	Low		TCGA-78-7152-01	-0.7212	Low		TCGA-50-8459-01	-0.7945	Low		TCGA-75-7027-01	-0.7718	Low
	TCGA-55-6972-01	-0.8414	Low		TCGA-97-8552-01	-0.7866	Low		TCGA-50-5045-01	-0.784	Low		TCGA-86-8281-01	-0.6431	Low		TCGA-78-7633-01	-0.7644	Low		TCGA-44-6776-01	-0.7715	Low		TCGA-78-7540-01	-0.7043	Low		TCGA-50-8459-01	-0.7989	Low		TCGA-NJ-A4YG-01	-0.82	Low		TCGA-62-A46S-01	-0.728	Low		TCGA-50-5051-01	-0.796	Low		TCGA-38-4629-01	-0.772	Low
	TCGA-78-7153-01	-0.8415	Low		TCGA-97-8174-01	-0.7885	Low		TCGA-44-6777-01	-0.7934	Low		TCGA-91-7771-01	-0.657	Low		TCGA-86-7714-01	-0.7653	Low		TCGA-50-6597-01	-0.7722	Low		TCGA-73-4675-01	-0.7078	Low		TCGA-69-7765-01	-0.8084	Low		TCGA-75-5146-01	-0.8342	Low		TCGA-73-4662-01	-0.7292	Low		TCGA-38-4626-01	-0.8042	Low		TCGA-55-8505-01	-0.7734	Low
	TCGA-44-5645-01	-0.8498	Low		TCGA-55-8097-01	-0.789	Low		TCGA-86-8076-01	-0.7939	Low		TCGA-J2-A4AG-01	-0.6601	Low		TCGA-38-A44F-01	-0.7656	Low		TCGA-O1-A52J-01	-0.7764	Low		TCGA-49-4505-01	-0.7084	Low		TCGA-93-A4JP-01	-0.8132	Low		TCGA-99-AA5R-01	-0.8373	Low		TCGA-55-6983-01	-0.7295	Low		TCGA-44-2659-01	-0.8135	Low		TCGA-73-4670-01	-0.7737	Low
	TCGA-78-8655-01	-0.8504	Low		TCGA-62-8395-01	-0.7925	Low		TCGA-J2-8192-01	-0.8004	Low		TCGA-86-A456-01	-0.6616	Low		TCGA-86-A456-01	-0.767	Low		TCGA-62-8397-01	-0.7802	Low		TCGA-44-5645-01	-0.7101	Low		TCGA-55-A491-01	-0.8138	Low		TCGA-55-6543-01	-0.8445	Low		TCGA-44-7671-01	-0.7389	Low		TCGA-86-8281-01	-0.816	Low		TCGA-49-AARE-01	-0.7739	Low
	TCGA-44-2659-01	-0.8509	Low		TCGA-50-5068-01	-0.7996	Low		TCGA-50-8460-01	-0.803	Low		TCGA-86-8668-01	-0.6656	Low		TCGA-78-7149-01	-0.7674	Low		TCGA-50-5944-01	-0.7818	Low		TCGA-L9-A50W-01	-0.7121	Low		TCGA-78-7540-01	-0.8164	Low		TCGA-86-7714-01	-0.8472	Low		TCGA-L9-A50W-01	-0.7414	Low		TCGA-62-A46S-01	-0.8236	Low		TCGA-86-7953-01	-0.7746	Low
	TCGA-L9-A443-01	-0.8546	Low		TCGA-55-6986-01	-0.8043	Low		TCGA-55-8091-01	-0.8049	Low		TCGA-05-4249-01	-0.6664	Low		TCGA-75-6203-01	-0.7719	Low		TCGA-97-7941-01	-0.7853	Low		TCGA-55-7284-01	-0.7124	Low		TCGA-97-7546-01	-0.821	Low		TCGA-86-8076-01	-0.8486	Low		TCGA-55-A57B-01	-0.7492	Low		TCGA-67-3773-01	-0.8242	Low		TCGA-49-AARQ-01	-0.7747	Low
	TCGA-44-6147-01	-0.8681	Low		TCGA-S2-AA1A-01	-0.8046	Low		TCGA-69-8453-01	-0.8151	Low		TCGA-50-8459-01	-0.667	Low		TCGA-55-7284-01	-0.7721	Low		TCGA-86-8359-01	-0.7868	Low		TCGA-O1-A52J-01	-0.7194	Low		TCGA-55-8619-01	-0.8248	Low		TCGA-62-8397-01	-0.8499	Low		TCGA-44-2659-01	-0.7505	Low		TCGA-55-7281-01	-0.8281	Low		TCGA-71-8520-01	-0.7753	Low
	TCGA-67-3774-01	-0.8803	Low		TCGA-97-7546-01	-0.807	Low		TCGA-86-7714-01	-0.8203	Low		TCGA-50-5055-01	-0.6676	Low		TCGA-99-AA5R-01	-0.7723	Low		TCGA-J2-8192-01	-0.7879	Low		TCGA-78-7633-01	-0.7216	Low		TCGA-78-7149-01	-0.8284	Low		TCGA-97-A4M3-01	-0.8565	Low		TCGA-93-7348-01	-0.7548	Low		TCGA-55-6984-01	-0.8461	Low		TCGA-78-8662-01	-0.7754	Low
	TCGA-67-3773-01	-0.8806	Low		TCGA-75-6212-01	-0.8082	Low		TCGA-64-5778-01	-0.8248	Low		TCGA-44-2661-01	-0.6707	Low		TCGA-99-7458-01	-0.7745	Low		TCGA-44-2655-01	-0.7896	Low		TCGA-44-6147-01	-0.7219	Low		TCGA-73-4677-01	-0.8296	Low		TCGA-78-7162-01	-0.8597	Low		TCGA-44-5645-01	-0.7566	Low		TCGA-44-5645-01	-0.8468	Low		TCGA-86-8672-01	-0.776	Low
	TCGA-55-7573-01	-0.8807	Low		TCGA-62-8397-01	-0.8104	Low		TCGA-55-8513-01	-0.8265	Low		TCGA-49-4486-01	-0.6734	Low		TCGA-97-8174-01	-0.7756	Low		TCGA-55-6986-01	-0.7909	Low		TCGA-86-8076-01	-0.7222	Low		TCGA-05-4405-01	-0.8405	Low		TCGA-NJ-A55A-01	-0.8598	Low		TCGA-97-8552-01	-0.7593	Low		TCGA-44-2661-01	-0.8485	Low		TCGA-49-4488-01	-0.7764	Low
	TCGA-44-6146-01	-0.8811	Low		TCGA-05-4384-01	-0.8105	Low		TCGA-55-6972-01	-0.8368	Low		TCGA-75-6212-01	-0.6758	Low		TCGA-97-7941-01	-0.778	Low		TCGA-49-4505-01	-0.7997	Low		TCGA-62-A46P-01	-0.7224	Low		TCGA-86-7714-01	-0.8412	Low		TCGA-91-A4BD-01	-0.8622	Low		TCGA-44-A4SU-01	-0.7616	Low		TCGA-49-4486-01	-0.854	Low		TCGA-91-6848-01	-0.7793	Low
	TCGA-55-6986-01	-0.8846	Low		TCGA-NJ-A4YI-01	-0.8114	Low		TCGA-50-5044-01	-0.8383	Low		TCGA-73-4677-01	-0.6794	Low		TCGA-67-3772-01	-0.782	Low		TCGA-55-8619-01	-0.8071	Low		TCGA-55-8513-01	-0.7227	Low		TCGA-44-2659-01	-0.8424	Low		TCGA-86-8668-01	-0.8647	Low		TCGA-55-8619-01	-0.7634	Low		TCGA-44-6776-01	-0.8557	Low		TCGA-55-6969-01	-0.7794	Low
	TCGA-J2-A4AG-01	-0.8846	Low		TCGA-75-7030-01	-0.8128	Low		TCGA-J2-8194-01	-0.8383	Low		TCGA-78-7539-01	-0.6803	Low		TCGA-62-A46S-01	-0.7847	Low		TCGA-NJ-A7XG-01	-0.8106	Low		TCGA-97-A4M0-01	-0.7236	Low		TCGA-67-3772-01	-0.8462	Low		TCGA-62-A46S-01	-0.8653	Low		TCGA-75-6203-01	-0.7639	Low		TCGA-MP-A4T7-01	-0.857	Low		TCGA-62-8402-01	-0.7796	Low
	TCGA-97-7938-01	-0.8847	Low		TCGA-95-7948-01	-0.8166	Low		TCGA-L4-A4E6-01	-0.8417	Low		TCGA-86-8056-01	-0.6811	Low		TCGA-44-6147-01	-0.7883	Low		TCGA-64-1681-01	-0.8156	Low		TCGA-J2-8194-01	-0.724	Low		TCGA-NJ-A55A-01	-0.8464	Low		TCGA-86-8056-01	-0.8717	Low		TCGA-55-A4DG-01	-0.7664	Low		TCGA-67-6217-01	-0.8653	Low		TCGA-69-7979-01	-0.7804	Low
	TCGA-69-7763-01	-0.8887	Low		TCGA-86-8076-01	-0.8198	Low		TCGA-NJ-A4YG-01	-0.8451	Low		TCGA-38-A44F-01	-0.6861	Low		TCGA-L4-A4E6-01	-0.7891	Low		TCGA-49-4490-01	-0.8162	Low		TCGA-50-6597-01	-0.7249	Low		TCGA-91-8496-01	-0.8476	Low		TCGA-55-7816-01	-0.8832	Low		TCGA-50-5935-01	-0.77	Low		TCGA-78-7163-01	-0.8658	Low		TCGA-97-8547-01	-0.7808	Low
	TCGA-78-7161-01	-0.893	Low		TCGA-55-6983-01	-0.825	Low		TCGA-50-5942-01	-0.8495	Low		TCGA-38-4626-01	-0.6866	Low		TCGA-97-A4M3-01	-0.7937	Low		TCGA-05-4249-01	-0.8237	Low		TCGA-67-4679-01	-0.7262	Low		TCGA-J2-8192-01	-0.8518	Low		TCGA-44-8120-01	-0.8887	Low		TCGA-95-7948-01	-0.7715	Low		TCGA-86-A456-01	-0.8689	Low		TCGA-55-8620-01	-0.7829	Low
	TCGA-55-7725-01	-0.9016	Low		TCGA-44-7659-01	-0.8266	Low		TCGA-NJ-A55O-01	-0.8523	Low		TCGA-55-6986-01	-0.6887	Low		TCGA-97-8172-01	-0.7962	Low		TCGA-49-4486-01	-0.8254	Low		TCGA-55-8616-01	-0.7265	Low		TCGA-44-5645-01	-0.8557	Low		TCGA-55-8616-01	-0.889	Low		TCGA-05-4410-01	-0.7719	Low		TCGA-50-5055-01	-0.8726	Low		TCGA-49-4506-01	-0.7837	Low
	TCGA-NJ-A55A-01	-0.9042	Low		TCGA-38-4628-01	-0.8267	Low		TCGA-55-7281-01	-0.8602	Low		TCGA-97-7552-01	-0.6887	Low		TCGA-91-8497-01	-0.7982	Low		TCGA-50-5932-01	-0.8291	Low		TCGA-50-5935-01	-0.728	Low		TCGA-86-8076-01	-0.8613	Low		TCGA-44-6776-01	-0.8891	Low		TCGA-49-4490-01	-0.7754	Low		TCGA-78-7167-01	-0.8729	Low		TCGA-44-5644-01	-0.7838	Low
	TCGA-69-8253-01	-0.9054	Low		TCGA-97-7941-01	-0.8274	Low		TCGA-55-6543-01	-0.8611	Low		TCGA-99-AA5R-01	-0.6921	Low		TCGA-44-5645-01	-0.8113	Low		TCGA-75-6203-01	-0.8293	Low		TCGA-99-AA5R-01	-0.7288	Low		TCGA-78-7161-01	-0.8617	Low		TCGA-97-7941-01	-0.8891	Low		TCGA-44-2655-01	-0.7797	Low		TCGA-35-3615-01	-0.8751	Low		TCGA-35-4123-01	-0.7853	Low
	TCGA-91-A4BD-01	-0.9086	Low		TCGA-91-6849-01	-0.8285	Low		TCGA-44-6148-01	-0.8658	Low		TCGA-62-A46S-01	-0.6999	Low		TCGA-67-3774-01	-0.8153	Low		TCGA-86-8056-01	-0.8405	Low		TCGA-78-7162-01	-0.7289	Low		TCGA-05-4396-01	-0.8646	Low		TCGA-L9-A50W-01	-0.8955	Low		TCGA-86-8056-01	-0.7806	Low		TCGA-97-8172-01	-0.8844	Low		TCGA-55-6712-01	-0.786	Low
	TCGA-NJ-A4YI-01	-0.9092	Low		TCGA-L4-A4E6-01	-0.8285	Low		TCGA-05-4384-01	-0.8714	Low		TCGA-55-8619-01	-0.7001	Low		TCGA-69-8253-01	-0.8171	Low		TCGA-91-8496-01	-0.845	Low		TCGA-67-3774-01	-0.7295	Low		TCGA-75-6203-01	-0.8666	Low		TCGA-05-4249-01	-0.8979	Low		TCGA-44-6146-01	-0.7838	Low		TCGA-75-6203-01	-0.8849	Low		TCGA-86-7955-01	-0.786	Low
	TCGA-91-8496-01	-0.9112	Low		TCGA-97-7938-01	-0.8315	Low		TCGA-55-A4DG-01	-0.8738	Low		TCGA-05-4403-01	-0.7006	Low		TCGA-49-4505-01	-0.8188	Low		TCGA-91-7771-01	-0.8454	Low		TCGA-97-A4M2-01	-0.7346	Low		TCGA-93-7348-01	-0.8677	Low		TCGA-MN-A4N4-01	-0.8993	Low		TCGA-49-AARR-01	-0.784	Low		TCGA-L9-A50W-01	-0.8874	Low		TCGA-44-5643-01	-0.787	Low
	TCGA-75-6203-01	-0.9118	Low		TCGA-50-8460-01	-0.8316	Low		TCGA-55-7227-01	-0.8785	Low		TCGA-91-A4BD-01	-0.701	Low		TCGA-55-6980-01	-0.8232	Low		TCGA-55-6972-01	-0.8566	Low		TCGA-75-6203-01	-0.7397	Low		TCGA-75-5146-01	-0.8692	Low		TCGA-78-7161-01	-0.9027	Low		TCGA-78-8655-01	-0.7841	Low		TCGA-49-4501-01	-0.8943	Low		TCGA-05-4425-01	-0.7878	Low
	TCGA-67-6217-01	-0.9192	Low		TCGA-97-8172-01	-0.8377	Low		TCGA-50-8457-01	-0.8859	Low		TCGA-75-6203-01	-0.7016	Low		TCGA-55-8206-01	-0.8243	Low		TCGA-44-2659-01	-0.8571	Low		TCGA-44-2655-01	-0.7427	Low		TCGA-49-4505-01	-0.8701	Low		TCGA-55-8513-01	-0.9041	Low		TCGA-78-7149-01	-0.7846	Low		TCGA-49-4512-01	-0.8979	Low		TCGA-L9-A7SV-01	-0.789	Low
	TCGA-97-8172-01	-0.9241	Low		TCGA-44-5645-01	-0.838	Low		TCGA-75-6203-01	-0.8867	Low		TCGA-67-3772-01	-0.7017	Low		TCGA-62-A46P-01	-0.8253	Low		TCGA-J2-A4AG-01	-0.8635	Low		TCGA-86-A456-01	-0.744	Low		TCGA-55-7816-01	-0.8732	Low		TCGA-05-4384-01	-0.905	Low		TCGA-86-8669-01	-0.7874	Low		TCGA-97-7941-01	-0.9165	Low		TCGA-44-A4SS-01	-0.7892	Low
	TCGA-99-AA5R-01	-0.9252	Low		TCGA-49-4488-01	-0.8384	Low		TCGA-97-7547-01	-0.8897	Low		TCGA-62-8395-01	-0.7032	Low		TCGA-O1-A52J-01	-0.8253	Low		TCGA-55-8206-01	-0.8652	Low		TCGA-69-8253-01	-0.7463	Low		TCGA-78-7156-01	-0.8777	Low		TCGA-78-7163-01	-0.908	Low		TCGA-55-7284-01	-0.7876	Low		TCGA-78-7537-01	-0.9232	Low		TCGA-44-2668-01	-0.7894	Low
	TCGA-62-8397-01	-0.9276	Low		TCGA-49-4494-01	-0.8404	Low		TCGA-49-4488-01	-0.8909	Low		TCGA-35-3615-01	-0.7041	Low		TCGA-55-7725-01	-0.8258	Low		TCGA-44-6146-01	-0.8666	Low		TCGA-91-8496-01	-0.7497	Low		TCGA-49-4490-01	-0.882	Low		TCGA-78-7153-01	-0.9081	Low		TCGA-86-8076-01	-0.7892	Low		TCGA-73-4677-01	-0.9233	Low		TCGA-35-5375-01	-0.7907	Low
	TCGA-86-A456-01	-0.9281	Low		TCGA-86-A4P8-01	-0.8407	Low		TCGA-49-AARR-01	-0.8924	Low		TCGA-86-8076-01	-0.7054	Low		TCGA-55-8513-01	-0.8288	Low		TCGA-S2-AA1A-01	-0.867	Low		TCGA-NJ-A55A-01	-0.7498	Low		TCGA-97-7552-01	-0.882	Low		TCGA-97-A4M0-01	-0.9082	Low		TCGA-78-7633-01	-0.7918	Low		TCGA-78-7540-01	-0.9262	Low		TCGA-86-8075-01	-0.7914	Low
	TCGA-86-8674-01	-0.9365	Low		TCGA-05-4249-01	-0.8414	Low		TCGA-49-4486-01	-0.8986	Low		TCGA-97-A4M3-01	-0.7065	Low		TCGA-73-4677-01	-0.833	Low		TCGA-78-7149-01	-0.8683	Low		TCGA-MP-A4T6-01	-0.7542	Low		TCGA-55-8616-01	-0.8879	Low		TCGA-35-3615-01	-0.9083	Low		TCGA-62-8397-01	-0.7942	Low		TCGA-78-7539-01	-0.9269	Low		TCGA-86-8055-01	-0.7926	Low
	TCGA-NJ-A4YG-01	-0.9372	Low		TCGA-55-7284-01	-0.8488	Low		TCGA-99-AA5R-01	-0.9045	Low		TCGA-97-A4M2-01	-0.7068	Low		TCGA-55-7573-01	-0.8348	Low		TCGA-86-8076-01	-0.8756	Low		TCGA-86-8056-01	-0.7568	Low		TCGA-NJ-A7XG-01	-0.8896	Low		TCGA-55-6972-01	-0.9166	Low		TCGA-J2-A4AG-01	-0.7959	Low		TCGA-55-8206-01	-0.9272	Low		TCGA-95-7948-01	-0.7931	Low
	TCGA-49-4490-01	-0.9379	Low		TCGA-55-8616-01	-0.8526	Low		TCGA-64-5815-01	-0.9046	Low		TCGA-75-5146-01	-0.7074	Low		TCGA-49-4488-01	-0.8356	Low		TCGA-69-7763-01	-0.8782	Low		TCGA-69-8254-01	-0.7604	Low		TCGA-44-8120-01	-0.8918	Low		TCGA-S2-AA1A-01	-0.919	Low		TCGA-78-7162-01	-0.7963	Low		TCGA-55-7284-01	-0.9377	Low		TCGA-55-A48Z-01	-0.7936	Low
	TCGA-MP-A4T6-01	-0.9424	Low		TCGA-69-7763-01	-0.8545	Low		TCGA-MP-A4TK-01	-0.907	Low		TCGA-86-7714-01	-0.7082	Low		TCGA-55-8514-01	-0.8374	Low		TCGA-97-8174-01	-0.8804	Low		TCGA-75-5146-01	-0.7604	Low		TCGA-97-7941-01	-0.8932	Low		TCGA-44-2655-01	-0.9191	Low		TCGA-78-7163-01	-0.8064	Low		TCGA-91-8497-01	-0.9478	Low		TCGA-73-7499-01	-0.7937	Low
	TCGA-49-4505-01	-0.9532	Low		TCGA-05-5715-01	-0.8546	Low		TCGA-97-A4M2-01	-0.9102	Low		TCGA-78-7540-01	-0.7126	Low		TCGA-97-8552-01	-0.8376	Low		TCGA-91-8497-01	-0.8816	Low		TCGA-L4-A4E6-01	-0.7609	Low		TCGA-97-8552-01	-0.8932	Low		TCGA-75-7030-01	-0.9205	Low		TCGA-75-7025-01	-0.809	Low		TCGA-L4-A4E6-01	-0.948	Low		TCGA-55-8096-01	-0.7942	Low
	TCGA-55-7816-01	-0.9606	Low		TCGA-62-A46P-01	-0.8552	Low		TCGA-50-5066-01	-0.9202	Low		TCGA-55-A492-01	-0.7161	Low		TCGA-86-8281-01	-0.8426	Low		TCGA-99-7458-01	-0.8878	Low		TCGA-91-A4BD-01	-0.7671	Low		TCGA-69-8254-01	-0.8952	Low		TCGA-49-4505-01	-0.922	Low		TCGA-97-7938-01	-0.81	Low		TCGA-55-8512-01	-0.9523	Low		TCGA-50-6592-01	-0.7948	Low
	TCGA-78-7162-01	-0.9614	Low		TCGA-78-7156-01	-0.8555	Low		TCGA-73-4658-01	-0.9236	Low		TCGA-NJ-A7XG-01	-0.7169	Low		TCGA-97-7546-01	-0.8447	Low		TCGA-55-7725-01	-0.8892	Low		TCGA-NJ-A4YG-01	-0.7689	Low		TCGA-86-8056-01	-0.8953	Low		TCGA-67-4679-01	-0.9223	Low		TCGA-49-4486-01	-0.8104	Low		TCGA-97-A4M1-01	-0.9576	Low		TCGA-50-5933-01	-0.795	Low
	TCGA-55-6543-01	-0.9696	Low		TCGA-50-5944-01	-0.8598	Low		TCGA-55-7725-01	-0.9293	Low		TCGA-62-A46P-01	-0.7206	Low		TCGA-97-A4M2-01	-0.8448	Low		TCGA-NJ-A55A-01	-0.8906	Low		TCGA-35-3615-01	-0.7737	Low		TCGA-44-6147-01	-0.8955	Low		TCGA-44-6147-01	-0.9294	Low		TCGA-62-A46P-01	-0.8134	Low		TCGA-J2-A4AG-01	-0.9582	Low		TCGA-86-8074-01	-0.7968	Low
	TCGA-78-7163-01	-0.9727	Low		TCGA-44-2659-01	-0.864	Low		TCGA-73-7498-01	-0.9401	Low		TCGA-44-6146-01	-0.7213	Low		TCGA-50-5935-01	-0.8477	Low		TCGA-49-4501-01	-0.893	Low		TCGA-97-8174-01	-0.7737	Low		TCGA-L9-A50W-01	-0.8994	Low		TCGA-97-7546-01	-0.9318	Low		TCGA-73-4677-01	-0.8211	Low		TCGA-50-8457-01	-0.9601	Low		TCGA-91-8499-01	-0.7974	Low
	TCGA-97-A4M2-01	-0.9748	Low		TCGA-86-8668-01	-0.8649	Low		TCGA-91-A4BD-01	-0.9521	Low		TCGA-55-7816-01	-0.7216	Low		TCGA-75-5146-01	-0.848	Low		TCGA-97-A4M0-01	-0.8932	Low		TCGA-97-8172-01	-0.7741	Low		TCGA-05-4249-01	-0.9005	Low		TCGA-44-2659-01	-0.9362	Low		TCGA-69-7763-01	-0.8237	Low		TCGA-73-4675-01	-0.9673	Low		TCGA-50-5931-01	-0.7978	Low
	TCGA-38-A44F-01	-0.9789	Low		TCGA-78-7161-01	-0.8674	Low		TCGA-78-7167-01	-0.9533	Low		TCGA-44-6776-01	-0.7234	Low		TCGA-69-7763-01	-0.8485	Low		TCGA-J2-8194-01	-0.8938	Low		TCGA-75-7030-01	-0.775	Low		TCGA-38-A44F-01	-0.9009	Low		TCGA-91-8496-01	-0.937	Low		TCGA-44-7659-01	-0.8241	Low		TCGA-NJ-A7XG-01	-0.9708	Low		TCGA-83-5908-01	-0.798	Low
	TCGA-L4-A4E6-01	-0.9837	Low		TCGA-J2-8194-01	-0.8726	Low		TCGA-69-7763-01	-0.9539	Low		TCGA-78-7156-01	-0.7236	Low		TCGA-78-7162-01	-0.8504	Low		TCGA-97-A4M2-01	-0.8941	Low		TCGA-75-7025-01	-0.7758	Low		TCGA-86-8668-01	-0.9066	Low		TCGA-97-7938-01	-0.9471	Low		TCGA-97-A4M1-01	-0.8269	Low		TCGA-67-3774-01	-0.9726	Low		TCGA-49-AAR4-01	-0.7981	Low
	TCGA-97-7547-01	-0.9838	Low		TCGA-50-6597-01	-0.8753	Low		TCGA-71-6725-01	-0.9566	Low		TCGA-49-4505-01	-0.7246	Low		TCGA-49-AARR-01	-0.8529	Low		TCGA-55-6980-01	-0.8995	Low		TCGA-78-7149-01	-0.7813	Low		TCGA-97-8174-01	-0.9115	Low		TCGA-MP-A4T6-01	-0.952	Low		TCGA-78-7540-01	-0.8284	Low		TCGA-95-7948-01	-0.9753	Low		TCGA-86-8358-01	-0.7992	Low
	TCGA-67-4679-01	-0.9863	Low		TCGA-05-5423-01	-0.8754	Low		TCGA-44-2665-01	-0.9589	Low		TCGA-69-7763-01	-0.7276	Low		TCGA-55-6972-01	-0.8535	Low		TCGA-55-7815-01	-0.9052	Low		TCGA-55-8206-01	-0.7815	Low		TCGA-97-A4M2-01	-0.9158	Low		TCGA-62-A46P-01	-0.9532	Low		TCGA-97-A4M3-01	-0.8296	Low		TCGA-J2-8194-01	-0.9761	Low		TCGA-78-7146-01	-0.8003	Low
	TCGA-73-4677-01	-0.9879	Low		TCGA-73-4658-01	-0.8776	Low		TCGA-78-7540-01	-0.9601	Low		TCGA-55-8514-01	-0.7281	Low		TCGA-62-8395-01	-0.8542	Low		TCGA-55-A492-01	-0.9056	Low		TCGA-62-8397-01	-0.7857	Low		TCGA-55-7573-01	-0.9217	Low		TCGA-55-6980-01	-0.9597	Low		TCGA-NJ-A4YG-01	-0.8311	Low		TCGA-62-A46P-01	-0.9831	Low		TCGA-67-3771-01	-0.8008	Low
	TCGA-55-8513-01	-0.9882	Low		TCGA-55-7573-01	-0.881	Low		TCGA-55-8207-01	-0.9615	Low		TCGA-78-7537-01	-0.7317	Low		TCGA-91-A4BD-01	-0.8592	Low		TCGA-86-8668-01	-0.9071	Low		TCGA-97-7941-01	-0.7865	Low		TCGA-97-A4M1-01	-0.927	Low		TCGA-J2-8194-01	-0.9668	Low		TCGA-55-6980-01	-0.8347	Low		TCGA-67-3770-01	-0.9853	Low		TCGA-55-7726-01	-0.8014	Low
	TCGA-97-8174-01	-0.991	Low		TCGA-44-7671-01	-0.8841	Low		TCGA-91-6849-01	-0.9628	Low		TCGA-L9-A50W-01	-0.738	Low		TCGA-55-8097-01	-0.8612	Low		TCGA-78-7537-01	-0.9126	Low		TCGA-49-4486-01	-0.7868	Low		TCGA-55-A492-01	-0.9272	Low		TCGA-L4-A4E6-01	-0.9674	Low		TCGA-78-7539-01	-0.8366	Low		TCGA-99-AA5R-01	-0.9911	Low		TCGA-62-A46O-01	-0.8017	Low
	TCGA-55-6980-01	-0.9921	Low		TCGA-55-8207-01	-0.8843	Low		TCGA-55-A492-01	-0.9641	Low		TCGA-55-8206-01	-0.7397	Low		TCGA-55-A4DG-01	-0.8625	Low		TCGA-86-8281-01	-0.9126	Low		TCGA-J2-A4AG-01	-0.7882	Low		TCGA-05-4384-01	-0.9344	Low		TCGA-78-7149-01	-0.9701	Low		TCGA-L4-A4E6-01	-0.8449	Low		TCGA-97-A4M3-01	-0.9962	Low		TCGA-44-7660-01	-0.8032	Low
	TCGA-62-A46S-01	-0.9965	Low		TCGA-64-1680-01	-0.8864	Low		TCGA-62-8397-01	-0.9675	Low		TCGA-91-8496-01	-0.7398	Low		TCGA-55-6543-01	-0.8651	Low		TCGA-62-A46S-01	-0.9195	Low		TCGA-86-A4P8-01	-0.7927	Low		TCGA-44-7659-01	-0.9369	Low		TCGA-75-7025-01	-0.9713	Low		TCGA-99-AA5R-01	-0.8453	Low		TCGA-91-A4BD-01	-0.9963	Low		TCGA-49-AAQV-01	-0.8032	Low
	TCGA-97-A4M3-01	-0.9972	Low		TCGA-75-6203-01	-0.8875	Low		TCGA-67-3772-01	-0.968	Low		TCGA-55-8207-01	-0.7402	Low		TCGA-MP-A4TH-01	-0.8651	Low		TCGA-97-8172-01	-0.9197	Low		TCGA-55-8097-01	-0.7931	Low		TCGA-55-8097-01	-0.9386	Low		TCGA-78-7156-01	-0.9727	Low		TCGA-55-7573-01	-0.847	Low		TCGA-55-A490-01	-0.9973	Low		TCGA-75-5147-01	-0.8034	Low
	TCGA-55-8207-01	-0.9988	Low		TCGA-97-A4M1-01	-0.8921	Low		TCGA-69-7765-01	-0.9734	Low		TCGA-97-7938-01	-0.7429	Low		TCGA-75-7025-01	-0.8674	Low		TCGA-44-7659-01	-0.9205	Low		TCGA-97-8552-01	-0.7981	Low		TCGA-50-8457-01	-0.9388	Low		TCGA-55-7573-01	-0.9755	Low		TCGA-97-7941-01	-0.8553	Low		TCGA-55-8097-01	-0.9988	Low		TCGA-55-8092-01	-0.8052	Low
	TCGA-97-8552-01	-1.0005	Low		TCGA-78-7162-01	-0.9122	Low		TCGA-97-A4M1-01	-0.9827	Low		TCGA-67-3773-01	-0.7456	Low		TCGA-64-1680-01	-0.868	Low		TCGA-44-5645-01	-0.9213	Low		TCGA-MP-A4TH-01	-0.7991	Low		TCGA-55-8513-01	-0.9396	Low		TCGA-44-7659-01	-0.9764	Low		TCGA-35-3615-01	-0.8569	Low		TCGA-97-A4M2-01	-1.0013	Low		TCGA-44-2665-01	-0.8057	Low
	TCGA-55-8097-01	-1.0053	Low		TCGA-78-7167-01	-0.9157	Low		TCGA-44-2656-01	-0.983	Low		TCGA-97-8174-01	-0.7516	Low		TCGA-78-7537-01	-0.874	Low		TCGA-35-3615-01	-0.9228	Low		TCGA-86-8669-01	-0.8	Low		TCGA-97-7938-01	-0.9403	Low		TCGA-44-5645-01	-0.9767	Low		TCGA-55-7816-01	-0.8574	Low		TCGA-MP-A4TH-01	-1.0017	Low		TCGA-86-7711-01	-0.8058	Low
	TCGA-S2-AA1A-01	-1.007	Low		TCGA-49-4510-01	-0.9168	Low		TCGA-49-4512-01	-0.9844	Low		TCGA-97-8172-01	-0.7568	Low		TCGA-67-3773-01	-0.8767	Low		TCGA-97-A4M3-01	-0.9259	Low		TCGA-97-A4M3-01	-0.8003	Low		TCGA-67-3770-01	-0.9414	Low		TCGA-62-8395-01	-0.9771	Low		TCGA-55-8206-01	-0.8599	Low		TCGA-49-4505-01	-1.0045	Low		TCGA-05-4395-01	-0.8061	Low
	TCGA-MP-A5C7-01	-1.0095	Low		TCGA-73-7498-01	-0.9178	Low		TCGA-55-8512-01	-0.9862	Low		TCGA-44-5645-01	-0.7578	Low		TCGA-J2-8194-01	-0.8771	Low		TCGA-55-8207-01	-0.9324	Low		TCGA-97-A4M1-01	-0.8021	Low		TCGA-97-8172-01	-0.9417	Low		TCGA-MP-A4TH-01	-0.9812	Low		TCGA-55-8097-01	-0.8646	Low		TCGA-69-8253-01	-1.0096	Low		TCGA-50-6595-01	-0.8082	Low
	TCGA-62-A46P-01	-1.0101	Low		TCGA-67-3773-01	-0.919	Low		TCGA-05-5428-01	-0.9878	Low		TCGA-67-3770-01	-0.7606	Low		TCGA-86-8056-01	-0.8781	Low		TCGA-MP-A4TH-01	-0.9439	Low		TCGA-05-4384-01	-0.8022	Low		TCGA-55-8512-01	-0.953	Low		TCGA-55-8206-01	-0.9879	Low		TCGA-75-7030-01	-0.8662	Low		TCGA-44-6148-01	-1.0156	Low		TCGA-95-7562-01	-0.8082	Low
	TCGA-91-8497-01	-1.0107	Low		TCGA-86-8281-01	-0.92	Low		TCGA-67-3770-01	-0.9889	Low		TCGA-97-7941-01	-0.7621	Low		TCGA-35-3615-01	-0.8785	Low		TCGA-55-7816-01	-0.946	Low		TCGA-44-7659-01	-0.806	Low		TCGA-78-7167-01	-0.9532	Low		TCGA-91-6849-01	-0.9885	Low		TCGA-97-8174-01	-0.8692	Low		TCGA-97-8177-01	-1.0174	Low		TCGA-64-5781-01	-0.809	Low
	TCGA-97-A4M1-01	-1.0124	Low		TCGA-49-4490-01	-0.9234	Low		TCGA-55-7816-01	-0.9944	Low		TCGA-75-7025-01	-0.7638	Low		TCGA-50-6597-01	-0.8836	Low		TCGA-75-7025-01	-0.9473	Low		TCGA-78-7161-01	-0.8067	Low		TCGA-91-8497-01	-0.9532	Low		TCGA-78-7537-01	-0.9921	Low		TCGA-55-8513-01	-0.8733	Low		TCGA-75-7030-01	-1.0186	Low		TCGA-38-4628-01	-0.8095	Low
	TCGA-78-7540-01	-1.0134	Low		TCGA-69-8253-01	-0.9275	Low		TCGA-50-8459-01	-0.9977	Low		TCGA-55-7573-01	-0.7639	Low		TCGA-49-4501-01	-0.8838	Low		TCGA-97-8552-01	-0.9491	Low		TCGA-62-8395-01	-0.8069	Low		TCGA-44-6776-01	-0.9585	Low		TCGA-78-7539-01	-0.9955	Low		TCGA-69-8253-01	-0.8745	Low		TCGA-75-7025-01	-1.0193	Low		TCGA-49-4507-01	-0.8095	Low
	TCGA-44-2655-01	-1.0152	Low		TCGA-55-8087-01	-0.9301	Low		TCGA-64-1680-01	-1.0004	Low		TCGA-J2-8194-01	-0.7659	Low		TCGA-75-7030-01	-0.8853	Low		TCGA-73-7498-01	-0.9509	Low		TCGA-91-8497-01	-0.8108	Low		TCGA-78-7537-01	-0.9587	Low		TCGA-69-8253-01	-0.9992	Low		TCGA-97-A4M2-01	-0.8784	Low		TCGA-50-8460-01	-1.0224	Low		TCGA-75-6214-01	-0.8104	Low
	TCGA-49-AARR-01	-1.0154	Low		TCGA-35-3615-01	-0.9303	Low		TCGA-97-7552-01	-1.0116	Low		TCGA-55-6980-01	-0.7668	Low		TCGA-NJ-A4YI-01	-0.8864	Low		TCGA-97-7552-01	-0.9516	Low		TCGA-55-6980-01	-0.8147	Low		TCGA-55-A57B-01	-0.9589	Low		TCGA-50-5935-01	-1.001	Low		TCGA-50-5942-01	-0.8798	Low		TCGA-86-A4P8-01	-1.0253	Low		TCGA-50-6590-01	-0.8108	Low
	TCGA-78-7149-01	-1.0162	Low		TCGA-44-2655-01	-0.9308	Low		TCGA-97-8552-01	-1.0143	Low		TCGA-49-4501-01	-0.769	Low		TCGA-67-3770-01	-0.8894	Low		TCGA-73-4677-01	-0.9586	Low		TCGA-NJ-A4YI-01	-0.8193	Low		TCGA-J2-8194-01	-0.9596	Low		TCGA-49-AARR-01	-1.0022	Low		TCGA-97-8172-01	-0.8867	Low		TCGA-86-8674-01	-1.0264	Low		TCGA-05-5429-01	-0.8114	Low
	TCGA-MP-A4TH-01	-1.0224	Low		TCGA-67-6217-01	-0.9311	Low		TCGA-38-4627-01	-1.0221	Low		TCGA-50-8457-01	-0.7709	Low		TCGA-J2-A4AG-01	-0.8908	Low		TCGA-L4-A4E6-01	-0.9586	Low		TCGA-S2-AA1A-01	-0.8232	Low		TCGA-75-7025-01	-0.9608	Low		TCGA-86-8281-01	-1.0032	Low		TCGA-S2-AA1A-01	-0.8891	Low		TCGA-38-A44F-01	-1.0265	Low		TCGA-50-5946-01	-0.8116	Low
	TCGA-44-6776-01	-1.0245	Low		TCGA-05-4403-01	-0.9314	Low		TCGA-05-5423-01	-1.0296	Low		TCGA-55-8513-01	-0.7714	Low		TCGA-05-4384-01	-0.8943	Low		TCGA-50-5935-01	-0.9589	Low		TCGA-67-6217-01	-0.8247	Low		TCGA-55-7284-01	-0.9631	Low		TCGA-49-4486-01	-1.0071	Low		TCGA-MP-A4T6-01	-0.8893	Low		TCGA-55-6980-01	-1.0279	Low		TCGA-MN-A4N4-01	-0.8121	Low
	TCGA-55-7284-01	-1.0247	Low		TCGA-75-5146-01	-0.9315	Low		TCGA-44-8120-01	-1.0357	Low		TCGA-97-8552-01	-0.7758	Low		TCGA-91-8496-01	-0.8984	Low		TCGA-75-7030-01	-0.964	Low		TCGA-50-8457-01	-0.8271	Low		TCGA-55-8206-01	-0.9647	Low		TCGA-97-8552-01	-1.0087	Low		TCGA-NJ-A4YI-01	-0.8928	Low		TCGA-S2-AA1A-01	-1.0354	Low		TCGA-55-5899-01	-0.8122	Low
	TCGA-05-4384-01	-1.0261	Low		TCGA-50-5932-01	-0.936	Low		TCGA-55-6980-01	-1.0381	Low		TCGA-55-8097-01	-0.7761	Low		TCGA-44-6776-01	-0.9001	Low		TCGA-55-6543-01	-0.9725	Low		TCGA-49-AARR-01	-0.83	Low		TCGA-67-4679-01	-0.9659	Low		TCGA-NJ-A7XG-01	-1.0146	Low		TCGA-05-4384-01	-0.8937	Low		TCGA-64-1680-01	-1.0373	Low		TCGA-69-7761-01	-0.8122	Low
	TCGA-50-8457-01	-1.0331	Low		TCGA-38-4627-01	-0.9382	Low		TCGA-67-6217-01	-1.0419	Low		TCGA-L4-A4E6-01	-0.778	Low		TCGA-NJ-A55A-01	-0.9031	Low		TCGA-49-AARR-01	-0.9798	Low		TCGA-69-7763-01	-0.8307	Low		TCGA-55-8087-01	-0.973	Low		TCGA-97-7547-01	-1.0179	Low		TCGA-44-6776-01	-0.8948	Low		TCGA-91-8496-01	-1.0401	Low		TCGA-MP-A4TA-01	-0.8122	Low
	TCGA-86-8281-01	-1.0352	Low		TCGA-75-6206-01	-0.9473	Low		TCGA-78-7163-01	-1.0422	Low		TCGA-91-8497-01	-0.7782	Low		TCGA-NJ-A7XG-01	-0.9045	Low		TCGA-69-8253-01	-0.9803	Low		TCGA-86-8281-01	-0.8312	Low		TCGA-99-AA5R-01	-0.9738	Low		TCGA-55-8207-01	-1.0212	Low		TCGA-86-8281-01	-0.898	Low		TCGA-05-5423-01	-1.0412	Low		TCGA-55-A491-01	-0.8125	Low
	TCGA-62-8395-01	-1.0408	Low		TCGA-NJ-A7XG-01	-0.9496	Low		TCGA-44-3398-01	-1.0459	Low		TCGA-97-A4M1-01	-0.781	Low		TCGA-73-7498-01	-0.9074	Low		TCGA-55-8512-01	-0.9844	Low		TCGA-78-7537-01	-0.8325	Low		TCGA-L4-A4E6-01	-0.9768	Low		TCGA-91-8497-01	-1.0222	Low		TCGA-J2-8194-01	-0.8983	Low		TCGA-95-A4VP-01	-1.0489	Low		TCGA-38-4631-01	-0.8128	Low
	TCGA-J2-8194-01	-1.0499	Low		TCGA-55-6543-01	-0.9506	Low		TCGA-50-5068-01	-1.0505	Low		TCGA-MP-A4TH-01	-0.7812	Low		TCGA-44-2655-01	-0.9078	Low		TCGA-NJ-A4YI-01	-0.9899	Low		TCGA-55-8087-01	-0.8337	Low		TCGA-73-7498-01	-0.9787	Low		TCGA-97-8172-01	-1.0225	Low		TCGA-49-4510-01	-0.9024	Low		TCGA-97-8552-01	-1.064	Low		TCGA-49-AAR3-01	-0.8128	Low
	TCGA-35-3615-01	-1.0535	Low		TCGA-50-5935-01	-0.9522	Low		TCGA-86-A4P8-01	-1.0552	Low		TCGA-97-7547-01	-0.7833	Low		TCGA-55-8512-01	-0.9124	Low		TCGA-55-8087-01	-0.9923	Low		TCGA-73-7498-01	-0.8338	Low		TCGA-55-A4DG-01	-0.9789	Low		TCGA-97-8174-01	-1.0229	Low		TCGA-67-6217-01	-0.9049	Low		TCGA-NJ-A4YF-01	-1.0654	Low		TCGA-49-6767-01	-0.8129	Low
	TCGA-75-7025-01	-1.0629	Low		TCGA-49-4505-01	-0.9525	Low		TCGA-05-4403-01	-1.0661	Low		TCGA-62-8397-01	-0.784	Low		TCGA-91-6849-01	-0.9145	Low		TCGA-78-7156-01	-0.9938	Low		TCGA-55-7573-01	-0.8365	Low		TCGA-MP-A5C7-01	-0.9789	Low		TCGA-MP-A5C7-01	-1.0243	Low		TCGA-86-A4P8-01	-0.9053	Low		TCGA-73-7498-01	-1.0657	Low		TCGA-55-1596-01	-0.8129	Low
	TCGA-44-7659-01	-1.0661	Low		TCGA-50-8457-01	-0.9534	Low		TCGA-75-7030-01	-1.0661	Low		TCGA-67-6217-01	-0.7847	Low		TCGA-97-A4M1-01	-0.9189	Low		TCGA-97-7938-01	-0.9967	Low		TCGA-91-6849-01	-0.8415	Low		TCGA-MP-A4TH-01	-0.9809	Low		TCGA-97-A4M2-01	-1.0353	Low		TCGA-50-8457-01	-0.9061	Low		TCGA-55-6986-01	-1.0694	Low		TCGA-78-7150-01	-0.813	Low
	TCGA-55-8087-01	-1.0751	Low		TCGA-55-8514-01	-0.9571	Low		TCGA-99-7458-01	-1.067	Low		TCGA-05-4384-01	-0.7849	Low		TCGA-55-8207-01	-0.92	Low		TCGA-49-4510-01	-0.9992	Low		TCGA-55-8207-01	-0.8435	Low		TCGA-55-8207-01	-0.9823	Low		TCGA-73-4677-01	-1.0358	Low		TCGA-55-8512-01	-0.9073	Low		TCGA-55-8619-01	-1.0713	Low		TCGA-55-6975-01	-0.8141	Low
	TCGA-73-7498-01	-1.0777	Low		TCGA-91-8497-01	-0.9607	Low		TCGA-55-8619-01	-1.0675	Low		TCGA-S2-AA1A-01	-0.7857	Low		TCGA-49-4486-01	-0.9267	Low		TCGA-44-6148-01	-1.0013	Low		TCGA-78-7539-01	-0.8444	Low		TCGA-49-AARR-01	-0.9834	Low		TCGA-67-6217-01	-1.0425	Low		TCGA-55-8207-01	-0.9078	Low		TCGA-75-6206-01	-1.0769	Low		TCGA-05-4382-01	-0.8142	Low
	TCGA-49-4486-01	-1.0807	Low		TCGA-78-7537-01	-0.9698	Low		TCGA-49-4490-01	-1.0748	Low		TCGA-55-6543-01	-0.7863	Low		TCGA-55-A492-01	-0.9267	Low		TCGA-05-4384-01	-1.0034	Low		TCGA-NJ-A7XG-01	-0.8452	Low		TCGA-67-6217-01	-0.985	Low		TCGA-97-A4M1-01	-1.0443	Low		TCGA-NJ-A7XG-01	-0.9087	Low		TCGA-86-8669-01	-1.0801	Low		TCGA-50-6591-01	-0.8142	Low
	TCGA-78-7537-01	-1.0814	Low		TCGA-78-7539-01	-0.9701	Low		TCGA-44-6146-01	-1.0756	Low		TCGA-91-6849-01	-0.7864	Low		TCGA-50-8457-01	-0.9296	Low		TCGA-55-7573-01	-1.005	Low		TCGA-78-7156-01	-0.8517	Low		TCGA-MP-A4T6-01	-0.9891	Low		TCGA-55-A492-01	-1.0484	Low		TCGA-55-8514-01	-0.9154	Low		TCGA-55-8513-01	-1.0955	Low		TCGA-50-6594-01	-0.8142	Low
	TCGA-55-8512-01	-1.0816	Low		TCGA-50-5942-01	-0.9709	Low		TCGA-75-7025-01	-1.0785	Low		TCGA-73-7498-01	-0.7866	Low		TCGA-78-7156-01	-0.9319	Low		TCGA-50-8457-01	-1.012	Low		TCGA-55-8512-01	-0.8519	Low		TCGA-97-7547-01	-0.9899	Low		TCGA-75-6206-01	-1.0613	Low		TCGA-55-A492-01	-0.92	Low		TCGA-49-4510-01	-1.0971	Low		TCGA-91-6847-01	-0.8142	Low
	TCGA-NJ-A7XG-01	-1.084	Low		TCGA-91-8496-01	-0.9803	Low		TCGA-49-4505-01	-1.0829	Low		TCGA-49-AARR-01	-0.7955	Low		TCGA-97-7547-01	-0.9414	Low		TCGA-86-7714-01	-1.013	Low		TCGA-97-7938-01	-0.8522	Low		TCGA-75-7030-01	-0.9924	Low		TCGA-55-A4DG-01	-1.0614	Low		TCGA-MP-A4TH-01	-0.9272	Low		TCGA-49-AARR-01	-1.1004	Low		TCGA-80-5611-01	-0.8143	Low
	TCGA-97-7941-01	-1.0898	Low		TCGA-49-4486-01	-0.9834	Low		TCGA-64-1676-01	-1.0857	Low		TCGA-75-7030-01	-0.7967	Low		TCGA-44-7659-01	-0.9419	Low		TCGA-86-A4P8-01	-1.0155	Low		TCGA-55-A492-01	-0.8526	Low		TCGA-50-5944-01	-1.0047	Low		TCGA-55-8514-01	-1.0634	Low		TCGA-91-8497-01	-0.9276	Low		TCGA-97-A4M6-01	-1.1054	Low		TCGA-95-7944-01	-0.8144	Low
	TCGA-91-6849-01	-1.0923	Low		TCGA-55-6980-01	-0.9848	Low		TCGA-78-7156-01	-1.094	Low		TCGA-75-6206-01	-0.7984	Low		TCGA-55-8087-01	-0.9534	Low		TCGA-97-A4M1-01	-1.0158	Low		TCGA-49-4510-01	-0.8545	Low		TCGA-91-6849-01	-1.0061	Low		TCGA-50-5942-01	-1.0703	Low		TCGA-78-7537-01	-0.9308	Low		TCGA-97-A4M0-01	-1.1164	Low		TCGA-44-6779-01	-0.8145	Low
	TCGA-86-A4P8-01	-1.093	Low		TCGA-44-6148-01	-0.9875	Low		TCGA-38-A44F-01	-1.0956	Low		TCGA-55-8087-01	-0.8087	Low		TCGA-97-7938-01	-0.9562	Low		TCGA-91-6849-01	-1.026	Low		TCGA-55-6543-01	-0.8694	Low		TCGA-62-8395-01	-1.0097	Low		TCGA-55-8512-01	-1.0703	Low		TCGA-62-8395-01	-0.9314	Low		TCGA-05-4403-01	-1.1266	Low		TCGA-44-7662-01	-0.8145	Low
	TCGA-50-5942-01	-1.0964	Low		TCGA-49-4501-01	-0.9913	Low		TCGA-55-8514-01	-1.117	Low		TCGA-69-8253-01	-0.8118	Low		TCGA-67-6217-01	-0.9639	Low		TCGA-55-8513-01	-1.0354	Low		TCGA-55-8514-01	-0.881	Low		TCGA-S2-AA1A-01	-1.0115	Low		TCGA-50-8457-01	-1.0786	Low		TCGA-73-7498-01	-0.9378	Low		TCGA-50-6597-01	-1.1405	Low		TCGA-55-6968-01	-0.8145	Low
	TCGA-49-4510-01	-1.1082	Low		TCGA-55-A492-01	-0.9982	Low		TCGA-44-2661-01	-1.1196	Low		TCGA-86-A4P8-01	-0.8145	Low		TCGA-50-5942-01	-0.9663	Low		TCGA-78-7163-01	-1.038	Low		TCGA-44-6776-01	-0.8815	Low		TCGA-44-6148-01	-1.016	Low		TCGA-55-8097-01	-1.0796	Low		TCGA-78-7156-01	-0.9436	Low		TCGA-55-7728-01	-1.1554	Low		TCGA-64-5775-01	-0.8145	Low
	TCGA-75-7030-01	-1.1141	Low		TCGA-73-4677-01	-1.0009	Low		TCGA-49-4501-01	-1.1288	Low		TCGA-78-7163-01	-0.8185	Low		TCGA-86-A4P8-01	-0.968	Low		TCGA-97-7547-01	-1.0383	Low		TCGA-44-6148-01	-0.8944	Low		TCGA-50-5942-01	-1.0198	Low		TCGA-49-4510-01	-1.0798	Low		TCGA-55-8087-01	-0.9529	Low		TCGA-62-8397-01	-1.1556	Low		TCGA-38-4630-01	-0.8146	Low
	TCGA-55-A492-01	-1.1188	Low		TCGA-97-7547-01	-1.0032	Low		TCGA-69-8253-01	-1.1462	Low		TCGA-49-4510-01	-0.8233	Low		TCGA-49-4510-01	-0.984	Low		TCGA-67-6217-01	-1.0389	Low		TCGA-97-7547-01	-0.8967	Low		TCGA-75-6206-01	-1.0198	Low		TCGA-73-7498-01	-1.0804	Low		TCGA-91-6849-01	-0.9762	Low		TCGA-75-5146-01	-1.1559	Low		TCGA-53-7624-01	-0.8147	Low
	TCGA-75-6206-01	-1.1407	Low		TCGA-67-3770-01	-1.0074	Low		TCGA-91-8496-01	-1.166	Low		TCGA-55-8512-01	-0.8247	Low		TCGA-75-6206-01	-0.9854	Low		TCGA-97-7546-01	-1.0404	Low		TCGA-78-7163-01	-0.8981	Low		TCGA-55-8514-01	-1.02	Low		TCGA-86-A4P8-01	-1.0903	Low		TCGA-44-6148-01	-0.9772	Low		TCGA-91-6849-01	-1.1679	Low		TCGA-05-4397-01	-0.8148	Low
	TCGA-78-7156-01	-1.1551	Low		TCGA-44-6776-01	-1.0086	Low		TCGA-67-3773-01	-1.1971	Low		TCGA-78-7167-01	-0.8307	Low		TCGA-78-7167-01	-1.0057	Low		TCGA-50-5942-01	-1.0521	Low		TCGA-50-5942-01	-0.9028	Low		TCGA-69-7764-01	-1.0226	Low		TCGA-55-8087-01	-1.1027	Low		TCGA-97-7547-01	-0.9877	Low		TCGA-55-A492-01	-1.1782	Low		TCGA-49-AAR9-01	-0.8149	Low
	TCGA-44-6148-01	-1.1727	Low		TCGA-67-3772-01	-1.0217	Low		TCGA-73-4677-01	-1.2015	Low		TCGA-44-6148-01	-0.8328	Low		TCGA-44-6148-01	-1.0446	Low		TCGA-75-6206-01	-1.0568	Low		TCGA-75-6206-01	-0.9288	Low		TCGA-44-6146-01	-1.0428	Low		TCGA-44-6148-01	-1.1363	Low		TCGA-75-6206-01	-0.9978	Low		TCGA-55-8087-01	-1.1923	Low		TCGA-78-7155-01	-0.8149	Low
	TCGA-78-7167-01	-1.1768	Low		TCGA-78-7163-01	-1.039	Low		TCGA-78-7149-01	-1.256	Low		TCGA-50-5942-01	-0.8329	Low		TCGA-78-7163-01	-1.0576	Low		TCGA-78-7167-01	-1.0648	Low		TCGA-78-7167-01	-0.9311	Low		TCGA-86-A4P8-01	-1.0666	Low		TCGA-78-7167-01	-1.1385	Low		TCGA-78-7167-01	-1.017	Low		TCGA-44-6146-01	-1.2208	Low		TCGA-L9-A5IP-01	-0.8149	Low
