# Supplementary material for: MYBL2-Driven Transcriptional Programs Link Replication Stress and Error-prone DNA Repair With Genomic Instability in Lung Adenocarcinoma
Source: Front Oncol. 2021 Jan 8;10:585551. doi: 10.3389/fonc.2020.585551 (PMC7821388; doi:10.3389/fonc.2020.585551)
Supplement: Supplementary file 11 [file DataSheet_5.xlsx]

## Sheet: TCGA LUAD Firehose Legacy
Study ID	Sample ID	Patient ID	MYBL2 Cohort	Diagnosis Age	Neoplasm Disease Stage American Joint Committee on Cancer Code	Neoplasm American Joint Committee on Cancer Clinical Distant Metastasis M Stage	American Joint Committee on Cancer Metastasis Stage Code	American Joint Committee on Cancer Lymph Node Stage Code	American Joint Committee on Cancer Lymph Node Stage Code_1	Neoplasm Disease Lymph Node Stage American Joint Committee on Cancer Code	Neoplasm Disease Stage American Joint Committee on Cancer Code_1	American Joint Committee on Cancer Publication Version Type	American Joint Committee on Cancer Tumor Stage Code	ALK Analysis Type	ALK Translocation Status	ALK Translocation Variant	Cancer Type	Cancer Type Detailed	Carbon monoxide diffusion dlco	Days to Sample Collection.	Last Alive Less Initial Pathologic Diagnosis Date Calculated Day Value	days_to_patient_progression_free	Days to Sample Procurement	days_to_tumor_progression	Disease Free (Months)	Disease Free Status	Disease code	Performance Status	Ethnicity Category	Lymphomatous Extranodal Site Involvement Indicator	Fev1 fvc ratio postbroncholiator	Fev1 fvc ratio prebroncholiator	Fev1 percent ref postbroncholiator	Fev1 percent ref prebroncholiator	Form completion date	Fraction Genome Altered	Neoplasm Histologic Type Name	Prior immunologic disease type	Prior immunologic disease other	Neoadjuvant Therapy Type Administered Prior To Resection Text	Prior Cancer Diagnosis Occurence	Prior infectious disease	HIV Status	ICD-10 Classification	International Classification of Diseases for Oncology, Third Edition ICD-O-3 Histology Code	International Classification of Diseases for Oncology, Third Edition ICD-O-3 Site Code	Informed consent verified	Year Cancer Initial Diagnosis	Is FFPE
luad_tcga	TCGA-05-4390-01	TCGA-05-4390	High	58	NA	NA	M0	NA	NA	N0	Stage IB	5th	T2	NA	NA	NA	Non-Small Cell Lung Cancer	Lung Adenocarcinoma	NA	NA	0	NA	NA	NA	12.98	Recurred/Progressed	NA	NA	NA	NA	NA	NA	NA	NA	2010-07-22	0.3056	Lung Adenocarcinoma	NA	NA	No	No	NA	NA	C34.1	8255/3	C34.1	YES	2005	NO
luad_tcga	TCGA-05-4397-01	TCGA-05-4397	High	65	NA	NA	M0	NA	NA	N1	Stage IIB	5th	T2	NA	NA	NA	Non-Small Cell Lung Cancer	Lung Adenocarcinoma	NA	NA	0	NA	NA	NA	NA	NA	NA	NA	NA	NA	NA	NA	NA	NA	2010-07-22	0.2784	Lung Adenocarcinoma	NA	NA	No	No	NA	NA	C34.2	8255/3	C34.2	YES	2006	NO
luad_tcga	TCGA-05-4420-01	TCGA-05-4420	High	41	NA	NA	M0	NA	NA	N0	Stage IB	6th	T2	NA	NA	NA	Non-Small Cell Lung Cancer	Lung Adenocarcinoma	NA	NA	0	NA	NA	NA	29.96	DiseaseFree	NA	NA	NA	NA	NA	NA	NA	NA	2010-07-22	0.4499	Lung Adenocarcinoma	NA	NA	No	No	NA	NA	C34.3	8255/3	C34.3	YES	2008	NO
luad_tcga	TCGA-05-5425-01	TCGA-05-5425	High	68	NA	NA	M0	NA	NA	N1	Stage IIB	7th	T2b	NA	NA	NA	Non-Small Cell Lung Cancer	Lung Adenocarcinoma	NA	NA	0	NA	NA	NA	15.97	Recurred/Progressed	NA	NA	NA	NA	NA	NA	NA	NA	2011-03-22	0.2551	Lung Adenocarcinoma	NA	NA	No	No	NA	NA	C34.9	8255/3	C34.9	YES	2009	NO
luad_tcga	TCGA-35-4122-01	TCGA-35-4122	High	69	NA	NA	M0	NA	NA	N0	Stage IA	7th	T1	NA	NO	NA	Non-Small Cell Lung Cancer	Lung Adenocarcinoma	NA	NA	0	NA	NA	NA	7.39	DiseaseFree	NA	1	NOT HISPANIC OR LATINO	NA	NA	NA	NA	NA	2010-12-20	0.0597	Lung Adenocarcinoma	NA	NA	No	No	NA	NA	C34.1	8140/3	C34.1	YES	2010	NO
luad_tcga	TCGA-38-4625-01	TCGA-38-4625	High	66	NA	NA	M0	NA	NA	N0	Stage IB	5th	T2a	NA	NO	NA	Non-Small Cell Lung Cancer	Lung Adenocarcinoma	68	NA	0	NA	NA	NA	97.67	DiseaseFree	NA	NA	NOT HISPANIC OR LATINO	NA	66	68	66	64	2010-12-07	0.5261	Lung Adenocarcinoma	NA	NA	No	No	NA	NA	C34.1	8140/3	C34.1	YES	2002	NO
luad_tcga	TCGA-38-4630-01	TCGA-38-4630	High	75	NA	NA	M0	NA	NA	N0	Stage IB	6th	T2	NA	NO	NA	Non-Small Cell Lung Cancer	Lung Adenocarcinoma	NA	NA	0	NA	NA	NA	27.46	Recurred/Progressed	NA	NA	NOT HISPANIC OR LATINO	NA	NA	NA	NA	NA	2010-12-14	0.3811	Lung Adenocarcinoma	NA	NA	No	Yes	NA	NA	C34.1	8260/3	C34.1	YES	2000	NO
luad_tcga	TCGA-38-4631-01	TCGA-38-4631	High	72	NA	NA	M0	NA	NA	N0	Stage IB	NA	T2	NA	NO	NA	Non-Small Cell Lung Cancer	Lung Adenocarcinoma	NA	NA	0	NA	NA	NA	NA	NA	NA	NA	NOT HISPANIC OR LATINO	NA	NA	NA	NA	NA	2010-12-14	0.4032	Lung Adenocarcinoma	NA	NA	No	Yes	NA	NA	C34.1	8140/3	C34.1	YES	1997	NO
luad_tcga	TCGA-38-4632-01	TCGA-38-4632	High	42	NA	NA	M1	NA	NA	N1	Stage IV	5th	T2	NA	NO	NA	Non-Small Cell Lung Cancer	Lung Adenocarcinoma	NA	NA	0	NA	NA	NA	30.39	Recurred/Progressed	NA	NA	NOT HISPANIC OR LATINO	NA	NA	NA	NA	NA	2010-12-13	0.4325	Lung Adenocarcinoma	NA	NA	No	No	NA	NA	C34.1	8140/3	C34.1	YES	1998	NO
luad_tcga	TCGA-44-2662-01	TCGA-44-2662	High	65	NA	NA	M0	NA	NA	N0	Stage IB	6th	T2	NA	NA	NA	Non-Small Cell Lung Cancer	Lung Adenocarcinoma	78	NA	0	NA	NA	NA	8.05	Recurred/Progressed	FPPP	NA	NOT HISPANIC OR LATINO	NA	94	88	73	67	2010-10-12	0.1758	Lung Adenocarcinoma	NA	NA	NA	Yes	NA	NA	C34.1	8140/3	C34.1	YES	2009	NO
luad_tcga	TCGA-44-2668-01	TCGA-44-2668	High	51	NA	NA	M0	NA	NA	N0	Stage IB	6th	T2	NA	NA	NA	Non-Small Cell Lung Cancer	Lung Adenocarcinoma	53	NA	0	NA	NA	NA	14.22	Recurred/Progressed	FPPP	0	NOT HISPANIC OR LATINO	NA	NA	104	NA	82	2010-10-22	0.2676	Lung Adenocarcinoma	NA	NA	No	No	NA	NA	C34.1	8140/3	C34.1	YES	2009	NO
luad_tcga	TCGA-44-5643-01	TCGA-44-5643	High	53	NA	NA	M0	NA	NA	N2	Stage IIIA	7th	T2b	NA	NA	NA	Non-Small Cell Lung Cancer	Lung Adenocarcinoma	75	NA	0	NA	NA	NA	33.28	DiseaseFree	NA	NA	NOT HISPANIC OR LATINO	NA	NA	92	NA	66	2011-04-13	0.5689	Lung Adenocarcinoma	NA	NA	No	No	NA	NA	C34.3	8140/3	C34.3	YES	2010	NO
luad_tcga	TCGA-44-5644-01	TCGA-44-5644	High	51	NA	NA	NA	NA	NA	N0	Stage IB	7th	T2a	NA	NA	NA	Non-Small Cell Lung Cancer	Lung Adenocarcinoma	61	NA	0	NA	NA	NA	28.35	DiseaseFree	NA	NA	NOT HISPANIC OR LATINO	NA	NA	103	NA	59	2011-10-12	0.6632	Lung Adenocarcinoma	NA	NA	No	No	NA	NA	C34.3	8140/3	C34.3	YES	2010	NO
luad_tcga	TCGA-44-7660-01	TCGA-44-7660	High	72	NA	NA	MX	NA	NA	N0	Stage IB	7th	T2	NA	NA	NA	Non-Small Cell Lung Cancer	Lung Adenocarcinoma	80	NA	0	NA	NA	NA	8.31	Recurred/Progressed	NA	1	NOT HISPANIC OR LATINO	NA	95	92	94	83	2011-12-22	0.6653	Lung Adenocarcinoma	NA	NA	No	No	NA	NA	C34.1	8140/3	C34.1	YES	2011	NO
luad_tcga	TCGA-44-7662-01	TCGA-44-7662	High	61	NA	NA	MX	NA	NA	N0	Stage IB	7th	T2a	NA	NA	NA	Non-Small Cell Lung Cancer	Lung Adenocarcinoma	57	NA	0	NA	NA	NA	7.16	DiseaseFree	NA	NA	NOT HISPANIC OR LATINO	NA	66	68	68	60	2011-12-21	0.2739	Lung Adenocarcinoma	NA	NA	No	No	NA	NA	C34.1	8140/3	C34.1	YES	2011	NO
luad_tcga	TCGA-44-7667-01	TCGA-44-7667	High	49	NA	NA	MX	NA	NA	N0	Stage IIB	6th	T3	NA	NA	NA	Non-Small Cell Lung Cancer	Lung Adenocarcinoma	50	NA	0	NA	NA	NA	36.04	DiseaseFree	NA	NA	NOT HISPANIC OR LATINO	NA	NA	104	NA	74	2011-12-21	0.3866	Lung Adenocarcinoma	NA	NA	No	No	NA	NA	C34.3	8140/3	C34.3	YES	2009	NO
luad_tcga	TCGA-44-7669-01	TCGA-44-7669	High	59	NA	NA	MX	NA	NA	N1	Stage IIA	7th	T1b	NA	NA	NA	Non-Small Cell Lung Cancer	Lung Adenocarcinoma	52	NA	0	NA	NA	NA	17.25	Recurred/Progressed	NA	NA	NOT HISPANIC OR LATINO	NA	84	80	80	73	2011-12-21	0.4144	Lung Adenocarcinoma	NA	NA	No	No	NA	NA	C34.1	8140/3	C34.1	YES	2010	NO
luad_tcga	TCGA-44-7670-01	TCGA-44-7670	High	47	NA	NA	M0	NA	NA	N1	Stage IIA	7th	T1b	NA	NA	NA	Non-Small Cell Lung Cancer	Lung Adenocarcinoma	50	NA	0	NA	NA	NA	28.98	DiseaseFree	NA	NA	HISPANIC OR LATINO	NA	90	86	82	80	2012-01-18	0.6345	Lung Adenocarcinoma	NA	NA	No	Yes	NA	NA	C34.1	8140/3	C34.1	YES	2010	NO
luad_tcga	TCGA-49-4487-01	TCGA-49-4487	High	72	NA	NA	M0	NA	NA	N0	Stage IA	3rd	T1	NA	NA	NA	Non-Small Cell Lung Cancer	Lung Adenocarcinoma	NA	NA	0	NA	NA	NA	22.9	Recurred/Progressed	NA	NA	NOT HISPANIC OR LATINO	NA	NA	NA	NA	NA	2011-08-09	0.1177	Lung Adenocarcinoma	NA	NA	No	No	NA	NA	C34.1	8140/3	C34.1	YES	1992	NO
luad_tcga	TCGA-49-4488-01	TCGA-49-4488	High	74	NA	NA	MX	NA	NA	N0	Stage IA	3rd	T1	NA	NA	NA	Non-Small Cell Lung Cancer	Lung Adenocarcinoma	NA	NA	0	NA	NA	NA	20.83	Recurred/Progressed	NA	NA	NOT HISPANIC OR LATINO	NA	NA	NA	NA	NA	2011-08-09	0.4138	Lung Adenocarcinoma	NA	NA	No	No	NA	NA	C34.3	8140/3	C34.3	YES	1992	NO
luad_tcga	TCGA-49-4494-01	TCGA-49-4494	High	77	NA	NA	M0	NA	NA	N2	Stage IIIA	4th	T3	NA	NA	NA	Non-Small Cell Lung Cancer	Lung Adenocarcinoma	NA	NA	0	NA	NA	NA	NA	NA	NA	1	NOT HISPANIC OR LATINO	NA	NA	NA	NA	NA	2011-02-03	0.1473	Lung Adenocarcinoma	NA	NA	No	No	NA	NA	C34.1	8140/3	C34.1	YES	1995	NO
luad_tcga	TCGA-49-4507-01	TCGA-49-4507	High	73	NA	NA	M0	NA	NA	N1	Stage IIIA	NA	T3	NA	NA	NA	Non-Small Cell Lung Cancer	Lung Adenocarcinoma	NA	NA	0	NA	NA	NA	5.19	Recurred/Progressed	NA	1	NOT HISPANIC OR LATINO	NA	NA	NA	NA	NA	2011-02-02	0.2054	Lung Adenocarcinoma	NA	NA	No	No	NA	NA	C34.0	8140/3	C34.0	YES	1997	NO
luad_tcga	TCGA-49-4514-01	TCGA-49-4514	High	79	NA	NA	M0	NA	NA	N0	Stage IA	6th	T1	NA	NA	NA	Non-Small Cell Lung Cancer	Lung Adenocarcinoma	NA	NA	0	NA	NA	NA	55.85	DiseaseFree	NA	NA	NA	NA	NA	NA	NA	NA	2011-08-09	0.2725	Lung Adenocarcinoma	NA	NA	No	No	NA	NA	C34.1	8260/3	C34.1	YES	2007	NO
luad_tcga	TCGA-49-6743-01	TCGA-49-6743	High	81	NA	NA	MX	NA	NA	N2	Stage IIIA	7th	T1	NA	NA	NA	Non-Small Cell Lung Cancer	Lung Adenocarcinoma	NA	NA	0	NA	NA	NA	53.25	DiseaseFree	NA	NA	NA	NA	NA	NA	NA	NA	2011-08-10	0.1102	Lung Adenocarcinoma	NA	NA	No	No	NA	NA	C34.1	8310/3	C34.1	YES	2010	NO
luad_tcga	TCGA-49-AAR0-01	TCGA-49-AAR0	High	57	NA	NA	MX	NA	NA	N0	Stage IA	5th	T1	NA	NA	NA	Non-Small Cell Lung Cancer	Lung Adenocarcinoma	107	4298	0	NA	NA	NA	156.54	DiseaseFree	NA	1	NOT HISPANIC OR LATINO	NA	80	58.6	62.5	85.4	2014-06-18	0.1428	Lung Adenocarcinoma	NA	NA	No	Yes, History of Prior Malignancy	NA	NA	C34.1	8140/3	C34.1	YES	2002	NO
luad_tcga	TCGA-49-AAR2-01	TCGA-49-AAR2	High	64	NA	NA	MX	NA	NA	N0	Stage IB	6th	T2	NA	NA	NA	Non-Small Cell Lung Cancer	Lung Adenocarcinoma	105.8	1778	0	NA	NA	NA	73.06	DiseaseFree	NA	1	NOT HISPANIC OR LATINO	NA	78.2	78.6	79.5	80	2014-06-18	0.2466	Lung Adenocarcinoma	NA	NA	No	No	NA	NA	C34.3	8550/3	C34.3	YES	2009	NO
luad_tcga	TCGA-49-AAR3-01	TCGA-49-AAR3	High	69	NA	NA	MX	NA	NA	N1	Stage IIB	6th	T2	NA	NA	NA	Non-Small Cell Lung Cancer	Lung Adenocarcinoma	NA	1927	0	NA	NA	NA	62.19	Recurred/Progressed	NA	1	NOT HISPANIC OR LATINO	NA	NA	NA	NA	NA	2014-06-18	0.0086	Lung Adenocarcinoma	NA	NA	No	No	NA	NA	C34.1	8140/3	C34.1	YES	2008	NO
luad_tcga	TCGA-49-AAR9-01	TCGA-49-AAR9	High	61	NA	NA	MX	NA	NA	N0	Stage IIB	5th	T3	NA	NA	NA	Non-Small Cell Lung Cancer	Lung Adenocarcinoma	NA	5308	0	NA	NA	NA	NA	NA	NA	1	NOT HISPANIC OR LATINO	NA	NA	NA	NA	NA	2014-06-18	0.4853	Lung Adenocarcinoma	NA	NA	No	No	NA	NA	C34.1	8140/3	C34.9	YES	1999	NO
luad_tcga	TCGA-49-AARE-01	TCGA-49-AARE	High	51	NA	NA	MX	NA	NA	N0	Stage IA	5th	T1	NA	NA	NA	Non-Small Cell Lung Cancer	Lung Adenocarcinoma	107.2	5455	0	NA	NA	NA	12.75	Recurred/Progressed	NA	1	NOT HISPANIC OR LATINO	NA	55.2	81	41.7	61.2	2014-06-19	0.2988	Lung Adenocarcinoma	NA	NA	No	No	NA	NA	C34.1	8140/3	C34.1	YES	1999	NO
luad_tcga	TCGA-49-AARQ-01	TCGA-49-AARQ	High	41	NA	NA	MX	NA	NA	N0	Stage I	4th	T2	NA	NA	NA	Non-Small Cell Lung Cancer	Lung Adenocarcinoma	99.9	6271	0	NA	NA	NA	221.16	DiseaseFree	NA	1	NOT HISPANIC OR LATINO	NA	56.8	83.2	56.1	82.2	2014-06-19	0.3585	Lung Adenocarcinoma	NA	NA	No	No	NA	NA	C34.1	8140/3	C34.1	YES	1996	NO
luad_tcga	TCGA-50-5044-01	TCGA-50-5044	High	72	NA	NA	M0	NA	NA	N1	Stage IIIB	5th	T4	NA	NA	NA	Non-Small Cell Lung Cancer	Lung Adenocarcinoma	NA	NA	0	NA	NA	NA	15.87	Recurred/Progressed	NA	NA	NOT HISPANIC OR LATINO	NA	NA	NA	NA	NA	2011-08-25	0.0003	Lung Adenocarcinoma	NA	NA	No	No	NA	NA	C34.3	8140/3	C34.3	YES	2002	NO
luad_tcga	TCGA-50-5072-01	TCGA-50-5072	High	74	NA	NA	M0	NA	NA	N2	Stage IIIA	6th	T2	NA	YES	NA	Non-Small Cell Lung Cancer	Lung Adenocarcinoma	NA	NA	0	NA	NA	NA	7	Recurred/Progressed	NA	NA	NOT HISPANIC OR LATINO	NA	NA	NA	NA	NA	2011-08-26	0.1721	Lung Adenocarcinoma	NA	NA	Yes	No	NA	NA	C34.1	8140/3	C34.1	YES	2009	NO
luad_tcga	TCGA-50-5931-01	TCGA-50-5931	High	75	NA	NA	M0	NA	NA	N0	Stage IB	5th	T2	NA	NA	NA	Non-Small Cell Lung Cancer	Lung Adenocarcinoma	NA	NA	0	NA	NA	NA	13.96	Recurred/Progressed	NA	NA	NOT HISPANIC OR LATINO	NA	NA	NA	NA	NA	2011-07-02	0.4539	Lung Adenocarcinoma	NA	NA	No	No	NA	NA	C34.1	8140/3	C34.1	YES	2001	NO
luad_tcga	TCGA-50-5946-01	TCGA-50-5946	High	62	NA	NA	MX	NA	NA	N0	Stage IA	NA	T1	NA	NA	NA	Non-Small Cell Lung Cancer	Lung Adenocarcinoma	NA	NA	0	NA	NA	NA	26.64	Recurred/Progressed	NA	NA	NA	NA	NA	NA	NA	NA	2011-07-02	0.5612	Lung Adenocarcinoma	NA	NA	No	No	NA	NA	C34.1	8255/3	C34.1	YES	2010	NO
luad_tcga	TCGA-50-5946-02	TCGA-50-5946	High	62	NA	NA	MX	NA	NA	N0	Stage IA	NA	T1	NA	NA	NA	Non-Small Cell Lung Cancer	Lung Adenocarcinoma	NA	NA	0	NA	NA	NA	26.64	Recurred/Progressed	NA	NA	NA	NA	NA	NA	NA	NA	2011-07-02	0.661	Lung Adenocarcinoma	NA	NA	No	No	NA	NA	C34.1	8255/3	C34.1	YES	2010	NA
luad_tcga	TCGA-50-6590-01	TCGA-50-6590	High	72	NA	NA	M0	NA	NA	N0	Stage IB	6th	T2	NA	NA	NA	Non-Small Cell Lung Cancer	Lung Adenocarcinoma	NA	NA	0	NA	NA	NA	NA	NA	NA	NA	NOT HISPANIC OR LATINO	NA	NA	NA	NA	NA	2011-08-25	0.1035	Lung Adenocarcinoma	NA	NA	No	No	NA	NA	C34.1	8140/3	C34.1	YES	2005	NO
luad_tcga	TCGA-50-6591-01	TCGA-50-6591	High	63	NA	NA	M1	NA	NA	N0	Stage IV	6th	T2	NA	NA	NA	Non-Small Cell Lung Cancer	Lung Adenocarcinoma	NA	NA	0	NA	NA	NA	NA	NA	NA	NA	NOT HISPANIC OR LATINO	NA	NA	NA	NA	NA	2011-08-25	0.5794	Lung Adenocarcinoma	NA	NA	No	No	NA	NA	C34.3	8140/3	C34.3	YES	2007	NO
luad_tcga	TCGA-50-6594-01	TCGA-50-6594	High	79	NA	NA	M0	NA	NA	N2	Stage IIIA	6th	T3	NA	YES	NA	Non-Small Cell Lung Cancer	Lung Adenocarcinoma	NA	NA	0	NA	NA	NA	9.36	Recurred/Progressed	NA	NA	NOT HISPANIC OR LATINO	NA	NA	NA	NA	NA	2011-08-25	0.4787	Lung Adenocarcinoma	NA	NA	No	No	NA	NA	C34.1	8140/3	C34.1	YES	2009	NO
luad_tcga	TCGA-53-7624-01	TCGA-53-7624	High	40	NA	NA	M1	NA	NA	N0	Stage IV	6th	T2	NA	NO	NA	Non-Small Cell Lung Cancer	Lung Adenocarcinoma	NA	NA	0	NA	NA	NA	13.14	Recurred/Progressed	NA	0	HISPANIC OR LATINO	NA	NA	NA	NA	NA	2011-12-13	0.6673	Lung Adenocarcinoma	NA	NA	No	No	NA	NA	C34.1	8140/3	C34.1	YES	2008	NO
luad_tcga	TCGA-55-1594-01	TCGA-55-1594	High	68	NA	NA	M0	NA	NA	N2	Stage IIIA	NA	T2	NA	NA	NA	Non-Small Cell Lung Cancer	Lung Adenocarcinoma	NA	NA	0	NA	NA	NA	38.7	DiseaseFree	NA	NA	NOT HISPANIC OR LATINO	NA	NA	NA	NA	NA	2010-09-14	0.6566	Lung Adenocarcinoma	NA	NA	No	No	NA	NA	C34.3	8140/3	C34.3	YES	2005	NO
luad_tcga	TCGA-55-1596-01	TCGA-55-1596	High	55	NA	NA	M0	NA	NA	N1	Stage IIB	6th	T2	NA	NA	NA	Non-Small Cell Lung Cancer	Lung Adenocarcinoma	NA	NA	0	NA	NA	NA	67.84	DiseaseFree	NA	NA	NOT HISPANIC OR LATINO	NA	NA	NA	NA	NA	2010-09-13	0.7496	Lung Adenocarcinoma	NA	NA	No	No	NA	NA	C34.1	8140/3	C34.1	YES	2004	NO
luad_tcga	TCGA-55-5899-01	TCGA-55-5899	High	58	NA	NA	M0	NA	NA	N1	NA	7th	T1a	NA	NA	NA	Non-Small Cell Lung Cancer	Lung Adenocarcinoma	NA	NA	0	NA	NA	NA	30.55	DiseaseFree	NA	NA	NOT HISPANIC OR LATINO	NA	NA	NA	NA	NA	2010-09-20	0.6014	Lung Adenocarcinoma	NA	NA	No	No	NA	NA	C34.1	8140/3	C34.1	YES	2010	NO
luad_tcga	TCGA-55-6968-01	TCGA-55-6968	High	61	NA	NA	M1	NA	NA	N0	Stage IV	6th	T1	NA	NA	NA	Non-Small Cell Lung Cancer	Lung Adenocarcinoma	NA	NA	0	NA	NA	NA	NA	NA	NA	NA	NOT HISPANIC OR LATINO	NA	NA	NA	NA	NA	2011-07-28	0.3815	Lung Adenocarcinoma	NA	NA	No	No	NA	NA	C34.3	8140/3	C34.3	YES	2004	NO
luad_tcga	TCGA-55-6969-01	TCGA-55-6969	High	52	NA	NA	M0	NA	NA	N0	Stage IB	6th	T2	NA	NO	NA	Non-Small Cell Lung Cancer	Lung Adenocarcinoma	NA	NA	0	NA	NA	NA	40.7	DiseaseFree	NA	NA	NA	NA	NA	NA	NA	NA	2011-07-25	0.0772	Lung Adenocarcinoma	NA	NA	No	No	NA	NA	C34.1	8140/3	C34.1	YES	2004	NO
luad_tcga	TCGA-55-6975-01	TCGA-55-6975	High	61	NA	NA	M0	NA	NA	N1	Stage IIB	6th	T2	NA	NO	NA	Non-Small Cell Lung Cancer	Lung Adenocarcinoma	NA	NA	0	NA	NA	NA	NA	NA	NA	NA	NOT HISPANIC OR LATINO	NA	NA	NA	NA	NA	2011-07-27	0.196	Lung Adenocarcinoma	NA	NA	No	No	NA	NA	C34.3	8255/3	C34.3	YES	2004	NO
luad_tcga	TCGA-55-6978-01	TCGA-55-6978	High	81	NA	NA	MX	NA	NA	N0	Stage IIA	7th	T2b	NA	NO	NA	Non-Small Cell Lung Cancer	Lung Adenocarcinoma	NA	NA	0	NA	NA	NA	1.38	Recurred/Progressed	NA	NA	NOT HISPANIC OR LATINO	NA	NA	NA	NA	NA	2011-07-27	0.0102	Lung Adenocarcinoma	NA	NA	No	Yes	NA	NA	C34.2	8140/3	C34.2	YES	2010	NO
luad_tcga	TCGA-55-7726-01	TCGA-55-7726	High	72	NA	NA	MX	NA	NA	N0	Stage IA	7th	T1b	NA	NA	NA	Non-Small Cell Lung Cancer	Lung Adenocarcinoma	72	NA	0	NA	NA	NA	21.42	DiseaseFree	NA	NA	NOT HISPANIC OR LATINO	NA	59	55	61	49	2012-03-08	0.2587	Lung Adenocarcinoma	NA	NA	No	Yes	NA	NA	C34.3	8140/3	C34.3	YES	2011	NO
luad_tcga	TCGA-55-7910-01	TCGA-55-7910	High	50	NA	NA	M0	NA	NA	N0	Stage IIA	7th	T2b	NA	NA	NA	Non-Small Cell Lung Cancer	Lung Adenocarcinoma	44	NA	0	NA	NA	NA	33.44	Recurred/Progressed	NA	1	NOT HISPANIC OR LATINO	NA	91	97	91	86	2012-03-10	0.5284	Lung Adenocarcinoma	NA	NA	No	No	NA	NA	C34.3	8140/3	C34.3	YES	2011	NO
luad_tcga	TCGA-55-7913-01	TCGA-55-7913	High	61	NA	NA	MX	NA	NA	N0	Stage IA	7th	T1b	FISH	YES	NA	Non-Small Cell Lung Cancer	Lung Adenocarcinoma	NA	NA	0	NA	NA	NA	15.77	Recurred/Progressed	NA	1	NOT HISPANIC OR LATINO	NA	NA	NA	NA	NA	2012-06-17	0.2153	Lung Adenocarcinoma	NA	NA	No	No	NA	NA	C34.3	8140/3	C34.3	YES	2011	NO
luad_tcga	TCGA-55-7995-01	TCGA-55-7995	High	73	NA	NA	M0	NA	NA	N0	Stage IA	7th	T1b	NA	NO	NA	Non-Small Cell Lung Cancer	Lung Adenocarcinoma	51	NA	0	NA	NA	NA	15.37	Recurred/Progressed	NA	NA	NOT HISPANIC OR LATINO	NA	NA	71	NA	77	2012-05-07	0.3208	Lung Adenocarcinoma	NA	NA	No	No	NA	NA	C34.1	8140/3	C34.1	YES	2012	NO
luad_tcga	TCGA-55-8301-01	TCGA-55-8301	High	58	NA	NA	MX	NA	NA	N0	Stage IB	7th	T2a	NA	NA	NA	Non-Small Cell Lung Cancer	Lung Adenocarcinoma	NA	NA	0	NA	NA	NA	7.82	Recurred/Progressed	NA	NA	NOT HISPANIC OR LATINO	NA	NA	NA	NA	NA	2012-10-03	0.0758	Lung Adenocarcinoma	NA	NA	No	No	NA	NA	C34.3	8140/3	C34.3	YES	2012	NO
luad_tcga	TCGA-55-8506-01	TCGA-55-8506	High	62	NA	NA	MX	NA	NA	N0	Stage IIB	7th	T3	NA	NA	NA	Non-Small Cell Lung Cancer	Lung Adenocarcinoma	NA	NA	0	NA	NA	NA	0.36	DiseaseFree	NA	NA	NOT HISPANIC OR LATINO	NA	NA	NA	NA	NA	2012-12-28	0.3267	Lung Adenocarcinoma	NA	NA	No	No	NA	NA	C34.1	8140/3	C34.1	YES	2012	NO
luad_tcga	TCGA-55-8614-01	TCGA-55-8614	High	76	NA	NA	MX	NA	NA	N0	Stage IB	7th	T2a	NA	NA	NA	Non-Small Cell Lung Cancer	Lung Adenocarcinoma	113	NA	0	NA	NA	NA	17.61	DiseaseFree	NA	NA	NOT HISPANIC OR LATINO	NA	NA	NA	NA	94	2013-01-11	0.332	Lung Adenocarcinoma	NA	NA	No	No	NA	NA	C34.1	8140/3	C34.1	YES	2011	NO
luad_tcga	TCGA-55-8620-01	TCGA-55-8620	High	60	NA	NA	M1b	NA	NA	N1	Stage IV	7th	T1a	NA	NO	NA	Non-Small Cell Lung Cancer	Lung Adenocarcinoma	64	NA	0	NA	NA	NA	NA	NA	NA	2	NOT HISPANIC OR LATINO	NA	NA	73	NA	76	2013-01-11	0.3493	Lung Adenocarcinoma	NA	NA	No	No	NA	NA	C34.1	8140/3	C34.1	YES	2012	NO
luad_tcga	TCGA-55-A490-01	TCGA-55-A490	High	78	NA	NA	MX	NA	NA	N0	Stage IIA	7th	T2b	FISH	YES	NA	Non-Small Cell Lung Cancer	Lung Adenocarcinoma	40	77	0	NA	NA	NA	NA	NA	NA	1	NOT HISPANIC OR LATINO	NA	NA	60	NA	56	2013-02-21	0.5419	Lung Adenocarcinoma	NA	NA	No	No	NA	NA	C34.1	8140/3	C34.1	YES	2012	NO
luad_tcga	TCGA-55-A493-01	TCGA-55-A493	High	54	NA	NA	M0	NA	NA	N0	Stage IB	7th	T2a	NA	NO	NA	Non-Small Cell Lung Cancer	Lung Adenocarcinoma	102	77	0	NA	NA	NA	0.92	DiseaseFree	NA	NA	NOT HISPANIC OR LATINO	NA	71	65	2	2	2013-02-21	0.0981	Lung Adenocarcinoma	NA	NA	No	No	NA	NA	C34.1	8140/3	C34.1	YES	2012	NO
luad_tcga	TCGA-55-A4DF-01	TCGA-55-A4DF	High	88	NA	NA	MX	NA	NA	N0	Stage IA	7th	T1b	NA	NA	NA	Non-Small Cell Lung Cancer	Lung Adenocarcinoma	82	113	0	NA	NA	NA	16.92	Recurred/Progressed	NA	NA	NOT HISPANIC OR LATINO	NA	NA	NA	58	47	2013-01-25	0.3667	Lung Adenocarcinoma	NA	NA	No	Yes, History of Synchronous/Bilateral Malignancy	NA	NA	C34.3	8140/3	C34.3	YES	2012	NO
luad_tcga	TCGA-62-8394-01	TCGA-62-8394	High	65	NA	NA	M0	NA	NA	N2	Stage IIIB	6th	T4	NA	NO	NA	Non-Small Cell Lung Cancer	Lung Adenocarcinoma	NA	NA	0	NA	NA	NA	NA	NA	NA	NA	NOT HISPANIC OR LATINO	NA	NA	74	NA	115	2012-07-05	0.4188	Lung Adenocarcinoma	NA	NA	No	No	NA	NA	C34.3	8255/3	C34.3	YES	2008	NO
luad_tcga	TCGA-62-A471-01	TCGA-62-A471	High	64	NA	NA	M0	NA	NA	N1	Stage IIB	7th	T2b	NA	NO	NA	Non-Small Cell Lung Cancer	Lung Adenocarcinoma	NA	951	0	NA	NA	NA	40.93	DiseaseFree	NA	0	NOT HISPANIC OR LATINO	NA	NA	75	NA	104	2012-10-30	0.4409	Lung Adenocarcinoma	NA	NA	No	No	NA	NA	C34.1	8140/3	C34.1	YES	2010	NO
luad_tcga	TCGA-64-1677-01	TCGA-64-1677	High	77	NA	NA	M0	NA	NA	N2	Stage IIIA	NA	T2	NA	NA	NA	Non-Small Cell Lung Cancer	Lung Adenocarcinoma	NA	NA	0	NA	NA	NA	11.83	Recurred/Progressed	NA	NA	NOT HISPANIC OR LATINO	NA	NA	NA	NA	NA	2011-02-18	0.1277	Lung Adenocarcinoma	NA	NA	No	Yes	NA	NA	C34.1	8140/3	C34.1	YES	2005	NO
luad_tcga	TCGA-64-1678-01	TCGA-64-1678	High	70	NA	NA	M0	NA	NA	N0	NA	6th	T2b	NA	NA	NA	Non-Small Cell Lung Cancer	Lung Adenocarcinoma	NA	NA	0	NA	NA	NA	39.06	DiseaseFree	NA	NA	NOT HISPANIC OR LATINO	NA	NA	NA	NA	NA	2010-11-15	0.5476	Lung Adenocarcinoma	NA	NA	No	No	NA	NA	C34.1	8140/3	C34.1	YES	2006	NO
luad_tcga	TCGA-64-5774-01	TCGA-64-5774	High	60	NA	NA	M0	NA	NA	N0	Stage IB	6th	T2	NA	NA	NA	Non-Small Cell Lung Cancer	Lung Adenocarcinoma	95	NA	0	NA	NA	NA	9.1	Recurred/Progressed	NA	NA	NOT HISPANIC OR LATINO	NA	NA	71	NA	72	2011-05-02	0.6034	Lung Adenocarcinoma	NA	NA	No	No	NA	NA	C34.0	8140/3	C34.0	YES	2004	NO
luad_tcga	TCGA-69-7979-01	TCGA-69-7979	High	71	NA	NA	MX	NA	NA	N0	Stage IB	7th	T2a	NA	NO	NA	Non-Small Cell Lung Cancer	Lung Adenocarcinoma	NA	NA	0	NA	NA	NA	13.4	DiseaseFree	NA	NA	NOT HISPANIC OR LATINO	NA	71	70	64	59	2012-04-09	0.6272	Lung Adenocarcinoma	NA	NA	No	No	NA	NA	C34.1	8550/3	C34.1	YES	2011	NO
luad_tcga	TCGA-69-8255-01	TCGA-69-8255	High	71	NA	NA	M0	NA	NA	N0	Stage IA	7th	T1a	NA	NO	NA	Non-Small Cell Lung Cancer	Lung Adenocarcinoma	60	NA	0	NA	NA	NA	4.24	DiseaseFree	NA	NA	HISPANIC OR LATINO	NA	NA	NA	60	57	2012-06-04	0.4081	Lung Adenocarcinoma	NA	NA	No	No	NA	NA	C34.1	8230/3	C34.1	YES	2011	NO
luad_tcga	TCGA-69-A59K-01	TCGA-69-A59K	High	60	NA	NA	M0	NA	NA	N0	Stage IIB	7th	T3	NA	NO	NA	Non-Small Cell Lung Cancer	Lung Adenocarcinoma	75	130	0	NA	NA	NA	19.42	DiseaseFree	NA	2	NOT HISPANIC OR LATINO	NA	NA	NA	120	118	2013-02-18	0.4943	Lung Adenocarcinoma	NA	NA	No	No	NA	NA	C34.1	8255/3	C34.1	YES	2012	NO
luad_tcga	TCGA-73-4666-01	TCGA-73-4666	High	52	NA	NA	M1	NA	NA	N0	Stage IV	NA	T1	NA	NO	NA	Non-Small Cell Lung Cancer	Lung Adenocarcinoma	NA	NA	0	NA	NA	NA	26.28	DiseaseFree	NA	0	NOT HISPANIC OR LATINO	NA	NA	NA	NA	NA	2011-01-06	0.3709	Lung Adenocarcinoma	NA	NA	No	No	NA	NA	C34.1	8140/3	C34.1	YES	2009	NO
luad_tcga	TCGA-73-4670-01	TCGA-73-4670	High	69	NA	NA	M1	NA	NA	N0	Stage IV	NA	T2	NA	NO	NA	Non-Small Cell Lung Cancer	Lung Adenocarcinoma	NA	NA	0	NA	NA	NA	4.3	DiseaseFree	NA	NA	NOT HISPANIC OR LATINO	NA	NA	NA	NA	NA	2011-01-06	0.6786	Lung Adenocarcinoma	NA	NA	NA	No	NA	NA	C34.1	8140/3	C34.1	YES	2010	NO
luad_tcga	TCGA-73-7499-01	TCGA-73-7499	High	81	NA	NA	M0	NA	NA	N0	Stage IB	7th	T2a	NA	NO	NA	Non-Small Cell Lung Cancer	Lung Adenocarcinoma	54	NA	0	NA	NA	NA	47.54	Recurred/Progressed	NA	0	NOT HISPANIC OR LATINO	NA	NA	103.7	NA	91.5	2012-05-31	0.5723	Lung Adenocarcinoma	NA	NA	No	No	NA	NA	C34.1	8255/3	C34.1	YES	2010	NO
luad_tcga	TCGA-75-6211-01	TCGA-75-6211	High	NA	NA	NA	M0	NA	NA	N0	Stage IB	6th	T2	NA	NA	NA	Non-Small Cell Lung Cancer	Lung Adenocarcinoma	NA	NA	NA	NA	NA	NA	NA	NA	NA	NA	NA	NA	NA	NA	NA	NA	2011-07-21	0.5311	Lung Adenocarcinoma	NA	NA	No	No	NA	NA	C34.1	8140/3	C34.9	YES	2009	NO
luad_tcga	TCGA-75-6214-01	TCGA-75-6214	High	NA	NA	NA	M0	NA	NA	N2	Stage IIIA	6th	T2	NA	NA	NA	Non-Small Cell Lung Cancer	Lung Adenocarcinoma	NA	NA	NA	NA	NA	NA	13.76	Recurred/Progressed	NA	1	NA	NA	NA	NA	NA	NA	2011-08-12	0.519	Lung Adenocarcinoma	NA	NA	No	No	NA	NA	C34.1	8140/3	C34.1	YES	NA	NO
luad_tcga	TCGA-78-7146-01	TCGA-78-7146	High	71	NA	NA	M0	NA	NA	N2	Stage IIIA	6th	T2	NA	NO	NA	Non-Small Cell Lung Cancer	Lung Adenocarcinoma	NA	NA	0	NA	NA	NA	NA	NA	NA	1	NA	NA	NA	NA	NA	NA	2011-09-28	0.5733	Lung Adenocarcinoma	NA	NA	No	No	NA	NA	C34.3	8255/3	C34.3	YES	1999	NO
luad_tcga	TCGA-78-7150-01	TCGA-78-7150	High	59	NA	NA	M0	NA	NA	N1	Stage IIB	6th	T2	NA	NO	NA	Non-Small Cell Lung Cancer	Lung Adenocarcinoma	NA	NA	0	NA	NA	NA	4.57	Recurred/Progressed	NA	0	NA	NA	NA	NA	NA	NA	2011-09-28	0.4589	Lung Adenocarcinoma	NA	NA	No	No	NA	NA	C34.3	8140/3	C34.3	YES	2002	NO
luad_tcga	TCGA-78-7154-01	TCGA-78-7154	High	72	NA	NA	M0	NA	NA	N2	Stage IIIA	6th	T3	NA	NO	NA	Non-Small Cell Lung Cancer	Lung Adenocarcinoma	NA	NA	0	NA	NA	NA	NA	NA	NA	1	NA	NA	NA	NA	NA	NA	2011-09-27	0.3566	Lung Adenocarcinoma	NA	NA	No	No	NA	NA	C34.1	8140/3	C34.1	YES	2003	NO
luad_tcga	TCGA-78-7155-01	TCGA-78-7155	High	68	NA	NA	M0	NA	NA	N0	Stage IB	6th	T2	NA	NO	NA	Non-Small Cell Lung Cancer	Lung Adenocarcinoma	NA	NA	0	NA	NA	NA	6.87	Recurred/Progressed	NA	0	NA	NA	NA	NA	NA	NA	2011-09-28	0.4353	Lung Adenocarcinoma	NA	NA	No	No	NA	NA	C34.1	8140/3	C34.1	YES	2005	NO
luad_tcga	TCGA-78-7220-01	TCGA-78-7220	High	53	NA	NA	M0	NA	NA	N2	Stage IIIA	6th	T2	NA	NO	NA	Non-Small Cell Lung Cancer	Lung Adenocarcinoma	NA	NA	0	NA	NA	NA	17.44	Recurred/Progressed	NA	0	NA	NA	NA	NA	NA	NA	2011-12-08	0.5333	Lung Adenocarcinoma	NA	NA	No	No	NA	NA	C34.1	8255/3	C34.1	YES	2000	NO
luad_tcga	TCGA-78-7536-01	TCGA-78-7536	High	69	NA	NA	M0	NA	NA	N2	Stage IIIA	6th	T2	NA	NO	NA	Non-Small Cell Lung Cancer	Lung Adenocarcinoma	NA	NA	0	NA	NA	NA	7.59	Recurred/Progressed	NA	0	NA	NA	NA	NA	NA	NA	2012-01-19	0.7212	Lung Adenocarcinoma	NA	NA	No	No	NA	NA	C34.1	8140/3	C34.1	YES	2001	NO
luad_tcga	TCGA-78-8640-01	TCGA-78-8640	High	59	NA	NA	M0	NA	NA	N1	Stage IIA	6th	T1	NA	NO	NA	Non-Small Cell Lung Cancer	Lung Adenocarcinoma	NA	NA	0	NA	NA	NA	232	DiseaseFree	NA	0	NA	NA	NA	73	NA	66	2012-10-23	0.1728	Lung Adenocarcinoma	NA	NA	No	No	NA	NA	C34.1	8140/3	C34.1	YES	1994	NO
luad_tcga	TCGA-78-8660-01	TCGA-78-8660	High	69	NA	NA	M0	NA	NA	N1	Stage IIB	6th	T2	NA	NO	NA	Non-Small Cell Lung Cancer	Lung Adenocarcinoma	87	NA	0	NA	NA	NA	7.95	Recurred/Progressed	NA	1	NA	NA	NA	72	NA	108	2012-10-23	0.0071	Lung Adenocarcinoma	NA	NA	No	Yes, History of Prior Malignancy	NA	NA	C34.3	8140/3	C34.3	YES	2005	NO
luad_tcga	TCGA-80-5611-01	TCGA-80-5611	High	NA	NA	NA	M0	NA	NA	N0	Stage IB	6th	T2	NA	NA	NA	Non-Small Cell Lung Cancer	Lung Adenocarcinoma	NA	NA	NA	NA	NA	NA	85.25	DiseaseFree	NA	0	NA	NA	NA	NA	NA	NA	2011-07-26	0.5728	Lung Adenocarcinoma	NA	NA	No	Yes	NA	NA	C34.1	8230/3	C34.1	YES	NA	NO
luad_tcga	TCGA-83-5908-01	TCGA-83-5908	High	59	NA	NA	M0	NA	NA	N0	Stage IA	6th	T1	NA	NO	NA	Non-Small Cell Lung Cancer	Lung Adenocarcinoma	NA	NA	0	NA	NA	NA	27.07	DiseaseFree	NA	1	NOT HISPANIC OR LATINO	NA	NA	NA	NA	NA	2011-05-25	0.0276	Lung Adenocarcinoma	NA	NA	No	No	NA	NA	C34.1	8140/3	C34.1	YES	2009	NO
luad_tcga	TCGA-86-7701-01	TCGA-86-7701	High	66	NA	NA	M1	NA	NA	N0	Stage IV	7th	T2	NA	NA	NA	Non-Small Cell Lung Cancer	Lung Adenocarcinoma	NA	NA	0	NA	NA	NA	29.57	Recurred/Progressed	NA	2	NOT HISPANIC OR LATINO	NA	NA	NA	NA	NA	2012-01-18	0.1685	Lung Adenocarcinoma	NA	NA	No	No	NA	NA	C34.1	8140/3	C34.1	YES	2011	NO
luad_tcga	TCGA-86-7711-01	TCGA-86-7711	High	70	NA	NA	M0	NA	NA	N1	Stage IIA	7th	T2a	NA	NA	NA	Non-Small Cell Lung Cancer	Lung Adenocarcinoma	NA	NA	0	NA	NA	NA	NA	NA	NA	2	HISPANIC OR LATINO	NA	NA	NA	NA	NA	2011-05-02	0.4361	Lung Adenocarcinoma	NA	NA	No	No	NA	NA	C34.3	8140/3	C34.3	YES	2011	NO
luad_tcga	TCGA-86-7955-01	TCGA-86-7955	High	62	NA	NA	M0	NA	NA	N0	Stage IB	7th	T2a	NA	NA	NA	Non-Small Cell Lung Cancer	Lung Adenocarcinoma	NA	NA	0	NA	NA	NA	26.94	Recurred/Progressed	NA	1	NOT HISPANIC OR LATINO	NA	NA	NA	NA	NA	2012-03-14	0.6063	Lung Adenocarcinoma	NA	NA	No	No	NA	NA	C34.3	8140/3	C34.3	YES	2011	NO
luad_tcga	TCGA-86-8054-01	TCGA-86-8054	High	61	NA	NA	M0	NA	NA	N1	Stage IIB	7th	T2b	NA	NO	NA	Non-Small Cell Lung Cancer	Lung Adenocarcinoma	NA	NA	0	NA	NA	NA	37.71	DiseaseFree	NA	NA	NOT HISPANIC OR LATINO	NA	NA	NA	NA	NA	2012-05-02	0.6	Lung Adenocarcinoma	NA	NA	No	No	NA	NA	C34.1	8550/3	C34.1	YES	2011	NO
luad_tcga	TCGA-86-8074-01	TCGA-86-8074	High	62	NA	NA	M0	NA	NA	N1	Stage IIA	7th	T1b	NA	NO	NA	Non-Small Cell Lung Cancer	Lung Adenocarcinoma	NA	NA	0	NA	NA	NA	0.79	DiseaseFree	NA	2	NOT HISPANIC OR LATINO	NA	NA	NA	NA	NA	2012-05-09	0.4639	Lung Adenocarcinoma	NA	NA	No	No	NA	NA	C34.3	8260/3	C34.3	YES	2011	NO
luad_tcga	TCGA-86-8279-01	TCGA-86-8279	High	46	NA	NA	M0	NA	NA	N1	Stage IIA	7th	T2a	NA	NA	NA	Non-Small Cell Lung Cancer	Lung Adenocarcinoma	NA	NA	0	NA	NA	NA	31.18	DiseaseFree	NA	2	NOT HISPANIC OR LATINO	NA	NA	NA	NA	NA	2012-06-06	0.5986	Lung Adenocarcinoma	NA	NA	No	No	NA	NA	C34.1	8140/3	C34.1	YES	2011	NO
luad_tcga	TCGA-86-8358-01	TCGA-86-8358	High	44	NA	NA	M0	NA	NA	N0	Stage IB	7th	T2a	NA	NA	NA	Non-Small Cell Lung Cancer	Lung Adenocarcinoma	NA	NA	0	NA	NA	NA	21.45	DiseaseFree	NA	2	NOT HISPANIC OR LATINO	NA	NA	NA	NA	NA	2012-07-06	0.5293	Lung Adenocarcinoma	NA	NA	No	No	NA	NA	C34.1	8140/3	C34.1	YES	2012	NO
luad_tcga	TCGA-86-A4D0-01	TCGA-86-A4D0	High	48	NA	NA	M0	NA	NA	N0	Stage IIA	7th	T2b	NA	NO	NA	Non-Small Cell Lung Cancer	Lung Adenocarcinoma	NA	133	0	NA	NA	NA	NA	NA	NA	1	NOT HISPANIC OR LATINO	NA	NA	NA	NA	NA	2012-12-06	0.3059	Lung Adenocarcinoma	NA	NA	No	No	NA	NA	C34.1	8140/3	C34.1	YES	2012	NO
luad_tcga	TCGA-86-A4JF-01	TCGA-86-A4JF	High	56	NA	NA	M0	NA	NA	N0	Stage IIB	7th	T3	NA	NO	NA	Non-Small Cell Lung Cancer	Lung Adenocarcinoma	NA	140	0	NA	NA	NA	14.32	Recurred/Progressed	NA	1	NOT HISPANIC OR LATINO	NA	NA	NA	NA	NA	2013-02-14	0.1097	Lung Adenocarcinoma	NA	NA	No	No	NA	NA	C34.1	8140/3	C34.1	YES	2012	NO
luad_tcga	TCGA-91-6831-01	TCGA-91-6831	High	66	NA	NA	MX	NA	NA	N0	Stage IB	5th	T2	NA	NA	NA	Non-Small Cell Lung Cancer	Lung Adenocarcinoma	NA	NA	0	NA	NA	NA	10.18	DiseaseFree	NA	NA	NOT HISPANIC OR LATINO	NA	NA	NA	NA	NA	2011-07-19	0.459	Lung Adenocarcinoma	NA	NA	No	No	NA	NA	C34.2	8140/3	C34.2	YES	2001	NO
luad_tcga	TCGA-91-6836-01	TCGA-91-6836	High	52	NA	NA	MX	NA	NA	N0	Stage IB	7th	T2	NA	NA	NA	Non-Small Cell Lung Cancer	Lung Adenocarcinoma	97	NA	0	NA	NA	NA	13.7	DiseaseFree	NA	NA	NOT HISPANIC OR LATINO	NA	101	NA	109	108	2011-07-20	0.5486	Lung Adenocarcinoma	NA	NA	No	Yes	NA	NA	C34.1	8140/3	C34.1	YES	2010	NO
luad_tcga	TCGA-91-6840-01	TCGA-91-6840	High	59	NA	NA	M0	NA	NA	N0	Stage IA	7th	T1b	NA	NA	NA	Non-Small Cell Lung Cancer	Lung Adenocarcinoma	NA	NA	0	NA	NA	NA	12.22	DiseaseFree	NA	NA	NOT HISPANIC OR LATINO	NA	NA	NA	NA	NA	2011-07-15	0.6193	Lung Adenocarcinoma	NA	NA	No	No	NA	NA	C34.1	8140/3	C34.1	YES	2011	NO
luad_tcga	TCGA-91-6847-01	TCGA-91-6847	High	62	NA	NA	MX	NA	NA	N0	Stage IB	5th	T2	NA	NA	NA	Non-Small Cell Lung Cancer	Lung Adenocarcinoma	NA	NA	0	NA	NA	NA	25.36	Recurred/Progressed	NA	NA	NOT HISPANIC OR LATINO	NA	NA	NA	NA	NA	2011-07-19	0.5998	Lung Adenocarcinoma	NA	NA	No	No	NA	NA	C34.3	8140/3	C34.3	YES	2002	NO
luad_tcga	TCGA-91-8499-01	TCGA-91-8499	High	76	NA	NA	MX	NA	NA	N0	Stage IA	7th	T1b	NA	NA	NA	Non-Small Cell Lung Cancer	Lung Adenocarcinoma	NA	NA	0	NA	NA	NA	1.18	DiseaseFree	NA	NA	NOT HISPANIC OR LATINO	NA	49	NA	NA	NA	2012-08-29	0.6447	Lung Adenocarcinoma	NA	NA	No	No	NA	NA	C34.3	8140/3	C34.3	YES	2011	NO
luad_tcga	TCGA-91-A4BC-01	TCGA-91-A4BC	High	59	NA	NA	MX	NA	NA	N0	Stage IIA	7th	T2b	NA	NA	NA	Non-Small Cell Lung Cancer	Lung Adenocarcinoma	44	225	0	NA	NA	NA	1.45	DiseaseFree	NA	NA	NOT HISPANIC OR LATINO	NA	NA	NA	69	NA	2013-02-05	0.0734	Lung Adenocarcinoma	NA	NA	No	Yes, History of Synchronous/Bilateral Malignancy	NA	NA	C34.1	8140/3	C34.1	YES	2012	NO
luad_tcga	TCGA-93-8067-01	TCGA-93-8067	High	77	NA	NA	MX	NA	NA	N0	Stage IB	7th	T2a	NA	NO	NA	Non-Small Cell Lung Cancer	Lung Adenocarcinoma	47	NA	0	NA	NA	NA	6.11	DiseaseFree	NA	2	NOT HISPANIC OR LATINO	NA	94	89	103	94	2012-05-18	0.3251	Lung Adenocarcinoma	NA	NA	No	Yes, History of Prior Malignancy	NA	NA	C34.3	8140/3	C34.3	YES	2011	NO
luad_tcga	TCGA-93-A4JN-01	TCGA-93-A4JN	High	71	NA	NA	M1a	NA	NA	N0	Stage IV	7th	T2a	FISH	YES	NA	Non-Small Cell Lung Cancer	Lung Adenocarcinoma	NA	209	0	NA	NA	NA	23.59	DiseaseFree	NA	1	NOT HISPANIC OR LATINO	NA	NA	NA	NA	NA	2014-02-27	0.2203	Lung Adenocarcinoma	NA	NA	No	No	NA	NA	C34.1	8550/3	C34.1	YES	2012	NO
luad_tcga	TCGA-95-7039-01	TCGA-95-7039	High	54	NA	NA	MX	NA	NA	N0	Stage IIB	7th	T3	NA	NA	NA	Non-Small Cell Lung Cancer	Lung Adenocarcinoma	NA	NA	0	NA	NA	NA	41.33	Recurred/Progressed	NA	1	NOT HISPANIC OR LATINO	NA	NA	NA	NA	NA	2011-8-00	0.4482	Lung Adenocarcinoma	NA	NA	No	No	NA	NA	C34.1	8140/3	C34.1	YES	2011	NO
luad_tcga	TCGA-95-7562-01	TCGA-95-7562	High	71	NA	NA	M0	NA	NA	N1	Stage IIA	7th	T2a	NA	NA	NA	Non-Small Cell Lung Cancer	Lung Adenocarcinoma	57	NA	0	NA	NA	NA	NA	NA	NA	1	NOT HISPANIC OR LATINO	NA	72	76	90	80	2012-06-13	0.4101	Lung Adenocarcinoma	NA	NA	No	Yes, History of Prior Malignancy	NA	NA	C34.3	8140/3	C34.3	YES	2011	NO
luad_tcga	TCGA-95-7947-01	TCGA-95-7947	High	67	NA	NA	M0	NA	NA	N0	Stage IA	7th	T1a	NA	NA	NA	Non-Small Cell Lung Cancer	Lung Adenocarcinoma	NA	NA	0	NA	NA	NA	15.67	DiseaseFree	NA	NA	NOT HISPANIC OR LATINO	NA	NA	NA	37	37	2012-03-21	0.4074	Lung Adenocarcinoma	NA	NA	No	Yes	NA	NA	C34.1	8255/3	C34.1	YES	2011	NO
luad_tcga	TCGA-95-8494-01	TCGA-95-8494	High	67	NA	NA	M0	NA	NA	N1	Stage IIA	7th	T2a	NA	NO	NA	Non-Small Cell Lung Cancer	Lung Adenocarcinoma	NA	NA	0	NA	NA	NA	2.76	DiseaseFree	NA	NA	NOT HISPANIC OR LATINO	NA	NA	NA	NA	NA	2012-08-30	0.4034	Lung Adenocarcinoma	NA	NA	No	No	NA	NA	C34.2	8140/3	C34.2	YES	2012	NO
luad_tcga	TCGA-95-A4VN-01	TCGA-95-A4VN	High	62	NA	NA	M0	NA	NA	N1	Stage IIA	7th	T2a	NA	NO	NA	Non-Small Cell Lung Cancer	Lung Adenocarcinoma	50	23	0	NA	NA	NA	18.17	DiseaseFree	NA	NA	NOT HISPANIC OR LATINO	NA	65	60	67	58	2013-02-22	0.1669	Lung Adenocarcinoma	NA	NA	No	Yes, History of Prior Malignancy	NA	NA	C34.3	8140/3	C34.3	YES	2012	NO
luad_tcga	TCGA-97-8176-01	TCGA-97-8176	High	63	NA	NA	M0	NA	NA	N1	Stage IIIA	7th	T3	NA	NO	NA	Non-Small Cell Lung Cancer	Lung Adenocarcinoma	61	NA	0	NA	NA	NA	1.28	Recurred/Progressed	NA	0	NOT HISPANIC OR LATINO	NA	68	67	104	100	2012-10-05	0.1748	Lung Adenocarcinoma	NA	NA	No	No	NA	NA	C34.3	8550/3	C34.3	YES	2012	NO
luad_tcga	TCGA-MN-A4N1-01	TCGA-MN-A4N1	High	60	NA	NA	M0	NA	NA	N1	Stage IIA	7th	T2a	IHC	YES	NA	Non-Small Cell Lung Cancer	Lung Adenocarcinoma	55	330	0	NA	NA	NA	27.17	DiseaseFree	NA	0	NOT HISPANIC OR LATINO	NA	NA	74	NA	117	2012-12-04	0.4939	Lung Adenocarcinoma	NA	NA	No	Yes, History of Prior Malignancy	NA	NA	C34.1	8140/3	C34.1	YES	2011	NO
luad_tcga	TCGA-MN-A4N5-01	TCGA-MN-A4N5	High	63	NA	NA	M0	NA	NA	N0	Stage IA	7th	T1a	IHC	YES	NA	Non-Small Cell Lung Cancer	Lung Adenocarcinoma	82	408	0	NA	NA	NA	2.76	DiseaseFree	NA	0	NOT HISPANIC OR LATINO	NA	NA	77	NA	105	2012-12-04	0.4335	Lung Adenocarcinoma	NA	NA	No	No	NA	NA	C34.1	8140/3	C34.1	YES	2011	NO
luad_tcga	TCGA-MP-A4SV-01	TCGA-MP-A4SV	High	67	NA	NA	M0	NA	NA	N0	Stage IB	5th	T2	NA	NO	NA	Non-Small Cell Lung Cancer	Lung Adenocarcinoma	48	3964	0	NA	NA	NA	NA	NA	NA	NA	NA	NA	NA	NA	78	62	2013-04-02	0.1932	Lung Adenocarcinoma	NA	NA	No	No	NA	NA	C34.3	8140/3	C34.3	YES	2001	NO
luad_tcga	TCGA-MP-A4TA-01	TCGA-MP-A4TA	High	75	NA	NA	M0	NA	NA	N0	Stage IA	6th	T1	NA	NO	NA	Non-Small Cell Lung Cancer	Lung Adenocarcinoma	46	2159	0	NA	NA	NA	23.82	Recurred/Progressed	NA	1	NOT HISPANIC OR LATINO	NA	NA	NA	74	65	2013-04-02	0.0176	Lung Adenocarcinoma	NA	NA	No	Yes, History of Prior Malignancy	NA	NA	C34.1	8140/3	C34.1	YES	2006	NO
luad_tcga	TCGA-MP-A4TE-01	TCGA-MP-A4TE	High	56	NA	NA	MX	NA	NA	N0	Stage IIA	7th	T2b	NA	NO	NA	Non-Small Cell Lung Cancer	Lung Adenocarcinoma	NA	1009	0	NA	NA	NA	27.76	Recurred/Progressed	NA	NA	NOT HISPANIC OR LATINO	NA	NA	NA	NA	NA	2013-04-02	0.4476	Lung Adenocarcinoma	NA	NA	No	No	NA	NA	C34.3	8140/3	C34.3	YES	2010	NO
luad_tcga	TCGA-MP-A4TI-01	TCGA-MP-A4TI	High	72	NA	NA	M0	NA	NA	N1	Stage IIA	7th	T2a	NA	NO	NA	Non-Small Cell Lung Cancer	Lung Adenocarcinoma	NA	780	0	NA	NA	NA	2.76	Recurred/Progressed	NA	NA	NOT HISPANIC OR LATINO	NA	NA	NA	NA	NA	2013-04-02	0.0114	Lung Adenocarcinoma	NA	NA	No	No	NA	NA	C34.3	8140/3	C34.3	YES	2010	NO
luad_tcga	TCGA-05-4249-01	TCGA-05-4249	Low	67	NA	NA	M0	NA	NA	N0	Stage IB	6th	T2	NA	NA	NA	Non-Small Cell Lung Cancer	Lung Adenocarcinoma	NA	NA	0	NA	NA	NA	50.03	DiseaseFree	NA	NA	NA	NA	NA	NA	NA	NA	2010-07-22	0.2221	Lung Adenocarcinoma	NA	NA	No	No	NA	NA	C34.3	8140/3	C34.3	YES	2007	NO
luad_tcga	TCGA-05-4384-01	TCGA-05-4384	Low	66	NA	NA	M0	NA	NA	N2	Stage IIIA	6th	T2	NA	NA	NA	Non-Small Cell Lung Cancer	Lung Adenocarcinoma	NA	NA	0	NA	NA	NA	6.01	Recurred/Progressed	NA	NA	NA	NA	NA	NA	NA	NA	2010-07-22	0.0661	Lung Adenocarcinoma	NA	NA	No	Yes	NA	NA	C34.3	8255/3	C34.3	YES	2009	NO
luad_tcga	TCGA-05-4403-01	TCGA-05-4403	Low	76	NA	NA	M0	NA	NA	N0	Stage IB	5th	T2	NA	NA	NA	Non-Small Cell Lung Cancer	Lung Adenocarcinoma	NA	NA	0	NA	NA	NA	18.99	DiseaseFree	NA	NA	NA	NA	NA	NA	NA	NA	2010-07-22	0.0272	Lung Adenocarcinoma	NA	NA	No	No	NA	NA	C34.1	8255/3	C34.1	YES	2006	NO
luad_tcga	TCGA-05-4405-01	TCGA-05-4405	Low	74	NA	NA	M0	NA	NA	N0	Stage IB	5th	T2	NA	NA	NA	Non-Small Cell Lung Cancer	Lung Adenocarcinoma	NA	NA	0	NA	NA	NA	20.04	DiseaseFree	NA	NA	NA	NA	NA	NA	NA	NA	2010-07-22	0.3903	Lung Adenocarcinoma	NA	NA	No	Yes	NA	NA	C34.3	8255/3	C34.3	YES	2006	NO
luad_tcga	TCGA-05-4422-01	TCGA-05-4422	Low	68	NA	NA	M0	NA	NA	N0	Stage IB	6th	T2	NA	NA	NA	Non-Small Cell Lung Cancer	Lung Adenocarcinoma	NA	NA	0	NA	NA	NA	11.99	DiseaseFree	NA	NA	NA	NA	NA	NA	NA	NA	2010-07-22	0.2305	Lung Adenocarcinoma	NA	NA	No	No	NA	NA	C34.3	8255/3	C34.3	YES	2008	NO
luad_tcga	TCGA-05-4426-01	TCGA-05-4426	Low	71	NA	NA	M0	NA	NA	N0	Stage IB	6th	T2	NA	NA	NA	Non-Small Cell Lung Cancer	Lung Adenocarcinoma	NA	NA	0	NA	NA	NA	15.01	Recurred/Progressed	NA	NA	NA	NA	NA	NA	NA	NA	2010-07-22	0.1445	Lung Adenocarcinoma	NA	NA	No	No	NA	NA	C34.3	8255/3	C34.3	YES	2008	NO
luad_tcga	TCGA-05-5715-01	TCGA-05-5715	Low	69	NA	NA	M0	NA	NA	N0	Stage IB	7th	T2a	NA	NA	NA	Non-Small Cell Lung Cancer	Lung Adenocarcinoma	NA	NA	0	NA	NA	NA	2.04	DiseaseFree	NA	NA	NA	NA	NA	NA	NA	NA	2011-03-22	0.32	Lung Adenocarcinoma	NA	NA	No	No	NA	NA	C34.1	8255/3	C34.1	YES	2010	NO
luad_tcga	TCGA-35-3615-01	TCGA-35-3615	Low	57	NA	NA	M0	NA	NA	N0	Stage IB	NA	T2	NA	NO	NA	Non-Small Cell Lung Cancer	Lung Adenocarcinoma	NA	NA	0	NA	NA	NA	0.46	DiseaseFree	NA	NA	NOT HISPANIC OR LATINO	NA	NA	NA	NA	NA	2010-12-20	0.1795	Lung Adenocarcinoma	NA	NA	No	No	NA	NA	C34.1	8140/3	C34.1	YES	2007	NO
luad_tcga	TCGA-38-4626-01	TCGA-38-4626	Low	57	NA	NA	M0	NA	NA	N0	NA	6th	T2b	NA	NA	NA	Non-Small Cell Lung Cancer	Lung Adenocarcinoma	57	NA	0	NA	NA	NA	82.72	Recurred/Progressed	NA	NA	NOT HISPANIC OR LATINO	NA	68	71	85	85	2010-12-07	0.019	Lung Adenocarcinoma	NA	NA	No	No	NA	NA	C34.1	8140/3	C34.1	YES	2003	NO
luad_tcga	TCGA-38-A44F-01	TCGA-38-A44F	Low	80	NA	NA	M0	NA	NA	N0	Stage IB	7th	T2a	FISH	YES	NA	Non-Small Cell Lung Cancer	Lung Adenocarcinoma	35	127	0	NA	NA	NA	4.37	DiseaseFree	NA	NA	NOT HISPANIC OR LATINO	NA	71	72	NA	52	2012-10-31	0	Lung Adenocarcinoma	NA	NA	No	No	NA	NA	C34.1	8550/3	C34.1	YES	2012	NO
luad_tcga	TCGA-44-2655-01	TCGA-44-2655	Low	65	NA	NA	M0	NA	NA	N0	Stage IA	6th	T1	NA	NA	NA	Non-Small Cell Lung Cancer	Lung Adenocarcinoma	73	NA	0	NA	NA	NA	33.15	Recurred/Progressed	NA	0	NOT HISPANIC OR LATINO	NA	NA	100	NA	91	2010-10-09	0.0648	Lung Adenocarcinoma	NA	NA	No	Yes	NA	NA	C34.1	8140/3	C34.1	YES	2009	NO
luad_tcga	TCGA-44-2659-01	TCGA-44-2659	Low	65	NA	NA	M0	NA	NA	N1	Stage IIB	6th	T1	NA	NA	NA	Non-Small Cell Lung Cancer	Lung Adenocarcinoma	67	NA	0	NA	NA	NA	37.65	Recurred/Progressed	NA	1	NOT HISPANIC OR LATINO	NA	87	77	73	64	2010-10-11	0.2823	Lung Adenocarcinoma	NA	NA	No	No	NA	NA	C34.3	8140/3	C34.3	YES	2009	NO
luad_tcga	TCGA-44-2661-01	TCGA-44-2661	Low	69	NA	NA	M0	NA	NA	N0	Stage IA	6th	T1	NA	NA	NA	Non-Small Cell Lung Cancer	Lung Adenocarcinoma	NA	NA	0	NA	NA	NA	38.07	DiseaseFree	NA	1	NOT HISPANIC OR LATINO	NA	NA	NA	NA	NA	2010-10-08	0.0013	Lung Adenocarcinoma	NA	NA	No	Yes	NA	NA	C34.1	8140/3	C34.1	YES	2009	NO
luad_tcga	TCGA-44-2666-01	TCGA-44-2666	Low	43	NA	NA	M0	NA	NA	N0	Stage IB	6th	T2	NA	NA	NA	Non-Small Cell Lung Cancer	Lung Adenocarcinoma	66	NA	0	NA	NA	NA	NA	NA	FPPP	NA	HISPANIC OR LATINO	NA	NA	86	NA	87	2010-10-08	0.0657	Lung Adenocarcinoma	NA	NA	No	No	NA	NA	C34.1	8140/3	C34.1	YES	2009	NO
luad_tcga	TCGA-44-3398-01	TCGA-44-3398	Low	77	NA	NA	M0	NA	NA	N0	Stage IA	6th	T1b	NA	NA	NA	Non-Small Cell Lung Cancer	Lung Adenocarcinoma	60	NA	0	NA	NA	NA	38.21	DiseaseFree	NA	NA	NOT HISPANIC OR LATINO	NA	89	84	96	87	2010-10-11	0.0012	Lung Adenocarcinoma	NA	NA	No	No	NA	NA	C34.3	8140/3	C34.3	YES	2009	NO
luad_tcga	TCGA-44-5645-01	TCGA-44-5645	Low	61	NA	NA	NA	NA	NA	NX	Stage IA	7th	T1	NA	NA	NA	Non-Small Cell Lung Cancer	Lung Adenocarcinoma	82	NA	0	NA	NA	NA	27.99	DiseaseFree	FPPP	NA	NOT HISPANIC OR LATINO	NA	NA	90	NA	100	2011-04-13	0.3035	Lung Adenocarcinoma	NA	NA	No	No	NA	NA	C34.1	8140/3	C34.1	YES	2010	NO
luad_tcga	TCGA-44-6146-01	TCGA-44-6146	Low	64	NA	NA	M0	NA	NA	N0	Stage IIB	7th	T3	NA	NA	NA	Non-Small Cell Lung Cancer	Lung Adenocarcinoma	76	NA	0	NA	NA	NA	20.73	Recurred/Progressed	FPPP	1	NOT HISPANIC OR LATINO	NA	95	88	94	87	2011-06-07	0.1259	Lung Adenocarcinoma	NA	NA	No	Yes	NA	NA	C34.30	8480/3	C34.3	YES	2010	NO
luad_tcga	TCGA-44-6148-01	TCGA-44-6148	Low	60	NA	NA	M0	NA	NA	N0	Stage IA	7th	T1b	NA	NA	NA	Non-Small Cell Lung Cancer	Lung Adenocarcinoma	NA	NA	0	NA	NA	NA	23.13	DiseaseFree	NA	1	NOT HISPANIC OR LATINO	NA	110	98	77	74	2011-05-31	0.0276	Lung Adenocarcinoma	NA	NA	No	No	NA	NA	C34.30	8480/3	C34.3	YES	2011	NO
luad_tcga	TCGA-44-6776-01	TCGA-44-6776	Low	60	NA	NA	MX	NA	NA	N0	Stage IA	6th	T1	NA	NA	NA	Non-Small Cell Lung Cancer	Lung Adenocarcinoma	80	NA	0	NA	NA	NA	85.94	DiseaseFree	NA	NA	NA	NA	85	95	82	74	2011-08-25	0.1665	Lung Adenocarcinoma	NA	NA	No	Yes	NA	NA	C34.1	8140/3	C34.1	YES	2005	NO
luad_tcga	TCGA-44-6777-01	TCGA-44-6777	Low	85	NA	NA	MX	NA	NA	NX	Stage IB	6th	T2	NA	NA	NA	Non-Small Cell Lung Cancer	Lung Adenocarcinoma	178	NA	0	NA	NA	NA	NA	NA	NA	1	NA	NA	77	68	71	62	2011-08-30	0.1046	Lung Adenocarcinoma	NA	NA	No	No	NA	NA	C34.1	8140/3	C34.1	YES	2006	NO
luad_tcga	TCGA-44-7659-01	TCGA-44-7659	Low	70	NA	NA	MX	NA	NA	N0	Stage IA	7th	T1b	NA	NA	NA	Non-Small Cell Lung Cancer	Lung Adenocarcinoma	43	NA	0	NA	NA	NA	22.7	DiseaseFree	NA	NA	NOT HISPANIC OR LATINO	NA	60	55	47	42	2011-12-30	0.1598	Lung Adenocarcinoma	NA	NA	No	No	NA	NA	C34.1	8140/3	C34.1	YES	2010	NO
luad_tcga	TCGA-44-8120-01	TCGA-44-8120	Low	58	NA	NA	M0	NA	NA	N0	Stage IB	7th	T2a	NA	NA	NA	Non-Small Cell Lung Cancer	Lung Adenocarcinoma	NA	NA	0	NA	NA	NA	8.54	DiseaseFree	NA	0	NOT HISPANIC OR LATINO	NA	100	98	101	97	2012-05-31	0.3716	Lung Adenocarcinoma	NA	NA	No	No	NA	NA	C34.1	8140/3	C34.1	YES	2011	NO
luad_tcga	TCGA-49-4486-01	TCGA-49-4486	Low	72	NA	NA	M0	NA	NA	N0	Stage IA	3rd	T1	NA	NA	NA	Non-Small Cell Lung Cancer	Lung Adenocarcinoma	NA	NA	0	NA	NA	NA	67.18	Recurred/Progressed	NA	1	NOT HISPANIC OR LATINO	NA	69	77	96	108	2011-02-03	0.1116	Lung Adenocarcinoma	NA	NA	No	No	NA	NA	C34.3	8140/3	C34.3	YES	1992	NO
luad_tcga	TCGA-49-4501-01	TCGA-49-4501	Low	67	NA	NA	M0	NA	NA	N0	Stage IB	NA	T2	NA	NA	NA	Non-Small Cell Lung Cancer	Lung Adenocarcinoma	NA	NA	0	NA	NA	NA	17.9	Recurred/Progressed	NA	1	NOT HISPANIC OR LATINO	NA	NA	NA	NA	NA	2011-02-02	0.3168	Lung Adenocarcinoma	NA	NA	No	Yes	NA	NA	C34.1	8140/3	C34.1	YES	1996	NO
luad_tcga	TCGA-49-4510-01	TCGA-49-4510	Low	51	NA	NA	M0	NA	NA	N1	Stage IIB	5th	T2	NA	NA	NA	Non-Small Cell Lung Cancer	Lung Adenocarcinoma	NA	NA	0	NA	NA	NA	16.49	Recurred/Progressed	NA	1	NOT HISPANIC OR LATINO	NA	NA	NA	NA	NA	2011-02-03	0.4297	Lung Adenocarcinoma	NA	NA	No	No	NA	NA	C34.1	8140/3	C34.1	YES	2001	NO
luad_tcga	TCGA-49-AARR-01	TCGA-49-AARR	Low	68	NA	NA	MX	NA	NA	N0	Stage IA	5th	T1	NA	NA	NA	Non-Small Cell Lung Cancer	Lung Adenocarcinoma	103.5	4634	0	NA	NA	NA	158.08	Recurred/Progressed	NA	1	NOT HISPANIC OR LATINO	NA	76.3	77.8	78.8	80.3	2014-06-19	0.0001	Lung Adenocarcinoma	NA	NA	No	No	NA	NA	C34.1	8140/3	C34.1	YES	2001	NO
luad_tcga	TCGA-50-5932-01	TCGA-50-5932	Low	75	NA	NA	M0	NA	NA	N1	Stage IIB	5th	T2	NA	NA	NA	Non-Small Cell Lung Cancer	Lung Adenocarcinoma	NA	NA	0	NA	NA	NA	35.81	Recurred/Progressed	NA	NA	NOT HISPANIC OR LATINO	NA	NA	NA	NA	NA	2011-07-02	0.3516	Lung Adenocarcinoma	NA	NA	No	Yes	NA	NA	C34.1	8140/3	C34.1	YES	2001	NO
luad_tcga	TCGA-50-5935-01	TCGA-50-5935	Low	86	NA	NA	M0	NA	NA	N0	Stage IA	6th	T1	NA	NA	NA	Non-Small Cell Lung Cancer	Lung Adenocarcinoma	NA	NA	0	NA	NA	NA	NA	NA	NA	NA	NOT HISPANIC OR LATINO	NA	NA	NA	NA	NA	2011-07-02	0.4163	Lung Adenocarcinoma	NA	NA	No	Yes	NA	NA	C34.1	8140/3	C34.1	YES	2006	NO
luad_tcga	TCGA-50-5942-01	TCGA-50-5942	Low	67	NA	NA	M0	NA	NA	N0	Stage IA	7th	T1	NA	NA	NA	Non-Small Cell Lung Cancer	Lung Adenocarcinoma	NA	NA	0	NA	NA	NA	45.27	Recurred/Progressed	NA	NA	NOT HISPANIC OR LATINO	NA	NA	NA	NA	NA	2011-08-26	0.0483	Lung Adenocarcinoma	NA	NA	No	No	NA	NA	C34.1	8140/3	C34.1	YES	2009	NO
luad_tcga	TCGA-50-5944-01	TCGA-50-5944	Low	69	NA	NA	M0	NA	NA	N0	Stage IA	7th	T1	NA	NA	NA	Non-Small Cell Lung Cancer	Lung Adenocarcinoma	NA	NA	0	NA	NA	NA	57.49	DiseaseFree	NA	NA	NA	NA	NA	NA	NA	NA	2011-07-02	0.406	Lung Adenocarcinoma	NA	NA	No	No	NA	NA	C34.1	8550/3	C34.1	YES	2010	NO
luad_tcga	TCGA-50-6597-01	TCGA-50-6597	Low	79	NA	NA	M0	NA	NA	N0	Stage IB	6th	T2	NA	NA	NA	Non-Small Cell Lung Cancer	Lung Adenocarcinoma	NA	NA	0	NA	NA	NA	NA	NA	NA	NA	NOT HISPANIC OR LATINO	NA	NA	NA	NA	NA	2011-08-26	0.267	Lung Adenocarcinoma	NA	NA	No	No	NA	NA	C34.3	8140/3	C34.3	YES	2007	NO
luad_tcga	TCGA-50-8457-01	TCGA-50-8457	Low	63	NA	NA	M0	NA	NA	N0	Stage IA	7th	T1a	FISH	YES	NA	Non-Small Cell Lung Cancer	Lung Adenocarcinoma	NA	NA	0	NA	NA	NA	36.96	DiseaseFree	NA	NA	NOT HISPANIC OR LATINO	NA	NA	NA	NA	NA	2012-10-16	0.0581	Lung Adenocarcinoma	NA	NA	No	No	NA	NA	C34.1	8255/3	C34.1	YES	2011	NO
luad_tcga	TCGA-50-8460-01	TCGA-50-8460	Low	74	NA	NA	M0	NA	NA	N0	Stage IA	7th	T1a	NA	NA	NA	Non-Small Cell Lung Cancer	Lung Adenocarcinoma	NA	NA	0	NA	NA	NA	27.23	DiseaseFree	NA	NA	NOT HISPANIC OR LATINO	NA	NA	NA	NA	NA	2012-10-18	0.2005	Lung Adenocarcinoma	NA	NA	No	No	NA	NA	C34.1	8260/3	C34.1	YES	2012	NO
luad_tcga	TCGA-55-6543-01	TCGA-55-6543	Low	60	NA	NA	MX	NA	NA	N0	Stage IA	7th	T1b	NA	NA	NA	Non-Small Cell Lung Cancer	Lung Adenocarcinoma	NA	NA	0	NA	NA	NA	14.29	DiseaseFree	NA	NA	NA	NA	NA	NA	NA	NA	2010-12-03	0.2923	Lung Adenocarcinoma	NA	NA	No	No	NA	NA	C34.1	8253/3	C34.1	YES	2010	NO
luad_tcga	TCGA-55-6972-01	TCGA-55-6972	Low	72	NA	NA	M0	NA	NA	N0	Stage IB	6th	T2	NA	NO	NA	Non-Small Cell Lung Cancer	Lung Adenocarcinoma	NA	NA	0	NA	NA	NA	NA	NA	NA	NA	NOT HISPANIC OR LATINO	NA	NA	NA	NA	NA	2011-07-27	0.4609	Lung Adenocarcinoma	NA	NA	No	No	NA	NA	C34.1	8260/3	C34.1	YES	2005	NO
luad_tcga	TCGA-55-6980-01	TCGA-55-6980	Low	56	NA	NA	M0	NA	NA	N0	Stage IA	6th	T1	NA	NO	NA	Non-Small Cell Lung Cancer	Lung Adenocarcinoma	NA	NA	0	NA	NA	NA	69.28	DiseaseFree	NA	NA	NA	NA	NA	NA	NA	NA	2011-07-27	0.1855	Lung Adenocarcinoma	NA	NA	No	No	NA	NA	C34.3	8252/3	C34.3	YES	2006	NO
luad_tcga	TCGA-55-6983-01	TCGA-55-6983	Low	81	NA	NA	M0	NA	NA	N1	Stage IIB	6th	T2	NA	NO	NA	Non-Small Cell Lung Cancer	Lung Adenocarcinoma	NA	NA	0	NA	NA	NA	92.74	DiseaseFree	NA	NA	NOT HISPANIC OR LATINO	NA	NA	NA	NA	NA	2011-07-27	0.0996	Lung Adenocarcinoma	NA	NA	No	No	NA	NA	C34.30	8480/3	C34.3	YES	2005	NO
luad_tcga	TCGA-55-6986-01	TCGA-55-6986	Low	74	NA	NA	M0	NA	NA	N0	Stage IB	6th	T2	NA	NO	NA	Non-Small Cell Lung Cancer	Lung Adenocarcinoma	NA	NA	0	NA	NA	NA	107.13	DiseaseFree	NA	NA	NA	NA	NA	NA	NA	NA	2011-07-26	0.041	Lung Adenocarcinoma	NA	NA	No	No	NA	NA	C34.3	8252/3	C34.3	YES	2004	NO
luad_tcga	TCGA-55-7284-01	TCGA-55-7284	Low	74	NA	NA	MX	NA	NA	N0	Stage IIB	7th	T3	NA	NA	NA	Non-Small Cell Lung Cancer	Lung Adenocarcinoma	89	NA	0	NA	NA	NA	7.59	Recurred/Progressed	NA	NA	NOT HISPANIC OR LATINO	NA	102	108	70	74	2012-06-13	0.0259	Lung Adenocarcinoma	NA	NA	No	Yes, History of Synchronous/Bilateral Malignancy	NA	NA	C34.8	8252/3	C34.8	YES	2011	NO
luad_tcga	TCGA-55-7573-01	TCGA-55-7573	Low	72	NA	NA	MX	NA	NA	N0	Stage IA	7th	T1b	NA	NO	NA	Non-Small Cell Lung Cancer	Lung Adenocarcinoma	51	NA	0	NA	NA	NA	16	DiseaseFree	NA	1	NOT HISPANIC OR LATINO	NA	119	115	134	130	2012-01-11	0.3445	Lung Adenocarcinoma	NA	NA	No	Yes	NA	NA	C34.1	8140/3	C34.1	YES	2011	NO
luad_tcga	TCGA-55-7725-01	TCGA-55-7725	Low	68	NA	NA	MX	NA	NA	N0	Stage IA	7th	T1a	NA	NO	NA	Non-Small Cell Lung Cancer	Lung Adenocarcinoma	NA	NA	0	NA	NA	NA	14.52	DiseaseFree	NA	1	NOT HISPANIC OR LATINO	NA	88	89	64	61	2012-03-08	0.1388	Lung Adenocarcinoma	NA	NA	No	Yes	NA	NA	C34.3	8140/3	C34.3	YES	2011	NO
luad_tcga	TCGA-55-7815-01	TCGA-55-7815	Low	76	NA	NA	MX	NA	NA	N0	Stage IB	7th	T2a	NA	NA	NA	Non-Small Cell Lung Cancer	Lung Adenocarcinoma	59	NA	0	NA	NA	NA	19.45	Recurred/Progressed	NA	NA	NA	NA	NA	NA	76	72	2012-03-09	0.1318	Lung Adenocarcinoma	NA	NA	No	No	NA	NA	C34.3	8140/3	C34.3	YES	2011	NO
luad_tcga	TCGA-55-7816-01	TCGA-55-7816	Low	49	NA	NA	MX	NA	NA	NX	Stage IV	7th	TX	NA	NA	NA	Non-Small Cell Lung Cancer	Lung Adenocarcinoma	NA	NA	0	NA	NA	NA	NA	NA	NA	NA	NOT HISPANIC OR LATINO	NA	NA	NA	NA	NA	2012-03-09	NA	Lung Adenocarcinoma	NA	NA	No	No	NA	NA	C34.1	8140/3	C34.1	YES	2011	NO
luad_tcga	TCGA-55-8087-01	TCGA-55-8087	Low	59	NA	NA	MX	NA	NA	N0	Stage IB	7th	T2a	NA	NO	NA	Non-Small Cell Lung Cancer	Lung Adenocarcinoma	142	NA	0	NA	NA	NA	15.18	DiseaseFree	NA	NA	NOT HISPANIC OR LATINO	NA	NA	NA	NA	126	2012-06-15	0.0996	Lung Adenocarcinoma	NA	NA	No	No	NA	NA	C34.1	8140/3	C34.1	YES	2011	NO
luad_tcga	TCGA-55-8090-01	TCGA-55-8090	Low	80	NA	NA	M0	NA	NA	N0	Stage IA	7th	T1a	NA	NA	NA	Non-Small Cell Lung Cancer	Lung Adenocarcinoma	58	NA	0	NA	NA	NA	18	Recurred/Progressed	NA	NA	NOT HISPANIC OR LATINO	NA	4	103	6	83	2012-07-08	0.0643	Lung Adenocarcinoma	NA	NA	No	Yes, History of Synchronous/Bilateral Malignancy	NA	NA	C34.3	8140/3	C34.3	YES	2011	NO
luad_tcga	TCGA-55-8091-01	TCGA-55-8091	Low	74	NA	NA	MX	NA	NA	N0	Stage IB	7th	T2	NA	NO	NA	Non-Small Cell Lung Cancer	Lung Adenocarcinoma	65	NA	0	NA	NA	NA	19.71	DiseaseFree	NA	NA	NOT HISPANIC OR LATINO	NA	NA	79	NA	82	2012-06-15	0.4845	Lung Adenocarcinoma	NA	NA	No	Yes, History of Prior Malignancy	NA	NA	C34.3	8140/3	C34.3	YES	2011	NO
luad_tcga	TCGA-55-8097-01	TCGA-55-8097	Low	60	NA	NA	MX	NA	NA	N0	Stage IA	7th	T1a	NA	NO	NA	Non-Small Cell Lung Cancer	Lung Adenocarcinoma	74	NA	0	NA	NA	NA	15.64	DiseaseFree	NA	NA	NOT HISPANIC OR LATINO	NA	NA	NA	87	79	2012-06-15	0.2133	Lung Adenocarcinoma	NA	NA	No	No	NA	NA	C34.1	8140/3	C34.1	YES	2012	NO
luad_tcga	TCGA-55-8206-01	TCGA-55-8206	Low	56	NA	NA	M0	NA	NA	N0	Stage IA	7th	T1b	NA	NA	NA	Non-Small Cell Lung Cancer	Lung Adenocarcinoma	98	NA	0	NA	NA	NA	29.17	DiseaseFree	NA	NA	NOT HISPANIC OR LATINO	NA	NA	104	NA	84	2012-06-15	0.1614	Lung Adenocarcinoma	NA	NA	No	No	NA	NA	C34.1	8140/3	C34.1	YES	2012	NO
luad_tcga	TCGA-55-8207-01	TCGA-55-8207	Low	73	NA	NA	MX	NA	NA	N0	Stage IB	7th	T2a	NA	NA	NA	Non-Small Cell Lung Cancer	Lung Adenocarcinoma	48	NA	0	NA	NA	NA	32.1	DiseaseFree	NA	NA	NOT HISPANIC OR LATINO	NA	84	86	83	84	2012-07-08	0.4614	Lung Adenocarcinoma	NA	NA	No	Yes, History of Synchronous/Bilateral Malignancy	NA	NA	C34.3	8550/3	C34.3	YES	2011	NO
luad_tcga	TCGA-55-8512-01	TCGA-55-8512	Low	41	NA	NA	M1b	NA	NA	N1	Stage IV	7th	T1a	NA	NA	NA	Non-Small Cell Lung Cancer	Lung Adenocarcinoma	NA	NA	0	NA	NA	NA	NA	NA	NA	1	NOT HISPANIC OR LATINO	NA	NA	NA	NA	NA	2013-01-11	0.1895	Lung Adenocarcinoma	NA	NA	No	No	NA	NA	C34.3	8252/3	C34.3	YES	2012	NO
luad_tcga	TCGA-55-8513-01	TCGA-55-8513	Low	77	NA	NA	MX	NA	NA	N0	Stage IIB	7th	T3	NA	YES	NA	Non-Small Cell Lung Cancer	Lung Adenocarcinoma	65	NA	0	NA	NA	NA	10.41	Recurred/Progressed	NA	NA	NOT HISPANIC OR LATINO	NA	NA	108	NA	87	2013-01-11	0	Lung Adenocarcinoma	NA	NA	No	No	NA	NA	C34.30	8480/3	C34.3	YES	2012	NO
luad_tcga	TCGA-55-8514-01	TCGA-55-8514	Low	70	NA	NA	MX	NA	NA	N0	Stage IB	7th	T2a	NA	NA	NA	Non-Small Cell Lung Cancer	Lung Adenocarcinoma	90	NA	0	NA	NA	NA	17.08	DiseaseFree	NA	NA	NOT HISPANIC OR LATINO	NA	NA	114	NA	85	2013-01-11	0.8013	Lung Adenocarcinoma	NA	NA	No	No	NA	NA	C34.1	8140/3	C34.1	YES	2012	NO
luad_tcga	TCGA-55-8619-01	TCGA-55-8619	Low	72	NA	NA	MX	NA	NA	N0	Stage IIB	7th	T3	NA	NA	NA	Non-Small Cell Lung Cancer	Lung Adenocarcinoma	NA	NA	0	NA	NA	NA	13.67	DiseaseFree	NA	NA	NOT HISPANIC OR LATINO	NA	NA	NA	NA	NA	2013-01-11	0	Lung Adenocarcinoma	NA	NA	No	Yes, History of Prior Malignancy	NA	NA	C34.30	8480/3	C34.3	YES	2012	NO
luad_tcga	TCGA-55-8621-01	TCGA-55-8621	Low	75	NA	NA	MX	NA	NA	N0	Stage IA	7th	T1a	NA	NA	NA	Non-Small Cell Lung Cancer	Lung Adenocarcinoma	NA	NA	0	NA	NA	NA	16.92	DiseaseFree	NA	NA	NOT HISPANIC OR LATINO	NA	112	110	105	105	2013-01-11	0	Lung Adenocarcinoma	NA	NA	No	Yes, History of Prior Malignancy	NA	NA	C34.3	8140/3	C34.3	YES	2012	NO
luad_tcga	TCGA-55-A492-01	TCGA-55-A492	Low	70	NA	NA	MX	NA	NA	N0	Stage IA	7th	T1a	NA	NO	NA	Non-Small Cell Lung Cancer	Lung Adenocarcinoma	52	31	0	NA	NA	NA	19.58	DiseaseFree	NA	NA	NOT HISPANIC OR LATINO	NA	NA	NA	92	95	2013-02-21	0.2069	Lung Adenocarcinoma	NA	NA	No	Yes, History of Prior Malignancy	NA	NA	C34.1	8140/3	C34.1	YES	2012	NO
luad_tcga	TCGA-55-A4DG-01	TCGA-55-A4DG	Low	71	NA	NA	MX	NA	NA	N0	Stage IA	7th	T1b	NA	NA	NA	Non-Small Cell Lung Cancer	Lung Adenocarcinoma	61	229	0	NA	NA	NA	19.97	DiseaseFree	NA	NA	NOT HISPANIC OR LATINO	NA	NA	73	NA	NA	2013-01-25	0.4264	Lung Adenocarcinoma	NA	NA	No	No	NA	NA	C34.1	8140/3	C34.1	YES	2012	NO
luad_tcga	TCGA-55-A57B-01	TCGA-55-A57B	Low	80	NA	NA	M0	NA	NA	N0	Stage IA	7th	T1b	NA	NO	NA	Non-Small Cell Lung Cancer	Lung Adenocarcinoma	77	64	0	NA	NA	NA	17.94	DiseaseFree	NA	0	NOT HISPANIC OR LATINO	NA	NA	99	NA	114	2013-05-31	0.215	Lung Adenocarcinoma	NA	NA	No	No	NA	NA	C34.1	8255/3	C34.1	YES	2012	NO
luad_tcga	TCGA-62-8395-01	TCGA-62-8395	Low	80	NA	NA	M0	NA	NA	N0	Stage IIB	6th	T3	NA	NO	NA	Non-Small Cell Lung Cancer	Lung Adenocarcinoma	NA	NA	0	NA	NA	NA	16.43	Recurred/Progressed	NA	0	NOT HISPANIC OR LATINO	NA	NA	86	NA	130	2012-07-04	0.2137	Lung Adenocarcinoma	NA	NA	No	No	NA	NA	C34.1	8255/3	C34.1	YES	2009	NO
luad_tcga	TCGA-62-8397-01	TCGA-62-8397	Low	70	NA	NA	M0	NA	NA	N0	Stage IIB	6th	T3	NA	NO	NA	Non-Small Cell Lung Cancer	Lung Adenocarcinoma	NA	NA	0	NA	NA	NA	42.35	DiseaseFree	NA	0	NOT HISPANIC OR LATINO	NA	NA	64	NA	86	2012-07-04	0.2308	Lung Adenocarcinoma	NA	NA	No	No	NA	NA	C34.3	8255/3	C34.3	YES	2008	NO
luad_tcga	TCGA-62-A46P-01	TCGA-62-A46P	Low	65	NA	NA	M0	NA	NA	N0	Stage IB	6th	T2	NA	NO	NA	Non-Small Cell Lung Cancer	Lung Adenocarcinoma	NA	2254	0	NA	NA	NA	8.77	Recurred/Progressed	NA	NA	NOT HISPANIC OR LATINO	NA	NA	66	NA	78	2012-10-29	0.225	Lung Adenocarcinoma	NA	NA	No	No	NA	NA	C34.1	8255/3	C34.1	YES	2006	NO
luad_tcga	TCGA-62-A46S-01	TCGA-62-A46S	Low	73	NA	NA	M0	NA	NA	N0	Stage IB	6th	T2	NA	NO	NA	Non-Small Cell Lung Cancer	Lung Adenocarcinoma	NA	1936	0	NA	NA	NA	17.31	Recurred/Progressed	NA	0	NOT HISPANIC OR LATINO	NA	NA	66	NA	72	2012-10-29	0.2331	Lung Adenocarcinoma	NA	NA	No	No	NA	NA	C34.1	8260/3	C34.1	YES	2007	NO
luad_tcga	TCGA-62-A46Y-01	TCGA-62-A46Y	Low	70	NA	NA	M0	NA	NA	N2	Stage IIIA	6th	T2	NA	NO	NA	Non-Small Cell Lung Cancer	Lung Adenocarcinoma	NA	1608	0	NA	NA	NA	10.32	Recurred/Progressed	NA	NA	NOT HISPANIC OR LATINO	NA	NA	84	NA	88	2012-10-30	0.1431	Lung Adenocarcinoma	NA	NA	No	No	NA	NA	C34.3	8255/3	C34.3	YES	2008	NO
luad_tcga	TCGA-64-1680-01	TCGA-64-1680	Low	63	NA	NA	M1	NA	NA	N2	Stage IV	6th	T2a	NA	NA	NA	Non-Small Cell Lung Cancer	Lung Adenocarcinoma	NA	NA	0	NA	NA	NA	36.99	DiseaseFree	NA	NA	NOT HISPANIC OR LATINO	NA	NA	NA	NA	NA	2010-11-16	0.3404	Lung Adenocarcinoma	NA	NA	No	No	NA	NA	C34.8	8255/3	C34.8	YES	2007	NO
luad_tcga	TCGA-67-3770-01	TCGA-67-3770	Low	70	NA	NA	M0	NA	NA	N0	Stage IA	NA	T1	NA	NO	NA	Non-Small Cell Lung Cancer	Lung Adenocarcinoma	NA	NA	0	NA	NA	NA	20.04	DiseaseFree	NA	NA	NOT HISPANIC OR LATINO	NA	NA	NA	NA	NA	2010-12-00	0.3918	Lung Adenocarcinoma	NA	NA	No	No	NA	NA	C34.1	8140/3	C34.1	YES	2009	NO
luad_tcga	TCGA-67-3772-01	TCGA-67-3772	Low	82	NA	NA	M0	NA	NA	N0	Stage IB	6th	T2	NA	NO	NA	Non-Small Cell Lung Cancer	Lung Adenocarcinoma	NA	NA	0	NA	NA	NA	18.82	DiseaseFree	NA	NA	NOT HISPANIC OR LATINO	NA	NA	NA	NA	NA	2011-03-03	0.3283	Lung Adenocarcinoma	NA	NA	No	No	NA	NA	C34.1	8140/3	C34.1	YES	2009	NO
luad_tcga	TCGA-67-3773-01	TCGA-67-3773	Low	84	NA	NA	M0	NA	NA	N0	Stage IB	6th	T2	NA	NO	NA	Non-Small Cell Lung Cancer	Lung Adenocarcinoma	NA	NA	0	NA	NA	NA	14.03	DiseaseFree	NA	NA	NOT HISPANIC OR LATINO	NA	NA	NA	NA	NA	2011-01-21	0.1224	Lung Adenocarcinoma	NA	NA	No	No	NA	NA	C34.3	8140/3	C34.3	YES	2009	NO
luad_tcga	TCGA-67-3774-01	TCGA-67-3774	Low	73	NA	NA	M0	NA	NA	N0	Stage IB	6th	T2	NA	NO	NA	Non-Small Cell Lung Cancer	Lung Adenocarcinoma	NA	NA	0	NA	NA	NA	12.65	DiseaseFree	NA	NA	NOT HISPANIC OR LATINO	NA	NA	NA	NA	NA	2011-03-03	0.2154	Lung Adenocarcinoma	NA	NA	No	No	NA	NA	C34.3	8140/3	C34.3	YES	2009	NO
luad_tcga	TCGA-67-4679-01	TCGA-67-4679	Low	69	NA	NA	M0	NA	NA	N0	NA	NA	T3	NA	NO	NA	Non-Small Cell Lung Cancer	Lung Adenocarcinoma	NA	NA	0	NA	NA	NA	14.72	DiseaseFree	NA	NA	NOT HISPANIC OR LATINO	NA	NA	NA	NA	NA	2011-01-21	0.1694	Lung Adenocarcinoma	NA	NA	No	No	NA	NA	C34.3	8140/3	C34.3	YES	2009	NO
luad_tcga	TCGA-67-6215-01	TCGA-67-6215	Low	52	NA	NA	M0	NA	NA	N0	Stage IB	7th	T2a	NA	NO	NA	Non-Small Cell Lung Cancer	Lung Adenocarcinoma	NA	NA	0	NA	NA	NA	5.72	DiseaseFree	NA	2	NOT HISPANIC OR LATINO	NA	NA	NA	NA	NA	2011-06-02	0.2122	Lung Adenocarcinoma	NA	NA	No	No	NA	NA	C34.3	8140/3	C34.3	YES	2010	NO
luad_tcga	TCGA-67-6216-01	TCGA-67-6216	Low	57	NA	NA	M0	NA	NA	N0	Stage IA	7th	T1a	NA	NO	NA	Non-Small Cell Lung Cancer	Lung Adenocarcinoma	NA	NA	0	NA	NA	NA	4.63	DiseaseFree	NA	NA	NOT HISPANIC OR LATINO	NA	NA	NA	NA	NA	2011-06-03	0.0855	Lung Adenocarcinoma	NA	NA	No	No	NA	NA	C34.2	8140/3	C34.2	YES	2010	NO
luad_tcga	TCGA-67-6217-01	TCGA-67-6217	Low	73	NA	NA	M0	NA	NA	N1	Stage IIA	7th	T2a	RT-PCR	YES	NA	Non-Small Cell Lung Cancer	Lung Adenocarcinoma	NA	NA	0	NA	NA	NA	9.72	Recurred/Progressed	NA	NA	NOT HISPANIC OR LATINO	NA	NA	NA	NA	NA	2011-06-06	0.4314	Lung Adenocarcinoma	NA	NA	No	Yes	NA	NA	C34.1	8140/3	C34.1	YES	2010	NO
luad_tcga	TCGA-69-7763-01	TCGA-69-7763	Low	69	NA	NA	M0	NA	NA	N0	Stage IA	7th	T1b	NA	NO	NA	Non-Small Cell Lung Cancer	Lung Adenocarcinoma	72	NA	0	NA	NA	NA	22.67	DiseaseFree	NA	1	NOT HISPANIC OR LATINO	NA	NA	93	NA	89	2012-01-25	0.1675	Lung Adenocarcinoma	NA	NA	No	No	NA	NA	C34.2	8550/3	C34.2	YES	2010	NO
luad_tcga	TCGA-69-8253-01	TCGA-69-8253	Low	59	NA	NA	MX	NA	NA	N1	Stage IIA	7th	T1a	NA	NO	NA	Non-Small Cell Lung Cancer	Lung Adenocarcinoma	NA	NA	0	NA	NA	NA	13.99	DiseaseFree	NA	2	NOT HISPANIC OR LATINO	NA	NA	NA	NA	87	2012-06-01	0.2314	Lung Adenocarcinoma	NA	NA	No	No	NA	NA	C34.3	8255/3	C34.3	YES	2012	NO
luad_tcga	TCGA-69-8254-01	TCGA-69-8254	Low	85	NA	NA	NA	NA	NA	NA	NA	7th	T2b	NA	NO	NA	Non-Small Cell Lung Cancer	Lung Adenocarcinoma	NA	NA	0	NA	NA	NA	13.44	DiseaseFree	NA	NA	NOT HISPANIC OR LATINO	NA	NA	NA	NA	62	2012-06-04	0.0322	Lung Adenocarcinoma	NA	NA	No	No	NA	NA	C34.3	8255/3	C34.3	YES	2012	NO
luad_tcga	TCGA-73-4658-01	TCGA-73-4658	Low	80	NA	NA	M0	NA	NA	N0	Stage IB	6th	T2	NA	NA	NA	Non-Small Cell Lung Cancer	Lung Adenocarcinoma	NA	NA	0	NA	NA	NA	NA	NA	NA	NA	NOT HISPANIC OR LATINO	NA	NA	NA	NA	NA	2011-06-15	0.0648	Lung Adenocarcinoma	NA	NA	No	Yes	NA	NA	C34.3	8140/3	C34.3	YES	2004	NO
luad_tcga	TCGA-73-4662-01	TCGA-73-4662	Low	65	NA	NA	M0	NA	NA	N0	Stage IA	6th	T1	NA	NO	NA	Non-Small Cell Lung Cancer	Lung Adenocarcinoma	116	NA	0	NA	NA	NA	0.69	Recurred/Progressed	NA	0	NOT HISPANIC OR LATINO	NA	NA	115	NA	111	2011-01-06	0.4929	Lung Adenocarcinoma	NA	NA	No	No	NA	NA	C34.1	8140/3	C34.1	YES	2007	NO
luad_tcga	TCGA-73-4675-01	TCGA-73-4675	Low	59	NA	NA	M0	NA	NA	N1	Stage IIIA	7th	T3	NA	NO	NA	Non-Small Cell Lung Cancer	Lung Adenocarcinoma	69	NA	0	NA	NA	NA	11.86	Recurred/Progressed	NA	0	NOT HISPANIC OR LATINO	NA	NA	55	NA	66	2011-01-07	0.259	Lung Adenocarcinoma	NA	NA	No	No	NA	NA	C34.3	8140/3	C34.3	YES	2010	NO
luad_tcga	TCGA-73-4677-01	TCGA-73-4677	Low	74	NA	NA	M0	NA	NA	N0	NA	NA	T2a	NA	NO	NA	Non-Small Cell Lung Cancer	Lung Adenocarcinoma	NA	NA	0	NA	NA	NA	NA	NA	NA	NA	NOT HISPANIC OR LATINO	NA	NA	NA	NA	NA	2011-01-07	0.1813	Lung Adenocarcinoma	NA	NA	No	No	NA	NA	C34.1	8140/3	C34.1	YES	2010	NO
luad_tcga	TCGA-73-7498-01	TCGA-73-7498	Low	58	NA	NA	M0	NA	NA	N0	Stage IA	7th	T1b	NA	NO	NA	Non-Small Cell Lung Cancer	Lung Adenocarcinoma	74	NA	0	NA	NA	NA	39.06	DiseaseFree	NA	1	NOT HISPANIC OR LATINO	NA	89.6	91.9	60.1	61.2	2012-05-31	0.1769	Lung Adenocarcinoma	NA	NA	No	Yes, History of Synchronous/Bilateral Malignancy	NA	NA	C34.3	8252/3	C34.3	YES	2010	NO
luad_tcga	TCGA-75-5146-01	TCGA-75-5146	Low	NA	NA	NA	M0	NA	NA	N0	Stage IB	6th	T2	NA	NO	NA	Non-Small Cell Lung Cancer	Lung Adenocarcinoma	NA	NA	NA	NA	NA	NA	58.25	Recurred/Progressed	NA	NA	NA	NA	NA	NA	NA	NA	2011-04-06	0.3219	Lung Adenocarcinoma	NA	NA	No	No	NA	NA	C34.3	8252/3	C34.3	YES	NA	NO
luad_tcga	TCGA-75-6203-01	TCGA-75-6203	Low	NA	NA	NA	M0	NA	NA	N2	Stage IIIA	6th	T2	NA	NA	NA	Non-Small Cell Lung Cancer	Lung Adenocarcinoma	NA	NA	NA	NA	NA	NA	NA	DiseaseFree	NA	NA	NA	NA	NA	NA	NA	NA	2011-08-15	0.0169	Lung Adenocarcinoma	NA	NA	No	No	NA	NA	C34.3	8140/3	C34.3	YES	2008	NO
luad_tcga	TCGA-75-6206-01	TCGA-75-6206	Low	NA	NA	NA	M0	NA	NA	N0	Stage IB	6th	T2	NA	NA	NA	Non-Small Cell Lung Cancer	Lung Adenocarcinoma	NA	NA	NA	NA	NA	NA	85.09	DiseaseFree	NA	NA	NA	NA	NA	NA	NA	NA	2011-07-21	0.4203	Lung Adenocarcinoma	NA	NA	No	No	NA	NA	C34.1	8140/3	C34.1	YES	NA	NO
luad_tcga	TCGA-75-7025-01	TCGA-75-7025	Low	NA	NA	NA	M0	NA	NA	N0	Stage IB	6th	T2	NA	NA	NA	Non-Small Cell Lung Cancer	Lung Adenocarcinoma	NA	NA	NA	NA	NA	NA	48.65	Recurred/Progressed	NA	0	NA	NA	NA	NA	NA	NA	2011-08-11	0.2153	Lung Adenocarcinoma	NA	NA	No	No	NA	NA	C34.1	8140/3	C34.1	YES	NA	NO
luad_tcga	TCGA-75-7030-01	TCGA-75-7030	Low	NA	NA	NA	M0	NA	NA	N0	Stage IIB	6th	T3	NA	NA	NA	Non-Small Cell Lung Cancer	Lung Adenocarcinoma	NA	NA	NA	NA	NA	NA	NA	DiseaseFree	NA	0	NA	NA	NA	NA	NA	NA	2011-08-16	0	Lung Adenocarcinoma	NA	NA	No	No	NA	NA	C34.3	8140/3	C34.3	YES	2007	NO
luad_tcga	TCGA-78-7149-01	TCGA-78-7149	Low	71	NA	NA	M0	NA	NA	N0	Stage IIIB	6th	T4	NA	NO	NA	Non-Small Cell Lung Cancer	Lung Adenocarcinoma	NA	NA	0	NA	NA	NA	129.43	DiseaseFree	NA	1	NA	NA	NA	NA	NA	NA	2011-10-03	0.2501	Lung Adenocarcinoma	NA	NA	No	No	NA	NA	C34.3	8255/3	C34.3	YES	2002	NO
luad_tcga	TCGA-78-7152-01	TCGA-78-7152	Low	65	NA	NA	M0	NA	NA	N0	Stage IB	6th	T2	NA	NO	NA	Non-Small Cell Lung Cancer	Lung Adenocarcinoma	NA	NA	0	NA	NA	NA	39.49	Recurred/Progressed	NA	1	NA	NA	NA	NA	NA	NA	2011-09-29	0.1601	Lung Adenocarcinoma	NA	NA	No	No	NA	NA	C34.1	8255/3	C34.1	YES	2003	NO
luad_tcga	TCGA-78-7153-01	TCGA-78-7153	Low	65	NA	NA	M0	NA	NA	N0	Stage IB	6th	T2	NA	NO	NA	Non-Small Cell Lung Cancer	Lung Adenocarcinoma	NA	NA	0	NA	NA	NA	119.42	DiseaseFree	NA	0	NA	NA	NA	NA	NA	NA	2011-09-29	0.2107	Lung Adenocarcinoma	NA	NA	No	No	NA	NA	C34.8	8255/3	C34.8	YES	2003	NO
luad_tcga	TCGA-78-7156-01	TCGA-78-7156	Low	62	NA	NA	M1	NA	NA	N1	Stage IV	6th	T4	NA	NO	NA	Non-Small Cell Lung Cancer	Lung Adenocarcinoma	NA	NA	0	NA	NA	NA	NA	NA	NA	1	NA	NA	NA	NA	NA	NA	2011-09-29	0.1115	Lung Adenocarcinoma	NA	NA	No	No	NA	NA	C34.9	8255/3	C34.9	YES	2006	NO
luad_tcga	TCGA-78-7158-01	TCGA-78-7158	Low	59	NA	NA	M0	NA	NA	N2	Stage IIIB	6th	T4	NA	NO	NA	Non-Small Cell Lung Cancer	Lung Adenocarcinoma	NA	NA	0	NA	NA	NA	4.34	Recurred/Progressed	NA	1	NA	NA	NA	NA	NA	NA	2011-09-15	0.1432	Lung Adenocarcinoma	NA	NA	No	No	NA	NA	C34.3	8255/3	C34.3	YES	2007	NO
luad_tcga	TCGA-78-7161-01	TCGA-78-7161	Low	69	NA	NA	M0	NA	NA	N0	Stage IIB	7th	T3	NA	NO	NA	Non-Small Cell Lung Cancer	Lung Adenocarcinoma	NA	NA	0	NA	NA	NA	5.32	Recurred/Progressed	NA	1	NA	NA	NA	NA	NA	NA	2011-10-27	0.4864	Lung Adenocarcinoma	NA	NA	No	No	NA	NA	C34.1	8255/3	C34.1	YES	2011	NO
luad_tcga	TCGA-78-7163-01	TCGA-78-7163	Low	60	NA	NA	M0	NA	NA	N0	Stage IB	6th	T2	NA	NO	NA	Non-Small Cell Lung Cancer	Lung Adenocarcinoma	NA	NA	0	NA	NA	NA	238.11	DiseaseFree	NA	1	NA	NA	NA	NA	NA	NA	2011-09-26	0.3872	Lung Adenocarcinoma	NA	NA	No	No	NA	NA	C34.3	8140/3	C34.3	YES	1992	NO
luad_tcga	TCGA-78-7167-01	TCGA-78-7167	Low	77	NA	NA	M1	NA	NA	N0	Stage IV	6th	T2	NA	NO	NA	Non-Small Cell Lung Cancer	Lung Adenocarcinoma	NA	NA	0	NA	NA	NA	23.85	Recurred/Progressed	NA	1	NA	NA	NA	NA	NA	NA	2011-10-04	0.4895	Lung Adenocarcinoma	NA	NA	No	No	NA	NA	C34.9	8260/3	C34.9	YES	2002	NO
luad_tcga	TCGA-78-7537-01	TCGA-78-7537	Low	72	NA	NA	M0	NA	NA	N0	Stage IB	6th	T2	NA	NO	NA	Non-Small Cell Lung Cancer	Lung Adenocarcinoma	NA	NA	0	NA	NA	NA	NA	NA	NA	1	NA	NA	NA	NA	NA	NA	2012-01-13	0.1285	Lung Adenocarcinoma	NA	NA	No	No	NA	NA	C34.1	8255/3	C34.1	YES	2002	NO
luad_tcga	TCGA-78-7539-01	TCGA-78-7539	Low	75	NA	NA	M0	NA	NA	N0	Stage IIA	7th	T2b	NA	NO	NA	Non-Small Cell Lung Cancer	Lung Adenocarcinoma	NA	NA	0	NA	NA	NA	22.6	Recurred/Progressed	NA	1	NA	NA	NA	NA	NA	NA	2012-01-19	0.3206	Lung Adenocarcinoma	NA	NA	No	No	NA	NA	C34.1	8255/3	C34.1	YES	2011	NO
luad_tcga	TCGA-78-7540-01	TCGA-78-7540	Low	66	NA	NA	M0	NA	NA	N0	Stage IB	6th	T2	NA	NO	NA	Non-Small Cell Lung Cancer	Lung Adenocarcinoma	NA	NA	0	NA	NA	NA	NA	NA	NA	0	NA	NA	NA	NA	NA	NA	2012-01-18	0.1948	Lung Adenocarcinoma	NA	NA	No	No	NA	NA	C34.3	8253/3	C34.3	YES	1999	NO
luad_tcga	TCGA-78-7633-01	TCGA-78-7633	Low	67	NA	NA	M0	NA	NA	N0	Stage IB	6th	T2	NA	NO	NA	Non-Small Cell Lung Cancer	Lung Adenocarcinoma	57	NA	0	NA	NA	NA	47.63	Recurred/Progressed	NA	0	NA	NA	NA	NA	NA	100	2012-01-31	0.3107	Lung Adenocarcinoma	NA	NA	No	Yes	NA	NA	C34.1	8255/3	C34.1	YES	2009	NO
luad_tcga	TCGA-86-7714-01	TCGA-86-7714	Low	61	NA	NA	M0	NA	NA	N2	Stage IIIA	7th	T1b	NA	NA	NA	Non-Small Cell Lung Cancer	Lung Adenocarcinoma	NA	NA	0	NA	NA	NA	NA	NA	NA	0	NOT HISPANIC OR LATINO	NA	NA	NA	NA	NA	2011-07-12	0.0639	Lung Adenocarcinoma	NA	NA	No	No	NA	NA	C34.3	8255/3	C34.3	YES	2011	NO
luad_tcga	TCGA-86-8056-01	TCGA-86-8056	Low	63	NA	NA	M0	NA	NA	N0	Stage IIIA	7th	T4	NA	NO	NA	Non-Small Cell Lung Cancer	Lung Adenocarcinoma	NA	NA	0	NA	NA	NA	4.57	DiseaseFree	NA	0	NOT HISPANIC OR LATINO	NA	NA	NA	NA	NA	2012-05-09	0.1241	Lung Adenocarcinoma	NA	NA	No	No	NA	NA	C34.1	8255/3	C34.1	YES	2011	NO
luad_tcga	TCGA-86-8076-01	TCGA-86-8076	Low	42	NA	NA	M0	NA	NA	N0	Stage IA	7th	T1	NA	NO	NA	Non-Small Cell Lung Cancer	Lung Adenocarcinoma	NA	NA	0	NA	NA	NA	32.62	DiseaseFree	NA	2	NOT HISPANIC OR LATINO	NA	NA	NA	NA	NA	2012-05-09	0.0339	Lung Adenocarcinoma	NA	NA	No	No	NA	NA	C34.1	8260/3	C34.1	YES	2011	NO
luad_tcga	TCGA-86-8281-01	TCGA-86-8281	Low	75	NA	NA	M0	NA	NA	NX	Stage IA	7th	T1	NA	NA	NA	Non-Small Cell Lung Cancer	Lung Adenocarcinoma	NA	NA	0	NA	NA	NA	0	DiseaseFree	NA	0	NOT HISPANIC OR LATINO	NA	NA	NA	NA	NA	2012-05-30	0.1486	Lung Adenocarcinoma	NA	NA	No	No	NA	NA	C34.3	8140/3	C34.3	YES	2011	NO
luad_tcga	TCGA-86-8668-01	TCGA-86-8668	Low	61	NA	NA	M0	NA	NA	N0	Stage IA	7th	T1b	NA	NA	NA	Non-Small Cell Lung Cancer	Lung Adenocarcinoma	NA	NA	0	NA	NA	NA	13.9	DiseaseFree	NA	0	NOT HISPANIC OR LATINO	NA	NA	NA	NA	NA	2012-08-30	0.189	Lung Adenocarcinoma	NA	NA	No	No	NA	NA	C34.3	8253/3	C34.3	YES	2012	NO
luad_tcga	TCGA-86-8669-01	TCGA-86-8669	Low	64	NA	NA	M0	NA	NA	N0	Stage IA	7th	T1b	NA	NA	NA	Non-Small Cell Lung Cancer	Lung Adenocarcinoma	NA	NA	0	NA	NA	NA	27.89	Recurred/Progressed	NA	0	NOT HISPANIC OR LATINO	NA	NA	NA	NA	NA	2012-08-30	0.2898	Lung Adenocarcinoma	NA	NA	No	No	NA	NA	C34.1	8140/3	C34.1	YES	2012	NO
luad_tcga	TCGA-86-A456-01	TCGA-86-A456	Low	78	NA	NA	M0	NA	NA	N0	Stage IA	7th	T1a	NA	NA	NA	Non-Small Cell Lung Cancer	Lung Adenocarcinoma	NA	90	0	NA	NA	NA	29.43	DiseaseFree	NA	NA	NOT HISPANIC OR LATINO	NA	NA	NA	NA	NA	2012-12-06	0.03	Lung Adenocarcinoma	NA	NA	No	No	NA	NA	C34.1	8260/3	C34.1	YES	2012	NO
luad_tcga	TCGA-86-A4P8-01	TCGA-86-A4P8	Low	59	NA	NA	MX	NA	NA	N2	Stage IIIA	7th	T1b	FISH	YES	NA	Non-Small Cell Lung Cancer	Lung Adenocarcinoma	85	98	0	NA	NA	NA	26.45	DiseaseFree	NA	NA	NOT HISPANIC OR LATINO	NA	78	74	89	84	2013-02-07	0.0001	Lung Adenocarcinoma	NA	NA	No	No	NA	NA	C34.3	8140/3	C34.3	YES	2012	NO
luad_tcga	TCGA-91-6849-01	TCGA-91-6849	Low	75	NA	NA	MX	NA	NA	N2	Stage IIIA	6th	T2	NA	NA	NA	Non-Small Cell Lung Cancer	Lung Adenocarcinoma	66	NA	0	NA	NA	NA	1.15	DiseaseFree	NA	NA	NOT HISPANIC OR LATINO	NA	75	76	86	88	2011-07-20	0.1555	Lung Adenocarcinoma	NA	NA	No	No	NA	NA	C34.1	8140/3	C34.1	YES	2009	NO
luad_tcga	TCGA-91-8496-01	TCGA-91-8496	Low	63	NA	NA	MX	NA	NA	NX	Stage IB	7th	T2a	NA	NO	NA	Non-Small Cell Lung Cancer	Lung Adenocarcinoma	NA	NA	0	NA	NA	NA	16.59	DiseaseFree	NA	0	NOT HISPANIC OR LATINO	NA	NA	NA	NA	NA	2012-08-23	0.2102	Lung Adenocarcinoma	NA	NA	No	No	NA	NA	C34.3	8252/3	C34.3	YES	2011	NO
luad_tcga	TCGA-91-8497-01	TCGA-91-8497	Low	75	NA	NA	MX	NA	NA	N0	Stage IA	7th	T1a	NA	NA	NA	Non-Small Cell Lung Cancer	Lung Adenocarcinoma	NA	NA	0	NA	NA	NA	NA	NA	NA	NA	NOT HISPANIC OR LATINO	NA	NA	NA	NA	NA	2012-08-20	0.0872	Lung Adenocarcinoma	NA	NA	No	No	NA	NA	C34.1	8140/3	C34.1	YES	2012	NO
luad_tcga	TCGA-91-A4BD-01	TCGA-91-A4BD	Low	78	NA	NA	MX	NA	NA	N1	Stage IIA	7th	T1b	NA	NA	NA	Non-Small Cell Lung Cancer	Lung Adenocarcinoma	94	162	0	NA	NA	NA	19.81	DiseaseFree	NA	1	NOT HISPANIC OR LATINO	NA	70	NA	92	NA	2013-02-05	0.137	Lung Adenocarcinoma	NA	NA	No	No	NA	NA	C34.3	8140/3	C34.3	YES	2012	NO
luad_tcga	TCGA-93-7347-01	TCGA-93-7347	Low	76	NA	NA	MX	NA	NA	N0	Stage IA	7th	T1a	NA	NO	NA	Non-Small Cell Lung Cancer	Lung Adenocarcinoma	70	NA	0	NA	NA	NA	22.44	DiseaseFree	NA	NA	NOT HISPANIC OR LATINO	NA	61	62	84	84	2012-03-30	0.016	Lung Adenocarcinoma	NA	NA	No	No	NA	NA	C34.1	8255/3	C34.1	YES	2011	NO
luad_tcga	TCGA-93-7348-01	TCGA-93-7348	Low	75	NA	NA	MX	NA	NA	N0	Stage IA	7th	T1a	NA	NO	NA	Non-Small Cell Lung Cancer	Lung Adenocarcinoma	NA	NA	0	NA	NA	NA	17.44	DiseaseFree	NA	0	NOT HISPANIC OR LATINO	NA	NA	NA	NA	NA	2011-11-14	0.0547	Lung Adenocarcinoma	NA	NA	No	No	NA	NA	C34.1	8140/3	C34.1	YES	2011	NO
luad_tcga	TCGA-95-7948-01	TCGA-95-7948	Low	42	NA	NA	M0	NA	NA	N0	Stage IB	7th	T2a	NA	NA	NA	Non-Small Cell Lung Cancer	Lung Adenocarcinoma	87	NA	0	NA	NA	NA	15.64	DiseaseFree	NA	NA	NOT HISPANIC OR LATINO	NA	NA	NA	79	72	2012-03-22	0.3733	Lung Adenocarcinoma	NA	NA	No	Yes	NA	NA	C34.3	8255/3	C34.3	YES	2011	NO
luad_tcga	TCGA-95-A4VK-01	TCGA-95-A4VK	Low	74	NA	NA	M0	NA	NA	N2	Stage IIIA	7th	T2b	NA	NO	NA	Non-Small Cell Lung Cancer	Lung Adenocarcinoma	81	155	0	NA	NA	NA	16.29	Recurred/Progressed	NA	NA	NOT HISPANIC OR LATINO	NA	72	67	99	99	2013-02-21	0.1907	Lung Adenocarcinoma	NA	NA	No	Yes, History of Prior Malignancy	NA	NA	C34.1	8255/3	C34.1	YES	2012	NO
luad_tcga	TCGA-97-7546-01	TCGA-97-7546	Low	76	NA	NA	MX	NA	NA	N0	Stage IA	6th	T1	NA	NA	NA	Non-Small Cell Lung Cancer	Lung Adenocarcinoma	60	NA	0	NA	NA	NA	41.23	Recurred/Progressed	NA	NA	NOT HISPANIC OR LATINO	NA	96	100	84	85	2011-11-17	0.0936	Lung Adenocarcinoma	NA	NA	No	No	NA	NA	C34.1	8550/3	C34.1	YES	2008	NO
luad_tcga	TCGA-97-7547-01	TCGA-97-7547	Low	67	NA	NA	MX	NA	NA	N0	Stage IB	6th	T2	NA	NA	NA	Non-Small Cell Lung Cancer	Lung Adenocarcinoma	94	NA	0	NA	NA	NA	37.68	Recurred/Progressed	NA	NA	NOT HISPANIC OR LATINO	NA	83	82	101	106	2011-11-17	0.348	Lung Adenocarcinoma	NA	NA	No	No	NA	NA	C34.1	8260/3	C34.1	YES	2007	NO
luad_tcga	TCGA-97-7552-01	TCGA-97-7552	Low	70	NA	NA	MX	NA	NA	N0	Stage IB	6th	T2	NA	NA	NA	Non-Small Cell Lung Cancer	Lung Adenocarcinoma	NA	NA	0	NA	NA	NA	26.22	Recurred/Progressed	NA	NA	NOT HISPANIC OR LATINO	NA	NA	82	NA	81	2011-11-17	0.0037	Lung Adenocarcinoma	NA	NA	No	No	NA	NA	C34.3	8253/3	C34.3	YES	2007	NO
luad_tcga	TCGA-97-7938-01	TCGA-97-7938	Low	76	NA	NA	MX	NA	NA	N0	Stage IA	7th	T1a	NA	NO	NA	Non-Small Cell Lung Cancer	Lung Adenocarcinoma	53	NA	0	NA	NA	NA	NA	NA	NA	NA	NOT HISPANIC OR LATINO	NA	59	58	54	50	2012-02-13	0.2176	Lung Adenocarcinoma	NA	NA	No	No	NA	NA	C34.1	8252/3	C34.1	YES	2011	NO
luad_tcga	TCGA-97-7941-01	TCGA-97-7941	Low	72	NA	NA	MX	NA	NA	N0	Stage IA	7th	T1b	NA	NO	NA	Non-Small Cell Lung Cancer	Lung Adenocarcinoma	57	NA	0	NA	NA	NA	15.9	DiseaseFree	NA	0	NOT HISPANIC OR LATINO	NA	81	94	98	97	2012-02-13	0.0268	Lung Adenocarcinoma	NA	NA	No	No	NA	NA	C34.1	8550/3	C34.1	YES	2011	NO
luad_tcga	TCGA-97-8172-01	TCGA-97-8172	Low	75	NA	NA	M0	NA	NA	N0	Stage IB	7th	T2a	NA	NO	NA	Non-Small Cell Lung Cancer	Lung Adenocarcinoma	64.98	NA	0	NA	NA	NA	17.9	DiseaseFree	NA	1	NOT HISPANIC OR LATINO	NA	105.1	93.27	107.25	104.64	2012-06-13	0.1214	Lung Adenocarcinoma	NA	NA	No	Yes, History of Prior Malignancy	NA	NA	C34.1	8550/3	C34.1	YES	2011	NO
luad_tcga	TCGA-97-8174-01	TCGA-97-8174	Low	67	NA	NA	M0	NA	NA	N0	Stage IIA	7th	T2b	FISH	YES	NA	Non-Small Cell Lung Cancer	Lung Adenocarcinoma	90	NA	0	NA	NA	NA	NA	NA	NA	0	NOT HISPANIC OR LATINO	NA	86	81	99	91	2012-06-13	0.2982	Lung Adenocarcinoma	NA	NA	No	No	NA	NA	C34.1	8260/3	C34.1	YES	2011	NO
luad_tcga	TCGA-97-8552-01	TCGA-97-8552	Low	55	NA	NA	MX	NA	NA	N0	Stage I	7th	T1a	NA	NO	NA	Non-Small Cell Lung Cancer	Lung Adenocarcinoma	75	NA	0	NA	NA	NA	20.57	DiseaseFree	NA	0	NOT HISPANIC OR LATINO	NA	NA	77	NA	95	2012-09-26	0.3121	Lung Adenocarcinoma	NA	NA	No	No	NA	NA	C34.3	8252/3	C34.3	YES	2012	NO
luad_tcga	TCGA-97-A4M0-01	TCGA-97-A4M0	Low	60	NA	NA	M0	NA	NA	N0	Stage IB	7th	T2a	NA	NO	NA	Non-Small Cell Lung Cancer	Lung Adenocarcinoma	NA	136	0	NA	NA	NA	21.42	DiseaseFree	NA	0	NOT HISPANIC OR LATINO	NA	NA	90	NA	97	2013-03-07	0.2992	Lung Adenocarcinoma	NA	NA	No	No	NA	NA	C34.1	8255/3	C34.1	YES	2012	NO
luad_tcga	TCGA-97-A4M1-01	TCGA-97-A4M1	Low	52	NA	NA	M0	NA	NA	N0	Stage IA	7th	T1a	NA	NO	NA	Non-Small Cell Lung Cancer	Lung Adenocarcinoma	111	126	0	NA	NA	NA	19.74	DiseaseFree	NA	0	NOT HISPANIC OR LATINO	NA	92	87	105	100	2013-03-07	0.2459	Lung Adenocarcinoma	NA	NA	No	No	NA	NA	C34.1	8255/3	C34.1	YES	2012	NO
luad_tcga	TCGA-97-A4M2-01	TCGA-97-A4M2	Low	66	NA	NA	M0	NA	NA	N0	Stage IA	7th	T1a	NA	NO	NA	Non-Small Cell Lung Cancer	Lung Adenocarcinoma	91	93	0	NA	NA	NA	20.5	DiseaseFree	NA	1	NOT HISPANIC OR LATINO	NA	89	96	103	102	2013-03-07	0.0002	Lung Adenocarcinoma	NA	NA	No	Yes, History of Prior Malignancy	NA	NA	C34.2	8255/3	C34.2	YES	2012	NO
luad_tcga	TCGA-97-A4M3-01	TCGA-97-A4M3	Low	69	NA	NA	M0	NA	NA	N0	Stage IA	7th	T1b	NA	NO	NA	Non-Small Cell Lung Cancer	Lung Adenocarcinoma	106	99	0	NA	NA	NA	1.77	Recurred/Progressed	NA	1	NOT HISPANIC OR LATINO	NA	69	61	73	61	2013-03-07	0.237	Lung Adenocarcinoma	NA	NA	No	Yes, History of Prior Malignancy	NA	NA	C34.1	8255/3	C34.1	YES	2012	NO
luad_tcga	TCGA-97-A4M6-01	TCGA-97-A4M6	Low	45	NA	NA	M0	NA	NA	N0	Stage IA	7th	T1a	NA	NO	NA	Non-Small Cell Lung Cancer	Lung Adenocarcinoma	92	115	0	NA	NA	NA	18.66	DiseaseFree	NA	0	NOT HISPANIC OR LATINO	NA	95	95	116	110	2013-03-07	0.3427	Lung Adenocarcinoma	NA	NA	No	No	NA	NA	C34.3	8255/3	C34.3	YES	2012	NO
luad_tcga	TCGA-99-7458-01	TCGA-99-7458	Low	74	NA	NA	M0	NA	NA	N0	Stage IIIA	7th	T4	RT-PCR	YES	NA	Non-Small Cell Lung Cancer	Lung Adenocarcinoma	NA	NA	0	NA	NA	NA	24.54	DiseaseFree	NA	1	NOT HISPANIC OR LATINO	NA	NA	NA	NA	NA	2012-01-06	0.0061	Lung Adenocarcinoma	NA	NA	No	No	NA	NA	C34.3	8252/3	C34.3	YES	2010	NO
luad_tcga	TCGA-J2-8192-01	TCGA-J2-8192	Low	65	NA	NA	MX	NA	NA	N1	Stage IIA	7th	T2a	NA	NO	NA	Non-Small Cell Lung Cancer	Lung Adenocarcinoma	112	NA	0	NA	NA	NA	15.83	Recurred/Progressed	NA	NA	NOT HISPANIC OR LATINO	NA	100	97	89	77	2012-06-06	0.0667	Lung Adenocarcinoma	NA	NA	No	Yes, History of Prior Malignancy	NA	NA	C34.1	8140/3	C34.1	YES	2011	NO
luad_tcga	TCGA-J2-8194-01	TCGA-J2-8194	Low	69	NA	NA	MX	NA	NA	N0	Stage IIB	7th	T3	NA	NA	NA	Non-Small Cell Lung Cancer	Lung Adenocarcinoma	59	NA	0	NA	NA	NA	15.44	Recurred/Progressed	NA	NA	NOT HISPANIC OR LATINO	NA	2.04	2.04	83	83	2012-06-06	0.274	Lung Adenocarcinoma	NA	NA	No	Yes, History of Prior Malignancy	NA	NA	C34.3	8255/3	C34.3	YES	2011	NO
luad_tcga	TCGA-J2-A4AE-01	TCGA-J2-A4AE	Low	77	NA	NA	MX	NA	NA	N0	Stage IA	7th	T1a	NA	NO	NA	Non-Small Cell Lung Cancer	Lung Adenocarcinoma	89	177	0	NA	NA	NA	35.45	DiseaseFree	NA	NA	NOT HISPANIC OR LATINO	NA	NA	0.72	NA	92	2012-12-27	0.1859	Lung Adenocarcinoma	NA	NA	No	No	NA	NA	C34.1	8140/3	C34.1	YES	2012	NO
luad_tcga	TCGA-J2-A4AG-01	TCGA-J2-A4AG	Low	66	NA	NA	MX	NA	NA	N0	Stage IA	7th	T1b	NA	NO	NA	Non-Small Cell Lung Cancer	Lung Adenocarcinoma	NA	129	0	NA	NA	NA	32.46	DiseaseFree	NA	NA	NOT HISPANIC OR LATINO	NA	NA	NA	NA	NA	2012-12-27	0.0236	Lung Adenocarcinoma	NA	NA	No	No	NA	NA	C34.1	8140/3	C34.1	YES	2012	NO
luad_tcga	TCGA-L4-A4E6-01	TCGA-L4-A4E6	Low	67	NA	NA	M0	NA	NA	N0	Stage IA	7th	T1	NA	NO	NA	Non-Small Cell Lung Cancer	Lung Adenocarcinoma	98	22	0	NA	NA	NA	14.29	DiseaseFree	NA	NA	NOT HISPANIC OR LATINO	NA	82	84	85	69	2012-12-05	0	Lung Adenocarcinoma	NA	NA	No	No	NA	NA	C34.1	8140/3	C34.1	YES	2012	NO
luad_tcga	TCGA-L9-A50W-01	TCGA-L9-A50W	Low	75	NA	NA	MX	NA	NA	N1	Stage IIA	7th	T1b	FISH	YES	NA	Non-Small Cell Lung Cancer	Lung Adenocarcinoma	NA	205	0	NA	NA	NA	12.78	Recurred/Progressed	NA	0	NOT HISPANIC OR LATINO	NA	NA	103	NA	81	2013-03-08	0.2589	Lung Adenocarcinoma	NA	NA	No	No	NA	NA	C34.3	8255/3	C34.3	YES	2012	NO
luad_tcga	TCGA-MP-A4TH-01	TCGA-MP-A4TH	Low	70	NA	NA	M0	NA	NA	N0	Stage IA	7th	T1a	NA	NO	NA	Non-Small Cell Lung Cancer	Lung Adenocarcinoma	73	78	0	NA	NA	NA	24.34	DiseaseFree	NA	NA	NOT HISPANIC OR LATINO	NA	117	110	115	115	2013-05-08	0.1862	Lung Adenocarcinoma	NA	NA	No	No	NA	NA	C34.3	8140/3	C34.3	YES	2012	NO
luad_tcga	TCGA-MP-A5C7-01	TCGA-MP-A5C7	Low	76	NA	NA	M0	NA	NA	N0	Stage IB	6th	T2	NA	NO	NA	Non-Small Cell Lung Cancer	Lung Adenocarcinoma	105	1555	0	NA	NA	NA	73.85	DiseaseFree	NA	1	NOT HISPANIC OR LATINO	NA	NA	NA	93	89	2013-05-10	0.2166	Lung Adenocarcinoma	NA	NA	No	No	NA	NA	C34.1	8140/3	C34.1	YES	2008	NO
luad_tcga	TCGA-NJ-A4YG-01	TCGA-NJ-A4YG	Low	65	NA	NA	M0	NA	NA	N0	Stage IB	6th	T2	NA	NA	NA	Non-Small Cell Lung Cancer	Lung Adenocarcinoma	NA	1691	0	NA	NA	NA	74.28	DiseaseFree	NA	NA	NA	NA	NA	NA	NA	NA	2013-04-26	0.1185	Lung Adenocarcinoma	NA	NA	No	No	NA	NA	C34.1	8255/3	C34.1	YES	2008	NO
luad_tcga	TCGA-NJ-A4YI-01	TCGA-NJ-A4YI	Low	87	NA	NA	M0	NA	NA	N2	Stage IIIA	6th	T2	NA	NA	NA	Non-Small Cell Lung Cancer	Lung Adenocarcinoma	52	1385	0	NA	NA	NA	NA	NA	NA	NA	NA	NA	NA	NA	94	89	2013-04-24	0.2579	Lung Adenocarcinoma	NA	NA	No	No	NA	NA	C34.1	8550/3	C34.1	YES	2009	NO
luad_tcga	TCGA-NJ-A55A-01	TCGA-NJ-A55A	Low	76	NA	NA	M0	NA	NA	N0	Stage IB	6th	T2	NA	NO	NA	Non-Small Cell Lung Cancer	Lung Adenocarcinoma	NA	1199	0	NA	NA	NA	0.49	DiseaseFree	NA	NA	NOT HISPANIC OR LATINO	NA	NA	NA	NA	NA	2013-09-27	0.0004	Lung Adenocarcinoma	NA	NA	No	No	NA	NA	C34.3	8550/3	C34.3	YES	2009	NO
luad_tcga	TCGA-NJ-A55O-01	TCGA-NJ-A55O	Low	56	NA	NA	M0	NA	NA	N1	Stage IIA	7th	T1b	NA	NO	NA	Non-Small Cell Lung Cancer	Lung Adenocarcinoma	NA	428	0	NA	NA	NA	0.43	DiseaseFree	NA	NA	NOT HISPANIC OR LATINO	NA	NA	NA	NA	NA	2013-09-27	0.0194	Lung Adenocarcinoma	NA	NA	No	No	NA	NA	C34.1	8480/3	C34.1	YES	2011	NO
luad_tcga	TCGA-NJ-A7XG-01	TCGA-NJ-A7XG	Low	49	NA	NA	M0	NA	NA	N1	Stage IIIA	7th	T4	NA	NA	NA	Non-Small Cell Lung Cancer	Lung Adenocarcinoma	NA	72	0	NA	NA	NA	20.27	DiseaseFree	NA	NA	NOT HISPANIC OR LATINO	NA	NA	NA	NA	NA	2014-05-22	0.4205	Lung Adenocarcinoma	NA	NA	No	No	NA	NA	C34.1	8140/3	C34.1	YES	2013	NO
luad_tcga	TCGA-S2-AA1A-01	TCGA-S2-AA1A	Low	68	NA	NA	M0	NA	NA	N0	Stage IA	7th	T1b	NA	NO	NA	Non-Small Cell Lung Cancer	Lung Adenocarcinoma	65	95	0	NA	NA	NA	16.85	DiseaseFree	NA	NA	NOT HISPANIC OR LATINO	NA	83	79	2.16	2.01	2014-04-22	0.0598	Lung Adenocarcinoma	NA	NA	No	No	NA	NA	C34.1	8253/3	C34.1	YES	2013	NO
[truncated: 56 more columns]

## Sheet: ORIEN LUAD
Study ID	MYBL2 Cohort	Cancer Type Details	Age At Diagnosis	Sex	Metastatic Disease	Metastatic Disease Site	Overall Survival (Months)	Stage
Morris_1	High	81403 Adenocarcinoma, NOS	52.45	Male	Yes-Distant;Yes-Regional	Temporal Lobe;Intrathoracic Lymph Nodes	33.48	3
Morris_2	High	81403 Adenocarcinoma, NOS	61.06	Female	Yes-Distant	Brain, Nos;Pelvis, Nos;Peritoneum, Nos;Specified Parts Of Peritoneum;Uterus, Nos	30.72	2
Morris_3	High	81403 Adenocarcinoma, NOS	43.9	Female	No	-	31.32	1
Morris_4	High	81403 Adenocarcinoma, NOS	49.95	Male	Yes-Distant	Brain, Nos	34.68	NA
Morris_5	High	81403 Adenocarcinoma, NOS	68.65	Female	Yes-Distant;Yes-Regional	Lymph Nodes Of Multiple Regions;Brain, Nos;Adrenal Gland, Nos;Intrathoracic Lymph Nodes	3.24	NA
Morris_6	High	81403 Adenocarcinoma, NOS	64.9	Female	No	-	16.56	1
Morris_7	High	81403 Adenocarcinoma, NOS	NA	-	No	-	NA	NA
Morris_8	High	81403 Adenocarcinoma, NOS	44.14	Female	No	-	80.28	2
Morris_9	High	81403 Adenocarcinoma, NOS	74.45	Male	Yes-Distant;Yes-Regional	Bone, Nos;Brain, Nos;Lymph Nodes Of Axilla Or Arm	23.52	4
Morris_10	High	81403 Adenocarcinoma, NOS	58.02	Female	Yes-Distant	Brain, Nos	38.16	NA
Morris_11	High	81403 Adenocarcinoma, NOS	NA	-	No	-	NA	NA
Morris_12	High	81403 Adenocarcinoma, NOS	79.09	Male	Yes-Distant	Liver	20.16	2
Morris_13	High	81403 Adenocarcinoma, NOS	70.34	Male	Yes-Distant	Bone, Nos	10.32	4
Morris_14	High	81403 Adenocarcinoma, NOS	66.99	Female	Yes-Distant	Brain, Nos	9	4
Morris_15	High	81403 Adenocarcinoma, NOS	NA	-	Yes-Distant	Vertebral Column;Lymph Nodes Of Head, Face And Neck	NA	NA
Morris_16	High	81403 Adenocarcinoma, NOS	66.26	Female	Yes-Distant	Kidney, Nos;Peritoneum, Nos	32.88	4
Morris_17	High	81403 Adenocarcinoma, NOS	62.14	Male	-	-	9.24	3
Morris_18	High	81403 Adenocarcinoma, NOS	NA	-	Yes-Regional	Intrathoracic Lymph Nodes	NA	NA
Morris_19	High	81403 Adenocarcinoma, NOS	61.39	Male	Yes-Regional	Intrathoracic Lymph Nodes	74.4	2
Morris_20	High	81403 Adenocarcinoma, NOS	54.47	Female	No	-	61.08	2
Morris_21	High	81403 Adenocarcinoma, NOS	70.93	Male	-	-	24.72	NA
Morris_22	High	82553 Adenocarcinoma with mixed subtypes	66.8	Female	Yes-Distant;Yes-Regional	Liver;Intrathoracic Lymph Nodes	27.24	1
Morris_23	High	82553 Adenocarcinoma with mixed subtypes	69.04	Female	Yes-Regional	Lymph Node, Nos	19.2	3
Morris_24	High	81403 Adenocarcinoma, NOS	61.82	Female	No	-	16.8	4
Morris_25	High	81403 Adenocarcinoma, NOS	54.77	Female	No	-	35.52	1
Morris_26	High	81403 Adenocarcinoma, NOS	74.45	Female	Yes-Regional	Lymph Nodes Of Head, Face And Neck	26.76	NA
Morris_27	High	81403 Adenocarcinoma, NOS	60.31	Male	No	-	0.84	2
Morris_28	High	81403 Adenocarcinoma, NOS	58.68	Male	No	-	90	NA
Morris_29	High	81403 Adenocarcinoma, NOS	52.76	Male	Yes-Distant	Brain, Nos	NA	NA
Morris_30	High	81403 Adenocarcinoma, NOS	58.09	Male	Unknown	-	17.88	3
Morris_31	High	81403 Adenocarcinoma, NOS	67.14	Male	No	-	28.08	1
Morris_32	High	81403 Adenocarcinoma, NOS	50.59	Male	No	-	2.64	2
Morris_33	High	81403 Adenocarcinoma, NOS	68.2	Female	Yes-Distant	Connective, Subcutaneous And Other Soft Tissues Of Upper Limb And Shoulder;Brain, Nos	5.76	4
Morris_34	High	81403 Adenocarcinoma, NOS	64.08	Male	No	-	82.8	NA
Morris_35	Low	81403 Adenocarcinoma, NOS	63.47	Male	No	-	13.8	1
Morris_36	Low	81403 Adenocarcinoma, NOS	75.79	Female	No	-	16.8	NA
Morris_37	Low	81403 Adenocarcinoma, NOS	73.24	Male	No	-	6.6	1
Morris_38	Low	81403 Adenocarcinoma, NOS	58.59	Female	Yes-Regional	Intrathoracic Lymph Nodes	NA	1
Morris_39	Low	81403 Adenocarcinoma, NOS	74.64	Female	Yes-Regional	Intrathoracic Lymph Nodes	26.28	2
Morris_40	Low	82603 Papillary adenocarcinoma, NOS	64.51	Male	No	-	32.76	NA
Morris_41	Low	81403 Adenocarcinoma, NOS	73.86	Male	No	-	39.6	2
Morris_42	Low	81403 Adenocarcinoma, NOS	70.08	Female	Yes-Distant	Brain, Nos	21	3
Morris_43	Low	83103 Clear cell adenocarcinoma, NOS	60.52	Male	Yes-Distant	Lung, Nos;Bone, Nos	18.84	1
Morris_44	Low	81403 Adenocarcinoma, NOS	70.56	Male	Yes-Distant	Bone, Nos;Lymph Node, Nos	35.64	3
Morris_45	Low	81403 Adenocarcinoma, NOS	NA	-	No	-	NA	NA
Morris_46	Low	81403 Adenocarcinoma, NOS	64.64	Male	Yes-Distant	Adrenal Gland, Nos	13.8	4
Morris_47	Low	81403 Adenocarcinoma, NOS	73.71	Male	No	-	15.72	3
Morris_48	Low	81403 Adenocarcinoma, NOS	75.79	Female	Yes-Regional	Intrathoracic Lymph Nodes	84.72	3
Morris_49	Low	81403 Adenocarcinoma, NOS	83.21	Male	Yes-Distant	Brain, Nos	22.8	4
Morris_50	Low	81403 Adenocarcinoma, NOS	74.9	Female	Yes-Regional	Intrathoracic Lymph Nodes	38.04	2
Morris_51	Low	85503 Acinar cell carcinoma	80.78	Female	No	-	29.4	1
Morris_52	Low	81403 Adenocarcinoma, NOS	64.2	Male	Yes-Regional	Lung, Nos;Upper Lobe, Lung	43.68	2
Morris_53	Low	81403 Adenocarcinoma, NOS	70.72	Female	Yes-Regional	Intrathoracic Lymph Nodes	17.04	3
Morris_54	Low	81403 Adenocarcinoma, NOS	74.31	Female	No	-	54.48	1
Morris_55	Low	81403 Adenocarcinoma, NOS	NA	-	Yes-Regional	Intrathoracic Lymph Nodes	NA	NA
Morris_56	Low	82553 Adenocarcinoma with mixed subtypes	83.12	Female	No	-	9.96	1
Morris_57	Low	81403 Adenocarcinoma, NOS	76.9	Male	-	-	10.32	1
Morris_58	Low	81403 Adenocarcinoma, NOS	55.65	Male	No	-	27.36	3
Morris_59	Low	81403 Adenocarcinoma, NOS	68.42	Female	No	-	NA	3
Morris_60	Low	81403 Adenocarcinoma, NOS	73.39	Male	Yes-Distant;Yes-Regional	Brain, Nos;Lymph Node, Nos	27.6	99
Morris_61	Low	81403 Adenocarcinoma, NOS	73.9	Female	No	-	1.92	2
Morris_62	Low	81403 Adenocarcinoma, NOS	44.73	Female	Yes-Distant;Yes-Regional	Vertebral Column;Lymph Node, Nos	45.36	4
Morris_63	Low	81403 Adenocarcinoma, NOS	76.77	Male	No	-	20.28	2
Morris_64	Low	82553 Adenocarcinoma with mixed subtypes	70.2	Female	No	-	19.32	2
Morris_65	Low	81403 Adenocarcinoma, NOS	61.63	Female	No	-	25.2	2
Morris_66	Low	82603 Papillary adenocarcinoma, NOS	66.63	Male	Unknown	-	20.52	3
Morris_67	Low	81403 Adenocarcinoma, NOS	62.95	Male	No	-	21.96	2
Morris_68	Low	81403 Adenocarcinoma, NOS	79.21	Female	No	-	18.36	1
Morris_69	Low	81403 Adenocarcinoma, NOS	NA	-	No	-	NA	NA
Morris_70	Low	82553 Adenocarcinoma with mixed subtypes	NA	-	No	-	NA	NA
Morris_71	Low	82553 Adenocarcinoma with mixed subtypes	65.44	Female	No	-	93.48	1
Morris_72	Low	81403 Adenocarcinoma, NOS	NA	-	No	-	NA	NA
Morris_73	Low	81403 Adenocarcinoma, NOS	71.09	Male	No	-	49.32	1
Morris_74	Low	84803 Mucinous adenocarcinoma	NA	-	No	-	NA	NA
Morris_75	Low	81403 Adenocarcinoma, NOS	70.87	Male	No	-	23.88	2
Morris_76	Low	81403 Adenocarcinoma, NOS	NA	-	No	-	NA	NA
Morris_77	Low	81403 Adenocarcinoma, NOS	59.82	Female	Yes-Distant	Frontal Lobe	23.76	4
Morris_78	Low	81403 Adenocarcinoma, NOS	NA	-	No	-	NA	NA
Morris_79	Low	81403 Adenocarcinoma, NOS	61.67	Female	Yes-Regional	Intrathoracic Lymph Nodes	172.92	3
